# Supplementary material for: Synthesis, crystal structure and Hirshfeld surface analysis of 1,1′-[oxybis(ethane-2,1-di­yl)]bis­(2-methyl­sulfanyl-1H-benzo[d]imidazole)
Source: Acta Crystallogr E Crystallogr Commun. 2025 May 2;81(Pt 6):464–8. doi: 10.1107/S2056989025003809 (PMC12142410; doi:10.1107/S2056989025003809)
Supplement: Supplementary file 1 [file e-81-00464-sup1.cif]

##############################################################################
#                                                                            #
# This CIF contains the data in a paper accepted for publication in          #
# Acta Crystallographica Section E. It conforms to the requirements of       #
# Notes for Authors for Acta Crystallographica Section E, and has been       #
# peer reviewed under the auspices of the IUCr Commission on Journals.       #
#                                                                            #
# Full details of the Crystallographic Information File format               #
# are given in the paper "The Crystallographic Information File (CIF):       #
# a New Standard Archive File for Crystallography" by S. R. Hall, F. H.      #
# Allen and I. D. Brown [Acta Cryst. (1991), A47, 655-685].                  #
#                                                                            #
# The current version of the core CIF dictionary is obtainable from          #
# ftp://ftp.iucr.org/pub/cif_core.dic.                                       #
#                                                                            #
# Software is freely available for graphical display of the structure(s)     #
# in this CIF. For information consult the CIF software page                 #
# http://www.iucr.org/resources/cif/software.                                #
#                                                                            #
# This file may be used for bona fide research purposes within the           #
# scientific community so long as proper attribution is given to the journal # 
# article from which it was obtained.                                        #
#                                                                            #
##############################################################################
data_global
_audit_creation_method     'APEX5 v2023.9-4'
_journal_date_recd_electronic     2025-04-20
_journal_date_accepted     2025-04-28
_journal_name_full     'Acta Crystallographica, Section E'
_journal_year     2025
_journal_volume     81
_journal_issue      6
_journal_page_first     0
_journal_page_last     0
_journal_paper_category     GO
_journal_paper_doi     10.1107/S2056989025003809
_journal_coeditor_code     VM2313
_publ_contact_author_name     'Abdulsalam Alsubari'
_publ_contact_author_address
;
Laboratory of Medicinal Chemistry
Faculty of Clinical Pharmacy
21 September University
Yemen
;
_publ_contact_author_email
                            'alsubaripharmaco@21umas.edu.ye, y.ramli@um5r.ac.ma'
_publ_contact_author_fax     ?
_publ_contact_author_phone     ?
_publ_section_title
;\
Synthesis, crystal structure and Hirshfeld surface analysis of
1,1'-[oxybis(ethane-2,1-diyl)]bis(2-methylsulfanyl-1<i>H</i>-benzo[<i>d</i>]\
imidazole)
;
_publ_section_title_footnote     .
loop_
    _publ_author_name
    _publ_author_footnote
    _publ_author_address
    'Moussaif, Ahmed' .
;
National Center for Nuclear Energy
Science and Technology
Rabat
Morocco
;
    'El Ghayati, Lhoussaine' .
;
Laboratory of Heterocyclic Organic Chemistry
Medicines Science Research Center
Pharmacochemistry Competence Center
Mohammed V University in Rabat
Faculte des Sciences
Av. Ibn Battouta, BP 1014, Rabat
Morocco
;
    'Kalonji Mubengayi, Camille' .
;
Laboratoire de Chimie et Biochimie
Institut Superieur des Techniques Medicales
Kinshasa
Republique Democratique
Congo
;
    'Alsubari, Abdulsalam' .
;
Laboratory of Medicinal Chemistry
Faculty of Clinical Pharmacy
21 September University
Yemen
;
    'Essassi, El Mokhtar' .
;
Laboratory of Heterocyclic Organic Chemistry
Medicines Science Research Center
Pharmacochemistry Competence Center
Mohammed V University in Rabat
Faculte des Sciences
Av. Ibn Battouta, BP 1014, Rabat
Morocco
;
    'Mague, Joel T.' .
;
Department of Chemistry
Tulane University
New Orleans, LA 70118
USA
;
    'Ramli, Youssef' .
;
Laboratory of Medicinal Chemistry
Drug Sciences Research Center
Faculty of Medicine and Pharmacy
Mohammed V University in Rabat
Morocco
;
_publ_section_synopsis
;
In the title compound, the terminal benzimidazole moieties are inclined to one
another by about 68\%. In the crystal, tetramolecular strands are generated by
C---H...N hydrogen bonds and C---H...\p(ring) interactions and are linked by
C---H...\p(ring) and \p-stacking interactions.
;
data_I
_audit_creation_method     'SHELXL-2019/1'
_chemical_name_systematic
;\
1,1'-[Oxybis(ethane-2,1-diyl)]bis(2-methylsulfanyl-1<i>H</i>-\
benzo[<i>d</i>]imidazole)
;
_chemical_name_common     ?
_chemical_formula_moiety     'C20 H22 N4 O S2'
_chemical_formula_sum     'C20 H22 N4 O S2'
_chemical_formula_iupac     'C20 H22 N4 O S2'
_chemical_formula_weight     398.53
_chemical_melting_point     ?
_space_group_crystal_system     triclinic
_space_group_name_H-M_alt     'P -1'
_space_group_name_Hall     '-P 1'
loop_
    _space_group_symop_operation_xyz
    'x, y, z'
    '-x, -y, -z'
_cell_length_a     10.6654(12)
_cell_length_b     13.5974(15)
_cell_length_c     15.7917(17)
_cell_angle_alpha     109.206(2)
_cell_angle_beta     101.687(2)
_cell_angle_gamma     107.789(2)
_cell_volume     1938.8(4)
_cell_formula_units_Z     4
_cell_measurement_reflns_used     9943
_cell_measurement_theta_min     2.578
_cell_measurement_theta_max     29.012
_cell_measurement_temperature     100(2)
_exptl_crystal_description     column
_exptl_crystal_colour     colourless
_exptl_crystal_size_max     0.355
_exptl_crystal_size_mid     0.218
_exptl_crystal_size_min     0.181
_exptl_crystal_density_diffrn     1.365
_exptl_crystal_density_meas     ?
_exptl_crystal_density_method     'not measured'
_exptl_crystal_F_000     840
_exptl_absorpt_coefficient_mu     0.293
_exptl_absorpt_correction_type     multi-scan
_exptl_absorpt_process_details
;
(<i>SADABS</i>; Krause <i>et al.</i>, 2015)
;
_exptl_absorpt_correction_T_min     0.90
_exptl_absorpt_correction_T_max     0.95
_exptl_special_details
;
The diffraction data were obtained from 3 sets of 400 frames,
each of width 0.5 deg. in omega, collected at phi = 0.00,
90.00 and 180.00 deg. and 2 sets of 800 frames, each of
width 0.45 deg in phi, collected at omega = -30.00 and 210.00
deg. The scan time was 30 sec/frame.
;
_diffrn_ambient_temperature     100(2)
_diffrn_source     'fine-focus sealed tube'
_diffrn_radiation_type     MoK\a
_diffrn_radiation_wavelength     0.71073
_diffrn_radiation_monochromator     graphite
_diffrn_measurement_device_type     'Bruker SMART APEX diffractometer'
_diffrn_measurement_device     'BrukerSmart APEX diffractometer'
_diffrn_measurement_method     '\f and \w scans'
_diffrn_detector_area_resol_mean     8.3333
_diffrn_reflns_number     36334
_diffrn_reflns_av_R_equivalents     0.0737
_diffrn_reflns_av_unetI/netI     0.0946
_diffrn_reflns_theta_min     1.732
_diffrn_reflns_theta_max     29.491
_diffrn_reflns_theta_full     28.000
_diffrn_measured_fraction_theta_max     0.969
_diffrn_measured_fraction_theta_full     0.992
_diffrn_reflns_limit_h_min     -14
_diffrn_reflns_limit_h_max     14
_diffrn_reflns_limit_k_min     -18
_diffrn_reflns_limit_k_max     18
_diffrn_reflns_limit_l_min     -21
_diffrn_reflns_limit_l_max     21
_refine_special_details
;
Refinement of F^2^ against ALL reflections.  The weighted R-factor wR and
goodness of fit S are based on F^2^, conventional R-factors R are based
on F, with F set to zero for negative F^2^. The threshold expression of
F^2^ > 2sigma(F^2^) is used only for calculating R-factors(gt) etc. and is
not relevant to the choice of reflections for refinement.  R-factors based
on F^2^ are statistically about twice as large as those based on F, and R-
factors based on ALL data will be even larger. H-atoms attached to carbon
were placed in calculated positions (C---H = 0.95 - 0.99 \%A). All were
included as riding contributions with isotropic displacement parameters
1.2 - 1.5 times those of the attached atoms. In the molecule containing O2,
one end is disordered by a modest shift in a 0.775(6)/0.225(6) ratio while
the other end is disordered by an approximate 180\% rotation about the
C31---C32 bond in a 0.7200(13)/0.2800(13) ratio. In both instances, the
disordered portions were refined as rigid groups.
;
_reflns_number_total     10449
_reflns_number_gt     5628
_reflns_threshold_expression     'I > 2\s(I)'
_refine_ls_structure_factor_coef     Fsqd
_refine_ls_matrix_type     full
_refine_ls_R_factor_all     0.1065
_refine_ls_R_factor_gt     0.0678
_refine_ls_wR_factor_gt     0.1873
_refine_ls_wR_factor_ref     0.1987
_refine_ls_goodness_of_fit_ref     0.999
_refine_ls_restrained_S_all     1.003
_refine_ls_number_reflns     10449
_refine_ls_number_parameters     460
_refine_ls_number_restraints     3
_refine_ls_hydrogen_treatment     constr
_refine_ls_weighting_scheme     calc
_refine_ls_weighting_details
                      'w=1/[\s^2^(Fo^2^)+(0.1077P)^2^] where P=(Fo^2^+2Fc^2^)/3'
_atom_sites_solution_hydrogens     geom
_atom_sites_solution_primary     dual
_atom_sites_solution_secondary     difmap
_refine_ls_shift/su_max     0.003
_refine_ls_shift/su_mean     0.000
_refine_diff_density_max     1.320
_refine_diff_density_min     -1.067
_refine_ls_extinction_method     none
_refine_ls_extinction_coef     .
loop_
    _atom_type_symbol
    _atom_type_description
    _atom_type_scat_dispersion_real
    _atom_type_scat_dispersion_imag
    _atom_type_scat_source
    'C' 'C' 0.0033 0.0016
                         'International Tables Vol C Tables 4.2.6.8 and 6.1.1.4'
    'H' 'H' 0.0000 0.0000
                         'International Tables Vol C Tables 4.2.6.8 and 6.1.1.4'
    'N' 'N' 0.0061 0.0033
                         'International Tables Vol C Tables 4.2.6.8 and 6.1.1.4'
    'O' 'O' 0.0106 0.0060
                         'International Tables Vol C Tables 4.2.6.8 and 6.1.1.4'
    'S' 'S' 0.1246 0.1234
                         'International Tables Vol C Tables 4.2.6.8 and 6.1.1.4'
_computing_data_collection
;
<i>APEX3</i> (Bruker, 2015)
;
_computing_cell_refinement
;
<i>SAINT</i> (Bruker, 2015)
;
_computing_data_reduction
;
<i>SAINT</i> (Bruker, 2015)
;
_computing_structure_solution
;
<i>SHELXT</i> (Sheldrick, 2015a)
;
_computing_structure_refinement
;
<i>SHELXL2019/1</i> (Sheldrick, 2015b)
;
_computing_molecular_graphics
;
<i>DIAMOND</i> (Brandenburg & Putz, 2012)
;
_computing_publication_material
;
<i>SHELXTL</i> (Sheldrick, 2008)
;
loop_
    _atom_site_type_symbol
    _atom_site_label
    _atom_site_fract_x
    _atom_site_fract_y
    _atom_site_fract_z
    _atom_site_U_iso_or_equiv
    _atom_site_adp_type
    _atom_site_calc_flag
    _atom_site_occupancy
    _atom_site_disorder_assembly
    _atom_site_disorder_group
    S S1 0.28306(8) 0.39883(6) 0.31081(5) 0.03271(19) Uani d 1 . .
    S S2 0.28353(10) 0.94354(7) 0.40847(8) 0.0589(3) Uani d 1 . .
    O O1 0.14040(17) 0.69787(14) 0.45180(12) 0.0265(4) Uani d 1 . .
    N N1 0.3274(2) 0.34561(18) 0.46399(16) 0.0261(5) Uani d 1 . .
    N N2 0.3144(2) 0.51604(17) 0.49496(15) 0.0245(5) Uani d 1 . .
    N N3 0.0989(2) 0.90589(18) 0.50202(16) 0.0287(5) Uani d 1 . .
    N N4 0.2898(2) 1.0698(2) 0.58629(18) 0.0370(6) Uani d 1 . .
    C C1 0.3323(3) 0.5043(2) 0.57981(18) 0.0254(6) Uani d 1 . .
    C C2 0.3387(3) 0.5740(2) 0.66891(19) 0.0301(6) Uani d 1 . .
    H H2 0.332501 0.645270 0.681074 0.036 Uiso calc 1 . .
    C C3 0.3544(3) 0.5346(2) 0.73914(19) 0.0347(7) Uani d 1 . .
    H H3 0.358552 0.579523 0.801018 0.042 Uiso calc 1 . .
    C C4 0.3641(3) 0.4298(2) 0.7205(2) 0.0331(7) Uani d 1 . .
    H H4 0.374925 0.405259 0.770283 0.040 Uiso calc 1 . .
    C C5 0.3586(3) 0.3602(2) 0.6312(2) 0.0306(6) Uani d 1 . .
    H H5 0.365884 0.289325 0.619425 0.037 Uiso calc 1 . .
    C C6 0.3419(3) 0.3990(2) 0.56012(19) 0.0256(6) Uani d 1 . .
    C C7 0.3107(3) 0.4180(2) 0.42919(19) 0.0253(6) Uani d 1 . .
    C C8 0.2915(4) 0.2620(2) 0.2606(2) 0.0437(8) Uani d 1 . .
    H H8A 0.210903 0.203462 0.261097 0.066 Uiso calc 1 . .
    H H8B 0.378035 0.264102 0.298536 0.066 Uiso calc 1 . .
    H H8C 0.290012 0.244072 0.194921 0.066 Uiso calc 1 . .
    C C9 0.2979(3) 0.6119(2) 0.47908(19) 0.0266(6) Uani d 1 . .
    H H9A 0.319226 0.612552 0.421047 0.032 Uiso calc 1 . .
    H H9B 0.364700 0.684011 0.533683 0.032 Uiso calc 1 . .
    C C10 0.1505(3) 0.6037(2) 0.46773(19) 0.0269(6) Uani d 1 . .
    H H10A 0.082889 0.531822 0.413204 0.032 Uiso calc 1 . .
    H H10B 0.128798 0.604427 0.525953 0.032 Uiso calc 1 . .
    C C11 0.0038(3) 0.6962(2) 0.44035(19) 0.0277(6) Uani d 1 . .
    H H11A -0.019845 0.697939 0.498150 0.033 Uiso calc 1 . .
    H H11B -0.065672 0.625561 0.385448 0.033 Uiso calc 1 . .
    C C12 0.0002(3) 0.7980(2) 0.42393(19) 0.0299(6) Uani d 1 . .
    H H12A 0.021078 0.793568 0.364827 0.036 Uiso calc 1 . .
    H H12B -0.095464 0.795720 0.414292 0.036 Uiso calc 1 . .
    C C13 0.2245(3) 0.9775(2) 0.5057(2) 0.0360(7) Uani d 1 . .
    C C14 0.3995(4) 1.0841(3) 0.4299(3) 0.0683(12) Uani d 1 . .
    H H14A 0.435052 1.079617 0.376729 0.103 Uiso calc 1 . .
    H H14B 0.478065 1.115441 0.489089 0.103 Uiso calc 1 . .
    H H14C 0.348430 1.133494 0.435353 0.103 Uiso calc 1 . .
    C C15 0.2020(3) 1.0574(2) 0.6399(2) 0.0328(7) Uani d 1 . .
    C C16 0.2183(3) 1.1275(2) 0.7317(2) 0.0410(8) Uani d 1 . .
    H H16 0.298217 1.197014 0.767967 0.049 Uiso calc 1 . .
    C C17 0.1160(4) 1.0933(3) 0.7681(2) 0.0506(9) Uani d 1 . .
    H H17 0.126520 1.139227 0.831367 0.061 Uiso calc 1 . .
    C C18 -0.0043(4) 0.9924(3) 0.7150(2) 0.0517(9) Uani d 1 . .
    H H18 -0.074229 0.972461 0.742407 0.062 Uiso calc 1 . .
    C C19 -0.0230(3) 0.9218(2) 0.6238(2) 0.0384(7) Uani d 1 . .
    H H19 -0.104208 0.853237 0.587287 0.046 Uiso calc 1 . .
    C C20 0.0820(3) 0.9558(2) 0.58821(19) 0.0290(6) Uani d 1 . .
    O O2 0.3432(2) 0.27334(17) 0.01613(14) 0.0388(5) Uani d 1 . .
    S S3 0.16784(16) -0.00367(13) 0.02660(19) 0.0477(5) Uani d 0.775(6) A 1
    N N5 0.3973(3) 0.04310(18) 0.17227(15) 0.0359(8) Uani d 0.775(6) A 1
    N N6 0.44458(15) 0.10270(18) 0.06022(10) 0.0285(6) Uani d 0.775(6) A 1
    C C21 0.57282(16) 0.13722(15) 0.12777(10) 0.0269(7) Uani d 0.775(6) A 1
    C C22 0.70801(15) 0.1992(2) 0.13525(16) 0.0274(8) Uani d 0.775(6) A 1
    H H22 0.726802 0.224703 0.088098 0.033 Uiso calc 0.775(6) A 1
    C C23 0.81397(19) 0.2219(2) 0.21508(18) 0.0331(9) Uani d 0.775(6) A 1
    H H23 0.908138 0.264333 0.223266 0.040 Uiso calc 0.775(6) A 1
    C C24 0.7853(3) 0.1837(2) 0.28399(14) 0.0332(10) Uani d 0.775(6) A 1
    H H24 0.860720 0.200592 0.337720 0.040 Uiso calc 0.775(6) A 1
    C C25 0.6500(3) 0.1219(3) 0.27622(13) 0.0349(10) Uani d 0.775(6) A 1
    H H25 0.631661 0.096128 0.323322 0.042 Uiso calc 0.775(6) A 1
    C C26 0.5421(2) 0.09900(16) 0.19659(11) 0.0315(8) Uani d 0.775(6) A 1
    C C27 0.34510(18) 0.04853(11) 0.09217(12) 0.0343(8) Uani d 0.775(6) A 1
    C C28 0.1014(6) -0.1083(4) 0.0703(4) 0.0574(16) Uani d 0.775(6) A 1
    H H28A -0.000450 -0.147436 0.039998 0.086 Uiso calc 0.775(6) A 1
    H H28B 0.143558 -0.163816 0.055384 0.086 Uiso calc 0.775(6) A 1
    H H28C 0.124789 -0.070815 0.139505 0.086 Uiso calc 0.775(6) A 1
    S S3A 0.1493(6) 0.0051(5) -0.0063(5) 0.0477(5) Uani d 0.225(6) A 2
    N N5A 0.3535(8) 0.0386(7) 0.1495(5) 0.0359(8) Uani d 0.225(6) A 2
    N N6A 0.4310(6) 0.1156(7) 0.0536(4) 0.0285(6) Uani d 0.225(6) A 2
    C C21A 0.5488(6) 0.1448(7) 0.1284(4) 0.0269(7) Uani d 0.225(6) A 2
    C C22A 0.6890(6) 0.2104(10) 0.1500(6) 0.0274(8) Uani d 0.225(6) A 2
    H H22A 0.720515 0.243208 0.109577 0.033 Uiso calc 0.225(6) A 2
    C C23A 0.7804(7) 0.2254(9) 0.2336(6) 0.0331(9) Uani d 0.225(6) A 2
    H H23A 0.877397 0.269824 0.251334 0.040 Uiso calc 0.225(6) A 2
    C C24A 0.7330(9) 0.1763(10) 0.2925(5) 0.0332(10) Uani d 0.225(6) A 2
    H H24A 0.798933 0.188189 0.349213 0.040 Uiso calc 0.225(6) A 2
    C C25A 0.5928(10) 0.1110(11) 0.2707(5) 0.0349(10) Uani d 0.225(6) A 2
    H H25A 0.561761 0.077973 0.311061 0.042 Uiso calc 0.225(6) A 2
    C C26A 0.4993(8) 0.0958(7) 0.1871(4) 0.0315(8) Uani d 0.225(6) A 2
    C C27A 0.3187(6) 0.0537(4) 0.0717(4) 0.0343(8) Uani d 0.225(6) A 2
    C C28A 0.067(2) -0.1135(11) 0.0191(15) 0.0574(16) Uani d 0.225(6) A 2
    H H28D -0.032413 -0.152168 -0.019878 0.086 Uiso calc 0.225(6) A 2
    H H28E 0.112093 -0.166856 0.004352 0.086 Uiso calc 0.225(6) A 2
    H H28F 0.076253 -0.086085 0.086683 0.086 Uiso calc 0.225(6) A 2
    C C29 0.4256(3) 0.1246(2) -0.02772(19) 0.0342(7) Uani d 1 . .
    H H29A 0.329141 0.074043 -0.072048 0.041 Uiso calc 1 A 1
    H H29B 0.490264 0.102472 -0.059150 0.041 Uiso calc 1 A 1
    C C30 0.4495(3) 0.2450(2) -0.0135(2) 0.0330(6) Uani d 1 . .
    H H30A 0.542073 0.298032 0.035349 0.040 Uiso calc 1 . .
    H H30B 0.448728 0.252538 -0.073792 0.040 Uiso calc 1 . .
    C C31 0.3493(3) 0.3779(2) 0.0136(2) 0.0355(7) Uani d 1 . .
    H H31A 0.322927 0.368331 -0.053359 0.043 Uiso calc 1 B 1
    H H31B 0.446198 0.436242 0.047735 0.043 Uiso calc 1 B 1
    C C32 0.2527(5) 0.4171(3) 0.0588(3) 0.0296(9) Uani d 0.7195(12) C 1
    H H32A 0.164360 0.351176 0.040756 0.036 Uiso calc 0.7195(12) C 1
    H H32B 0.296278 0.452162 0.128946 0.036 Uiso calc 0.7195(12) C 1
    C C32A 0.1981(13) 0.3781(6) 0.0241(9) 0.0296(9) Uani d 0.2805(12) C 2
    H H32C 0.119843 0.314492 -0.031603 0.036 Uiso calc 0.2805(12) C 2
    H H32D 0.188617 0.368449 0.082266 0.036 Uiso calc 0.2805(12) C 2
    S S4 0.39349(9) 0.68180(7) 0.19358(6) 0.0311(2) Uani d 0.7195(12) C 1
    N N7 0.22350(13) 0.49926(7) 0.02765(7) 0.0211(5) Uani d 0.7195(12) C 1
    N N8 0.21846(13) 0.66717(8) 0.03301(7) 0.0223(6) Uani d 0.7195(12) C 1
    C C33 0.27146(8) 0.61603(6) 0.07802(5) 0.0231(7) Uani d 0.7195(12) C 1
    C C34 0.41965(18) 0.82874(7) 0.22143(9) 0.0458(12) Uani d 0.7195(12) C 1
    H H34A 0.450478 0.850518 0.173404 0.069 Uiso calc 0.7195(12) C 1
    H H34B 0.491032 0.878050 0.284386 0.069 Uiso calc 0.7195(12) C 1
    H H34C 0.331546 0.836988 0.221551 0.069 Uiso calc 0.7195(12) C 1
    C C35 0.12425(11) 0.57701(9) -0.05554(6) 0.0244(7) Uani d 0.7195(12) C 1
    C C36 0.03477(17) 0.58012(13) -0.13155(8) 0.0288(8) Uani d 0.7195(12) C 1
    H H36 0.032523 0.649751 -0.130650 0.035 Uiso calc 0.7195(12) C 1
    C C37 -0.04984(16) 0.47801(15) -0.20768(7) 0.0264(8) Uani d 0.7195(12) C 1
    H H37 -0.111558 0.477422 -0.260650 0.032 Uiso calc 0.7195(12) C 1
    C C38 -0.04811(17) 0.37225(13) -0.20983(8) 0.0354(9) Uani d 0.7195(12) C 1
    H H38 -0.109548 0.303410 -0.263525 0.042 Uiso calc 0.7195(12) C 1
    C C39 0.04091(19) 0.36846(10) -0.13557(9) 0.0313(9) Uani d 0.7195(12) C 1
    H H39 0.043377 0.298685 -0.137039 0.038 Uiso calc 0.7195(12) C 1
    C C40 0.12734(12) 0.47218(8) -0.05802(6) 0.0239(7) Uani d 0.7195(12) C 1
    S S4A 0.0421(3) 0.39830(19) -0.15751(16) 0.0311(2) Uani d 0.2805(12) C 2
    N N7A 0.1945(4) 0.4857(2) 0.02976(17) 0.0211(5) Uani d 0.2805(12) C 2
    N N8A 0.1597(4) 0.61691(18) -0.02063(18) 0.0223(6) Uani d 0.2805(12) C 2
    C C33A 0.1366(2) 0.50973(18) -0.04389(15) 0.0231(7) Uani d 0.2805(12) C 2
    C C34A -0.0100(5) 0.4769(3) -0.22092(19) 0.0458(12) Uani d 0.2805(12) C 2
    H H34D 0.073521 0.533118 -0.220876 0.069 Uiso calc 0.2805(12) C 2
    H H34E -0.062280 0.515944 -0.189389 0.069 Uiso calc 0.2805(12) C 2
    H H34F -0.069224 0.424149 -0.286721 0.069 Uiso calc 0.2805(12) C 2
    C C35A 0.2426(3) 0.6713(2) 0.07740(18) 0.0244(7) Uani d 0.2805(12) C 2
    C C36A 0.3022(5) 0.7864(2) 0.1396(2) 0.0288(8) Uani d 0.2805(12) C 2
    H H36A 0.287487 0.841980 0.119762 0.035 Uiso calc 0.2805(12) C 2
    C C37A 0.3831(5) 0.8157(3) 0.2307(2) 0.0264(8) Uani d 0.2805(12) C 2
    H H37A 0.424704 0.893413 0.274827 0.032 Uiso calc 0.2805(12) C 2
    C C38A 0.4068(5) 0.7329(4) 0.26154(19) 0.0354(9) Uani d 0.2805(12) C 2
    H H38A 0.464784 0.757051 0.324994 0.042 Uiso calc 0.2805(12) C 2
    C C39A 0.3472(6) 0.6189(3) 0.20094(18) 0.0313(9) Uani d 0.2805(12) C 2
    H H39A 0.361568 0.563534 0.221265 0.038 Uiso calc 0.2805(12) C 2
    C C40A 0.2647(4) 0.5887(2) 0.10817(16) 0.0239(7) Uani d 0.2805(12) C 2
loop_
    _atom_site_aniso_label
    _atom_site_aniso_U_11
    _atom_site_aniso_U_22
    _atom_site_aniso_U_33
    _atom_site_aniso_U_12
    _atom_site_aniso_U_13
    _atom_site_aniso_U_23
    S1 0.0413(4) 0.0294(4) 0.0308(4) 0.0179(3) 0.0115(3) 0.0135(3)
    S2 0.0604(6) 0.0366(5) 0.0818(7) 0.0194(4) 0.0425(5) 0.0165(5)
    O1 0.0267(9) 0.0217(9) 0.0318(10) 0.0118(8) 0.0049(8) 0.0130(8)
    N1 0.0244(11) 0.0220(11) 0.0314(12) 0.0103(9) 0.0060(9) 0.0117(10)
    N2 0.0258(11) 0.0195(11) 0.0274(12) 0.0105(9) 0.0036(9) 0.0108(9)
    N3 0.0279(12) 0.0205(11) 0.0346(13) 0.0108(9) 0.0022(10) 0.0118(10)
    N4 0.0293(13) 0.0271(13) 0.0509(16) 0.0102(10) 0.0052(12) 0.0180(12)
    C1 0.0237(13) 0.0214(13) 0.0272(14) 0.0074(11) 0.0013(11) 0.0117(11)
    C2 0.0361(15) 0.0189(13) 0.0272(14) 0.0122(11) -0.0003(12) 0.0056(11)
    C3 0.0446(17) 0.0294(15) 0.0226(14) 0.0157(13) 0.0009(12) 0.0074(12)
    C4 0.0398(16) 0.0295(15) 0.0294(15) 0.0150(13) 0.0016(12) 0.0167(13)
    C5 0.0317(14) 0.0225(13) 0.0345(16) 0.0112(11) 0.0023(12) 0.0133(12)
    C6 0.0221(13) 0.0219(13) 0.0296(14) 0.0083(11) 0.0029(11) 0.0109(11)
    C7 0.0225(13) 0.0220(13) 0.0306(14) 0.0098(11) 0.0064(11) 0.0111(11)
    C8 0.060(2) 0.0313(16) 0.0424(18) 0.0206(15) 0.0217(16) 0.0134(15)
    C9 0.0303(14) 0.0197(13) 0.0306(14) 0.0112(11) 0.0059(11) 0.0130(11)
    C10 0.0294(14) 0.0190(12) 0.0308(14) 0.0100(11) 0.0050(11) 0.0115(11)
    C11 0.0256(13) 0.0232(13) 0.0278(14) 0.0094(11) -0.0004(11) 0.0091(11)
    C12 0.0292(14) 0.0244(14) 0.0304(15) 0.0134(11) 0.0000(11) 0.0085(12)
    C13 0.0309(15) 0.0252(15) 0.0519(19) 0.0127(12) 0.0090(14) 0.0177(14)
    C14 0.070(3) 0.043(2) 0.107(3) 0.0210(19) 0.059(3) 0.033(2)
    C15 0.0362(15) 0.0224(14) 0.0328(15) 0.0101(12) -0.0059(12) 0.0151(12)
    C16 0.0485(19) 0.0257(15) 0.0320(16) 0.0055(13) -0.0047(14) 0.0122(13)
    C17 0.080(3) 0.0287(16) 0.0340(17) 0.0131(17) 0.0156(17) 0.0123(14)
    C18 0.072(2) 0.0325(17) 0.044(2) 0.0095(17) 0.0270(18) 0.0151(16)
    C19 0.0450(18) 0.0246(15) 0.0377(17) 0.0072(13) 0.0098(14) 0.0128(13)
    C20 0.0314(14) 0.0215(13) 0.0326(15) 0.0105(11) -0.0001(12) 0.0161(12)
    O2 0.0555(13) 0.0383(12) 0.0400(12) 0.0330(11) 0.0195(10) 0.0219(10)
    S3 0.0413(6) 0.0394(6) 0.0431(11) 0.0092(5) 0.0076(7) 0.0051(7)
    N5 0.044(2) 0.0291(14) 0.0327(19) 0.0147(16) 0.0109(17) 0.0124(14)
    N6 0.0403(14) 0.0231(13) 0.0288(13) 0.0213(11) 0.0092(11) 0.0122(11)
    C21 0.0387(18) 0.0241(14) 0.0267(14) 0.0242(14) 0.0103(13) 0.0107(12)
    C22 0.0408(18) 0.0338(17) 0.0217(16) 0.0308(15) 0.0161(13) 0.0103(14)
    C23 0.040(2) 0.0467(19) 0.0254(19) 0.0306(17) 0.0174(15) 0.0143(16)
    C24 0.042(3) 0.0400(19) 0.0301(17) 0.031(2) 0.0099(17) 0.0170(15)
    C25 0.060(3) 0.0230(17) 0.0246(16) 0.023(2) 0.0099(19) 0.0104(14)
    C26 0.050(3) 0.0226(15) 0.0291(17) 0.0231(17) 0.0136(17) 0.0116(13)
    C27 0.047(2) 0.0216(15) 0.037(2) 0.0199(15) 0.0151(17) 0.0095(15)
    C28 0.060(3) 0.036(2) 0.071(4) 0.014(2) 0.041(3) 0.011(3)
    S3A 0.0413(6) 0.0394(6) 0.0431(11) 0.0092(5) 0.0076(7) 0.0051(7)
    N5A 0.044(2) 0.0291(14) 0.0327(19) 0.0147(16) 0.0109(17) 0.0124(14)
    N6A 0.0403(14) 0.0231(13) 0.0288(13) 0.0213(11) 0.0092(11) 0.0122(11)
    C21A 0.0387(18) 0.0241(14) 0.0267(14) 0.0242(14) 0.0103(13) 0.0107(12)
    C22A 0.0408(18) 0.0338(17) 0.0217(16) 0.0308(15) 0.0161(13) 0.0103(14)
    C23A 0.040(2) 0.0467(19) 0.0254(19) 0.0306(17) 0.0174(15) 0.0143(16)
    C24A 0.042(3) 0.0400(19) 0.0301(17) 0.031(2) 0.0099(17) 0.0170(15)
    C25A 0.060(3) 0.0230(17) 0.0246(16) 0.023(2) 0.0099(19) 0.0104(14)
    C26A 0.050(3) 0.0226(15) 0.0291(17) 0.0231(17) 0.0136(17) 0.0116(13)
    C27A 0.047(2) 0.0216(15) 0.037(2) 0.0199(15) 0.0151(17) 0.0095(15)
    C28A 0.060(3) 0.036(2) 0.071(4) 0.014(2) 0.041(3) 0.011(3)
    C29 0.0439(17) 0.0308(15) 0.0270(15) 0.0225(13) 0.0063(13) 0.0076(12)
    C30 0.0437(17) 0.0322(15) 0.0267(15) 0.0243(13) 0.0080(13) 0.0105(12)
    C31 0.0514(18) 0.0339(16) 0.0346(16) 0.0293(14) 0.0152(14) 0.0186(14)
    C32 0.041(3) 0.023(2) 0.027(3) 0.016(2) 0.0091(19) 0.0118(19)
    C32A 0.041(3) 0.023(2) 0.027(3) 0.016(2) 0.0091(19) 0.0118(19)
    S4 0.0366(5) 0.0262(5) 0.0259(5) 0.0137(4) 0.0005(4) 0.0104(4)
    N7 0.0230(14) 0.0191(12) 0.0247(12) 0.0087(10) 0.0093(10) 0.0120(10)
    N8 0.0272(17) 0.0227(16) 0.0187(16) 0.0118(13) 0.0055(12) 0.0102(13)
    C33 0.0222(17) 0.0232(17) 0.0217(17) 0.0077(14) 0.0074(13) 0.0083(14)
    C34 0.054(3) 0.033(2) 0.036(2) 0.024(2) 0.003(2) 0.0001(19)
    C35 0.0278(18) 0.0218(17) 0.0227(19) 0.0111(15) 0.0054(15) 0.0092(15)
    C36 0.0316(19) 0.0306(19) 0.0287(19) 0.0161(16) 0.0084(15) 0.0154(16)
    C37 0.0229(17) 0.035(2) 0.0168(17) 0.0100(15) 0.0023(14) 0.0100(16)
    C38 0.036(2) 0.031(2) 0.029(2) 0.0118(17) 0.0061(17) 0.0058(17)
    C39 0.043(2) 0.0206(18) 0.033(2) 0.0149(17) 0.0077(17) 0.0149(16)
    C40 0.0272(18) 0.0255(18) 0.0216(17) 0.0146(15) 0.0075(14) 0.0099(14)
    S4A 0.0366(5) 0.0262(5) 0.0259(5) 0.0137(4) 0.0005(4) 0.0104(4)
    N7A 0.0230(14) 0.0191(12) 0.0247(12) 0.0087(10) 0.0093(10) 0.0120(10)
    N8A 0.0272(17) 0.0227(16) 0.0187(16) 0.0118(13) 0.0055(12) 0.0102(13)
    C33A 0.0222(17) 0.0232(17) 0.0217(17) 0.0077(14) 0.0074(13) 0.0083(14)
    C34A 0.054(3) 0.033(2) 0.036(2) 0.024(2) 0.003(2) 0.0001(19)
    C35A 0.0278(18) 0.0218(17) 0.0227(19) 0.0111(15) 0.0054(15) 0.0092(15)
    C36A 0.0316(19) 0.0306(19) 0.0287(19) 0.0161(16) 0.0084(15) 0.0154(16)
    C37A 0.0229(17) 0.035(2) 0.0168(17) 0.0100(15) 0.0023(14) 0.0100(16)
    C38A 0.036(2) 0.031(2) 0.029(2) 0.0118(17) 0.0061(17) 0.0058(17)
    C39A 0.043(2) 0.0206(18) 0.033(2) 0.0149(17) 0.0077(17) 0.0149(16)
    C40A 0.0272(18) 0.0255(18) 0.0216(17) 0.0146(15) 0.0075(14) 0.0099(14)
_geom_special_details
;
 All esds (except the esd in the dihedral angle between two l.s. planes)
 are estimated using the full covariance matrix.  The cell esds are taken
 into account individually in the estimation of esds in distances, angles
 and torsion angles; correlations between esds in cell parameters are only
 used when they are defined by crystal symmetry.  An approximate (isotropic)
 treatment of cell esds is used for estimating esds involving l.s. planes.
;
loop_
    _geom_bond_atom_site_label_1
    _geom_bond_atom_site_label_2
    _geom_bond_site_symmetry_2
    _geom_bond_distance
    _geom_bond_publ_flag
    S1 C7 . 1.749(3) ?
    S1 C8 . 1.805(3) ?
    S2 C13 . 1.753(3) ?
    S2 C14 . 1.805(3) ?
    O1 C10 . 1.414(3) ?
    O1 C11 . 1.423(3) ?
    N1 C7 . 1.314(3) ?
    N1 C6 . 1.402(3) ?
    N2 C7 . 1.377(3) ?
    N2 C1 . 1.383(3) ?
    N2 C9 . 1.460(3) ?
    N3 C13 . 1.371(4) ?
    N3 C20 . 1.383(4) ?
    N3 C12 . 1.457(3) ?
    N4 C13 . 1.317(4) ?
    N4 C15 . 1.393(4) ?
    C1 C2 . 1.388(4) ?
    C1 C6 . 1.402(3) ?
    C2 C3 . 1.383(4) ?
    C2 H2 . 0.9500 ?
    C3 C4 . 1.399(4) ?
    C3 H3 . 0.9500 ?
    C4 C5 . 1.392(4) ?
    C4 H4 . 0.9500 ?
    C5 C6 . 1.392(4) ?
    C5 H5 . 0.9500 ?
    C8 H8A . 0.9800 ?
    C8 H8B . 0.9800 ?
    C8 H8C . 0.9800 ?
    C9 C10 . 1.511(4) ?
    C9 H9A . 0.9900 ?
    C9 H9B . 0.9900 ?
    C10 H10A . 0.9900 ?
    C10 H10B . 0.9900 ?
    C11 C12 . 1.500(3) ?
    C11 H11A . 0.9900 ?
    C11 H11B . 0.9900 ?
    C12 H12A . 0.9900 ?
    C12 H12B . 0.9900 ?
    C14 H14A . 0.9800 ?
    C14 H14B . 0.9800 ?
    C14 H14C . 0.9800 ?
    C15 C16 . 1.388(4) ?
    C15 C20 . 1.402(4) ?
    C16 C17 . 1.363(5) ?
    C16 H16 . 0.9500 ?
    C17 C18 . 1.401(4) ?
    C17 H17 . 0.9500 ?
    C18 C19 . 1.375(4) ?
    C18 H18 . 0.9500 ?
    C19 C20 . 1.376(4) ?
    C19 H19 . 0.9500 ?
    O2 C31 . 1.418(3) ?
    O2 C30 . 1.420(3) ?
    S3 C27 . 1.7474 ?
    S3 C28 . 1.798(5) ?
    N5 C27 . 1.3103 ?
    N5 C26 . 1.3998 ?
    N6 C27 . 1.3808 ?
    N6 C21 . 1.3843 ?
    N6 C29 . 1.501(3) ?
    C21 C22 . 1.3879 ?
    C21 C26 . 1.4038 ?
    C22 C23 . 1.3839 ?
    C22 H22 . 0.9500 ?
    C23 C24 . 1.3994 ?
    C23 H23 . 0.9500 ?
    C24 C25 . 1.3863 ?
    C24 H24 . 0.9500 ?
    C25 C26 . 1.3930 ?
    C25 H25 . 0.9500 ?
    C28 H28A . 0.9800 ?
    C28 H28B . 0.9800 ?
    C28 H28C . 0.9800 ?
    S3A C27A . 1.7474 ?
    S3A C28A . 1.799(5) ?
    N5A C27A . 1.3103 ?
    N5A C26A . 1.3998 ?
    N6A C29 . 1.321(6) ?
    N6A C27A . 1.3808 ?
    N6A C21A . 1.3843 ?
    C21A C22A . 1.3879 ?
    C21A C26A . 1.4038 ?
    C22A C23A . 1.3840 ?
    C22A H22A . 0.9500 ?
    C23A C24A . 1.3994 ?
    C23A H23A . 0.9500 ?
    C24A C25A . 1.3863 ?
    C24A H24A . 0.9500 ?
    C25A C26A . 1.3929 ?
    C25A H25A . 0.9500 ?
    C28A H28D . 0.9800 ?
    C28A H28E . 0.9800 ?
    C28A H28F . 0.9800 ?
    C29 C30 . 1.508(4) ?
    C29 H29A . 0.9900 ?
    C29 H29B . 0.9900 ?
    C30 H30A . 0.9900 ?
    C30 H30B . 0.9900 ?
    C31 C32 . 1.495(5) ?
    C31 C32A . 1.654(13) ?
    C31 H31A . 0.9900 ?
    C31 H31B . 0.9900 ?
    C32 N7 . 1.449(3) ?
    C32 H32A . 0.9900 ?
    C32 H32B . 0.9900 ?
    C32A N7A . 1.449(4) ?
    C32A H32C . 0.9900 ?
    C32A H32D . 0.9900 ?
    S4 C33 . 1.7540 ?
    S4 C34 . 1.8152 ?
    N7 C40 . 1.3773 ?
    N7 C33 . 1.3868 ?
    N8 C33 . 1.3081 ?
    N8 C35 . 1.4206 ?
    C34 H34A . 0.9800 ?
    C34 H34B . 0.9800 ?
    C34 H34C . 0.9800 ?
    C35 C36 . 1.3954 ?
    C35 C40 . 1.4237 ?
    C36 C37 . 1.3726 ?
    C36 H36 . 0.9500 ?
    C37 C38 . 1.4330 ?
    C37 H37 . 0.9500 ?
    C38 C39 . 1.3777 ?
    C38 H38 . 0.9500 ?
    C39 C40 . 1.3966 ?
    C39 H39 . 0.9500 ?
    S4A C33A . 1.7540 ?
    S4A C34A . 1.8152 ?
    N7A C40A . 1.3773 ?
    N7A C33A . 1.3867 ?
    N8A C33A . 1.3081 ?
    N8A C35A . 1.4206 ?
    C34A H34D . 0.9800 ?
    C34A H34E . 0.9800 ?
    C34A H34F . 0.9800 ?
    C35A C36A . 1.3954 ?
    C35A C40A . 1.4237 ?
    C36A C37A . 1.3726 ?
    C36A H36A . 0.9500 ?
    C37A C38A . 1.4330 ?
    C37A H37A . 0.9500 ?
    C38A C39A . 1.3776 ?
    C38A H38A . 0.9500 ?
    C39A C40A . 1.3966 ?
    C39A H39A . 0.9500 ?
loop_
    _geom_angle_atom_site_label_1
    _geom_angle_atom_site_label_2
    _geom_angle_atom_site_label_3
    _geom_angle_site_symmetry_1
    _geom_angle_site_symmetry_3
    _geom_angle
    _geom_angle_publ_flag
    C7 S1 C8 . . 100.14(14) ?
    C13 S2 C14 . . 99.88(16) ?
    C10 O1 C11 . . 111.49(18) ?
    C7 N1 C6 . . 103.9(2) ?
    C7 N2 C1 . . 106.1(2) ?
    C7 N2 C9 . . 127.7(2) ?
    C1 N2 C9 . . 126.2(2) ?
    C13 N3 C20 . . 106.6(2) ?
    C13 N3 C12 . . 127.9(3) ?
    C20 N3 C12 . . 125.5(2) ?
    C13 N4 C15 . . 104.2(2) ?
    N2 C1 C2 . . 131.7(2) ?
    N2 C1 C6 . . 105.5(2) ?
    C2 C1 C6 . . 122.7(2) ?
    C3 C2 C1 . . 116.8(2) ?
    C3 C2 H2 . . 121.6 ?
    C1 C2 H2 . . 121.6 ?
    C2 C3 C4 . . 121.0(3) ?
    C2 C3 H3 . . 119.5 ?
    C4 C3 H3 . . 119.5 ?
    C5 C4 C3 . . 122.1(3) ?
    C5 C4 H4 . . 118.9 ?
    C3 C4 H4 . . 118.9 ?
    C6 C5 C4 . . 117.1(2) ?
    C6 C5 H5 . . 121.5 ?
    C4 C5 H5 . . 121.5 ?
    C5 C6 C1 . . 120.2(2) ?
    C5 C6 N1 . . 129.4(2) ?
    C1 C6 N1 . . 110.3(2) ?
    N1 C7 N2 . . 114.2(2) ?
    N1 C7 S1 . . 126.1(2) ?
    N2 C7 S1 . . 119.69(19) ?
    S1 C8 H8A . . 109.5 ?
    S1 C8 H8B . . 109.5 ?
    H8A C8 H8B . . 109.5 ?
    S1 C8 H8C . . 109.5 ?
    H8A C8 H8C . . 109.5 ?
    H8B C8 H8C . . 109.5 ?
    N2 C9 C10 . . 110.6(2) ?
    N2 C9 H9A . . 109.5 ?
    C10 C9 H9A . . 109.5 ?
    N2 C9 H9B . . 109.5 ?
    C10 C9 H9B . . 109.5 ?
    H9A C9 H9B . . 108.1 ?
    O1 C10 C9 . . 108.1(2) ?
    O1 C10 H10A . . 110.1 ?
    C9 C10 H10A . . 110.1 ?
    O1 C10 H10B . . 110.1 ?
    C9 C10 H10B . . 110.1 ?
    H10A C10 H10B . . 108.4 ?
    O1 C11 C12 . . 108.8(2) ?
    O1 C11 H11A . . 109.9 ?
    C12 C11 H11A . . 109.9 ?
    O1 C11 H11B . . 109.9 ?
    C12 C11 H11B . . 109.9 ?
    H11A C11 H11B . . 108.3 ?
    N3 C12 C11 . . 113.5(2) ?
    N3 C12 H12A . . 108.9 ?
    C11 C12 H12A . . 108.9 ?
    N3 C12 H12B . . 108.9 ?
    C11 C12 H12B . . 108.9 ?
    H12A C12 H12B . . 107.7 ?
    N4 C13 N3 . . 113.6(3) ?
    N4 C13 S2 . . 126.0(2) ?
    N3 C13 S2 . . 120.4(2) ?
    S2 C14 H14A . . 109.5 ?
    S2 C14 H14B . . 109.5 ?
    H14A C14 H14B . . 109.5 ?
    S2 C14 H14C . . 109.5 ?
    H14A C14 H14C . . 109.5 ?
    H14B C14 H14C . . 109.5 ?
    C16 C15 N4 . . 130.1(3) ?
    C16 C15 C20 . . 119.5(3) ?
    N4 C15 C20 . . 110.5(3) ?
    C17 C16 C15 . . 117.9(3) ?
    C17 C16 H16 . . 121.1 ?
    C15 C16 H16 . . 121.1 ?
    C16 C17 C18 . . 122.0(3) ?
    C16 C17 H17 . . 119.0 ?
    C18 C17 H17 . . 119.0 ?
    C19 C18 C17 . . 121.2(3) ?
    C19 C18 H18 . . 119.4 ?
    C17 C18 H18 . . 119.4 ?
    C18 C19 C20 . . 116.5(3) ?
    C18 C19 H19 . . 121.8 ?
    C20 C19 H19 . . 121.8 ?
    C19 C20 N3 . . 131.9(2) ?
    C19 C20 C15 . . 123.0(3) ?
    N3 C20 C15 . . 105.1(2) ?
    C31 O2 C30 . . 110.7(2) ?
    C27 S3 C28 . . 98.26(19) ?
    C27 N5 C26 . . 104.2 ?
    C27 N6 C21 . . 106.1 ?
    C27 N6 C29 . . 129.48(13) ?
    C21 N6 C29 . . 124.46(13) ?
    N6 C21 C22 . . 131.6 ?
    N6 C21 C26 . . 105.4 ?
    C22 C21 C26 . . 123.0 ?
    C23 C22 C21 . . 116.4 ?
    C23 C22 H22 . . 121.8 ?
    C21 C22 H22 . . 121.8 ?
    C22 C23 C24 . . 121.4 ?
    C22 C23 H23 . . 119.3 ?
    C24 C23 H23 . . 119.3 ?
    C25 C24 C23 . . 122.0 ?
    C25 C24 H24 . . 119.0 ?
    C23 C24 H24 . . 119.0 ?
    C24 C25 C26 . . 117.4 ?
    C24 C25 H25 . . 121.3 ?
    C26 C25 H25 . . 121.3 ?
    C25 C26 N5 . . 129.7 ?
    C25 C26 C21 . . 119.9 ?
    N5 C26 C21 . . 110.3 ?
    N5 C27 N6 . . 114.0 ?
    N5 C27 S3 . . 126.5 ?
    N6 C27 S3 . . 119.5 ?
    S3 C28 H28A . . 109.5 ?
    S3 C28 H28B . . 109.5 ?
    H28A C28 H28B . . 109.5 ?
    S3 C28 H28C . . 109.5 ?
    H28A C28 H28C . . 109.5 ?
    H28B C28 H28C . . 109.5 ?
    C27A S3A C28A . . 98.3(8) ?
    C27A N5A C26A . . 104.2 ?
    C29 N6A C27A . . 125.0(3) ?
    C29 N6A C21A . . 127.8(3) ?
    C27A N6A C21A . . 106.1 ?
    N6A C21A C22A . . 131.6 ?
    N6A C21A C26A . . 105.4 ?
    C22A C21A C26A . . 123.0 ?
    C23A C22A C21A . . 116.4 ?
    C23A C22A H22A . . 121.8 ?
    C21A C22A H22A . . 121.8 ?
    C22A C23A C24A . . 121.4 ?
    C22A C23A H23A . . 119.3 ?
    C24A C23A H23A . . 119.3 ?
    C25A C24A C23A . . 122.0 ?
    C25A C24A H24A . . 119.0 ?
    C23A C24A H24A . . 119.0 ?
    C24A C25A C26A . . 117.4 ?
    C24A C25A H25A . . 121.3 ?
    C26A C25A H25A . . 121.3 ?
    C25A C26A N5A . . 129.7 ?
    C25A C26A C21A . . 119.9 ?
    N5A C26A C21A . . 110.3 ?
    N5A C27A N6A . . 114.0 ?
    N5A C27A S3A . . 126.5 ?
    N6A C27A S3A . . 119.5 ?
    S3A C28A H28D . . 109.5 ?
    S3A C28A H28E . . 109.5 ?
    H28D C28A H28E . . 109.5 ?
    S3A C28A H28F . . 109.5 ?
    H28D C28A H28F . . 109.5 ?
    H28E C28A H28F . . 109.5 ?
    N6A C29 C30 . . 109.5(4) ?
    N6 C29 C30 . . 116.4(2) ?
    N6 C29 H29A . . 108.2 ?
    C30 C29 H29A . . 108.2 ?
    N6 C29 H29B . . 108.2 ?
    C30 C29 H29B . . 108.2 ?
    H29A C29 H29B . . 107.3 ?
    O2 C30 C29 . . 110.0(2) ?
    O2 C30 H30A . . 109.7 ?
    C29 C30 H30A . . 109.7 ?
    O2 C30 H30B . . 109.7 ?
    C29 C30 H30B . . 109.7 ?
    H30A C30 H30B . . 108.2 ?
    O2 C31 C32 . . 110.8(2) ?
    O2 C31 C32A . . 102.3(3) ?
    O2 C31 H31A . . 109.5 ?
    C32 C31 H31A . . 109.5 ?
    O2 C31 H31B . . 109.5 ?
    C32 C31 H31B . . 109.5 ?
    H31A C31 H31B . . 108.1 ?
    N7 C32 C31 . . 109.8(3) ?
    N7 C32 H32A . . 109.7 ?
    C31 C32 H32A . . 109.7 ?
    N7 C32 H32B . . 109.7 ?
    C31 C32 H32B . . 109.7 ?
    H32A C32 H32B . . 108.2 ?
    N7A C32A C31 . . 108.3(7) ?
    N7A C32A H32C . . 110.0 ?
    C31 C32A H32C . . 110.0 ?
    N7A C32A H32D . . 110.0 ?
    C31 C32A H32D . . 110.0 ?
    H32C C32A H32D . . 108.4 ?
    C33 S4 C34 . . 99.7 ?
    C40 N7 C33 . . 105.9 ?
    C40 N7 C32 . . 124.77(17) ?
    C33 N7 C32 . . 129.05(17) ?
    C33 N8 C35 . . 103.7 ?
    N8 C33 N7 . . 115.1 ?
    N8 C33 S4 . . 125.9 ?
    N7 C33 S4 . . 119.0 ?
    S4 C34 H34A . . 109.5 ?
    S4 C34 H34B . . 109.5 ?
    H34A C34 H34B . . 109.5 ?
    S4 C34 H34C . . 109.5 ?
    H34A C34 H34C . . 109.5 ?
    H34B C34 H34C . . 109.5 ?
    C36 C35 N8 . . 129.5 ?
    C36 C35 C40 . . 121.0 ?
    N8 C35 C40 . . 109.5 ?
    C37 C36 C35 . . 117.0 ?
    C37 C36 H36 . . 121.5 ?
    C35 C36 H36 . . 121.5 ?
    C36 C37 C38 . . 122.1 ?
    C36 C37 H37 . . 118.9 ?
    C38 C37 H37 . . 118.9 ?
    C39 C38 C37 . . 121.3 ?
    C39 C38 H38 . . 119.4 ?
    C37 C38 H38 . . 119.4 ?
    C38 C39 C40 . . 116.8 ?
    C38 C39 H39 . . 121.6 ?
    C40 C39 H39 . . 121.6 ?
    N7 C40 C39 . . 132.2 ?
    N7 C40 C35 . . 105.9 ?
    C39 C40 C35 . . 121.8 ?
    C33A S4A C34A . . 99.7 ?
    C40A N7A C33A . . 105.9 ?
    C40A N7A C32A . . 125.9(5) ?
    C33A N7A C32A . . 127.7(5) ?
    C33A N8A C35A . . 103.7 ?
    N8A C33A N7A . . 115.1 ?
    N8A C33A S4A . . 125.9 ?
    N7A C33A S4A . . 119.0 ?
    S4A C34A H34D . . 109.5 ?
    S4A C34A H34E . . 109.5 ?
    H34D C34A H34E . . 109.5 ?
    S4A C34A H34F . . 109.5 ?
    H34D C34A H34F . . 109.5 ?
    H34E C34A H34F . . 109.5 ?
    C36A C35A N8A . . 129.5 ?
    C36A C35A C40A . . 121.0 ?
    N8A C35A C40A . . 109.5 ?
    C37A C36A C35A . . 117.0 ?
    C37A C36A H36A . . 121.5 ?
    C35A C36A H36A . . 121.5 ?
    C36A C37A C38A . . 122.1 ?
    C36A C37A H37A . . 118.9 ?
    C38A C37A H37A . . 118.9 ?
    C39A C38A C37A . . 121.3 ?
    C39A C38A H38A . . 119.4 ?
    C37A C38A H38A . . 119.4 ?
    C38A C39A C40A . . 116.8 ?
    C38A C39A H39A . . 121.6 ?
    C40A C39A H39A . . 121.6 ?
    N7A C40A C39A . . 132.2 ?
    N7A C40A C35A . . 105.9 ?
    C39A C40A C35A . . 121.8 ?
loop_
    _geom_torsion_atom_site_label_1
    _geom_torsion_atom_site_label_2
    _geom_torsion_atom_site_label_3
    _geom_torsion_atom_site_label_4
    _geom_torsion_site_symmetry_1
    _geom_torsion_site_symmetry_2
    _geom_torsion_site_symmetry_3
    _geom_torsion_site_symmetry_4
    _geom_torsion
    _geom_torsion_publ_flag
    C7 N2 C1 C2 . . . . -177.5(3) ?
    C9 N2 C1 C2 . . . . 0.5(4) ?
    C7 N2 C1 C6 . . . . 1.4(3) ?
    C9 N2 C1 C6 . . . . 179.4(2) ?
    N2 C1 C2 C3 . . . . 178.4(3) ?
    C6 C1 C2 C3 . . . . -0.3(4) ?
    C1 C2 C3 C4 . . . . 0.4(4) ?
    C2 C3 C4 C5 . . . . 0.0(4) ?
    C3 C4 C5 C6 . . . . -0.4(4) ?
    C4 C5 C6 C1 . . . . 0.4(4) ?
    C4 C5 C6 N1 . . . . -177.2(3) ?
    N2 C1 C6 C5 . . . . -179.1(2) ?
    C2 C1 C6 C5 . . . . -0.1(4) ?
    N2 C1 C6 N1 . . . . -1.1(3) ?
    C2 C1 C6 N1 . . . . 177.9(2) ?
    C7 N1 C6 C5 . . . . 178.1(3) ?
    C7 N1 C6 C1 . . . . 0.3(3) ?
    C6 N1 C7 N2 . . . . 0.7(3) ?
    C6 N1 C7 S1 . . . . -178.45(19) ?
    C1 N2 C7 N1 . . . . -1.4(3) ?
    C9 N2 C7 N1 . . . . -179.3(2) ?
    C1 N2 C7 S1 . . . . 177.80(17) ?
    C9 N2 C7 S1 . . . . -0.1(3) ?
    C8 S1 C7 N1 . . . . -1.8(3) ?
    C8 S1 C7 N2 . . . . 179.1(2) ?
    C7 N2 C9 C10 . . . . 99.1(3) ?
    C1 N2 C9 C10 . . . . -78.4(3) ?
    C11 O1 C10 C9 . . . . -180.0(2) ?
    N2 C9 C10 O1 . . . . -179.5(2) ?
    C10 O1 C11 C12 . . . . 179.9(2) ?
    C13 N3 C12 C11 . . . . 103.6(3) ?
    C20 N3 C12 C11 . . . . -76.4(3) ?
    O1 C11 C12 N3 . . . . -60.0(3) ?
    C15 N4 C13 N3 . . . . 0.8(3) ?
    C15 N4 C13 S2 . . . . -179.9(2) ?
    C20 N3 C13 N4 . . . . -0.6(3) ?
    C12 N3 C13 N4 . . . . 179.4(2) ?
    C20 N3 C13 S2 . . . . -179.87(19) ?
    C12 N3 C13 S2 . . . . 0.1(4) ?
    C14 S2 C13 N4 . . . . -23.2(3) ?
    C14 S2 C13 N3 . . . . 156.0(3) ?
    C13 N4 C15 C16 . . . . 178.5(3) ?
    C13 N4 C15 C20 . . . . -0.8(3) ?
    N4 C15 C16 C17 . . . . -178.7(3) ?
    C20 C15 C16 C17 . . . . 0.5(4) ?
    C15 C16 C17 C18 . . . . -1.6(5) ?
    C16 C17 C18 C19 . . . . 1.4(6) ?
    C17 C18 C19 C20 . . . . -0.1(5) ?
    C18 C19 C20 N3 . . . . 178.7(3) ?
    C18 C19 C20 C15 . . . . -1.0(4) ?
    C13 N3 C20 C19 . . . . -179.6(3) ?
    C12 N3 C20 C19 . . . . 0.4(4) ?
    C13 N3 C20 C15 . . . . 0.0(3) ?
    C12 N3 C20 C15 . . . . -180.0(2) ?
    C16 C15 C20 C19 . . . . 0.8(4) ?
    N4 C15 C20 C19 . . . . -179.8(2) ?
    C16 C15 C20 N3 . . . . -178.9(2) ?
    N4 C15 C20 N3 . . . . 0.4(3) ?
    C27 N6 C21 C22 . . . . -176.9 ?
    C29 N6 C21 C22 . . . . 2.2(2) ?
    C27 N6 C21 C26 . . . . 1.1 ?
    C29 N6 C21 C26 . . . . -179.8(2) ?
    N6 C21 C22 C23 . . . . 178.1 ?
    C26 C21 C22 C23 . . . . 0.3 ?
    C21 C22 C23 C24 . . . . 0.2 ?
    C22 C23 C24 C25 . . . . -0.3 ?
    C23 C24 C25 C26 . . . . -0.2 ?
    C24 C25 C26 N5 . . . . -177.3 ?
    C24 C25 C26 C21 . . . . 0.7 ?
    C27 N5 C26 C25 . . . . 178.0 ?
    C27 N5 C26 C21 . . . . -0.1 ?
    N6 C21 C26 C25 . . . . -179.0 ?
    C22 C21 C26 C25 . . . . -0.8 ?
    N6 C21 C26 N5 . . . . -0.7 ?
    C22 C21 C26 N5 . . . . 177.6 ?
    C26 N5 C27 N6 . . . . 0.9 ?
    C26 N5 C27 S3 . . . . -178.4 ?
    C21 N6 C27 N5 . . . . -1.3 ?
    C29 N6 C27 N5 . . . . 179.6(2) ?
    C21 N6 C27 S3 . . . . 178.0 ?
    C29 N6 C27 S3 . . . . -1.0(2) ?
    C28 S3 C27 N5 . . . . -23.16(19) ?
    C28 S3 C27 N6 . . . . 157.56(19) ?
    C29 N6A C21A C22A . . . . 15.0(9) ?
    C27A N6A C21A C22A . . . . -176.9 ?
    C29 N6A C21A C26A . . . . -166.9(9) ?
    C27A N6A C21A C26A . . . . 1.1 ?
    N6A C21A C22A C23A . . . . 178.1 ?
    C26A C21A C22A C23A . . . . 0.3 ?
    C21A C22A C23A C24A . . . . 0.2 ?
    C22A C23A C24A C25A . . . . -0.3 ?
    C23A C24A C25A C26A . . . . -0.2 ?
    C24A C25A C26A N5A . . . . -177.3 ?
    C24A C25A C26A C21A . . . . 0.7 ?
    C27A N5A C26A C25A . . . . 178.0 ?
    C27A N5A C26A C21A . . . . -0.1 ?
    N6A C21A C26A C25A . . . . -179.0 ?
    C22A C21A C26A C25A . . . . -0.8 ?
    N6A C21A C26A N5A . . . . -0.7 ?
    C22A C21A C26A N5A . . . . 177.6 ?
    C26A N5A C27A N6A . . . . 0.9 ?
    C26A N5A C27A S3A . . . . -178.4 ?
    C29 N6A C27A N5A . . . . 167.2(9) ?
    C21A N6A C27A N5A . . . . -1.3 ?
    C29 N6A C27A S3A . . . . -13.5(9) ?
    C21A N6A C27A S3A . . . . 178.0 ?
    C28A S3A C27A N5A . . . . -25.4(8) ?
    C28A S3A C27A N6A . . . . 155.3(8) ?
    C27A N6A C29 C30 . . . . 112.2(6) ?
    C21A N6A C29 C30 . . . . -81.8(5) ?
    C27 N6 C29 C30 . . . . 105.3(3) ?
    C21 N6 C29 C30 . . . . -73.6(3) ?
    C31 O2 C30 C29 . . . . -169.6(2) ?
    N6A C29 C30 O2 . . . . -61.3(4) ?
    N6 C29 C30 O2 . . . . -68.0(3) ?
    C30 O2 C31 C32 . . . . -171.2(3) ?
    C30 O2 C31 C32A . . . . 166.8(5) ?
    O2 C31 C32 N7 . . . . -160.5(2) ?
    O2 C31 C32A N7A . . . . 175.8(6) ?
    C31 C32 N7 C40 . . . . 80.5(3) ?
    C31 C32 N7 C33 . . . . -106.9(3) ?
    C35 N8 C33 N7 . . . . 0.9 ?
    C35 N8 C33 S4 . . . . -178.6 ?
    C40 N7 C33 N8 . . . . -1.4 ?
    C32 N7 C33 N8 . . . . -175.1(3) ?
    C40 N7 C33 S4 . . . . 178.2 ?
    C32 N7 C33 S4 . . . . 4.5(3) ?
    C34 S4 C33 N8 . . . . -1.8 ?
    C34 S4 C33 N7 . . . . 178.7 ?
    C33 N8 C35 C36 . . . . 177.9 ?
    C33 N8 C35 C40 . . . . -0.1 ?
    N8 C35 C36 C37 . . . . -177.3 ?
    C40 C35 C36 C37 . . . . 0.4 ?
    C35 C36 C37 C38 . . . . 0.3 ?
    C36 C37 C38 C39 . . . . -1.0 ?
    C37 C38 C39 C40 . . . . 0.9 ?
    C33 N7 C40 C39 . . . . -176.9 ?
    C32 N7 C40 C39 . . . . -2.8(3) ?
    C33 N7 C40 C35 . . . . 1.1 ?
    C32 N7 C40 C35 . . . . 175.2(3) ?
    C38 C39 C40 N7 . . . . 177.7 ?
    C38 C39 C40 C35 . . . . -0.1 ?
    C36 C35 C40 N7 . . . . -178.8 ?
    N8 C35 C40 N7 . . . . -0.7 ?
    C36 C35 C40 C39 . . . . -0.6 ?
    N8 C35 C40 C39 . . . . 177.6 ?
    C31 C32A N7A C40A . . . . -75.9(9) ?
    C31 C32A N7A C33A . . . . 94.9(7) ?
    C35A N8A C33A N7A . . . . 0.9 ?
    C35A N8A C33A S4A . . . . -178.6 ?
    C40A N7A C33A N8A . . . . -1.4 ?
    C32A N7A C33A N8A . . . . -173.6(8) ?
    C40A N7A C33A S4A . . . . 178.2 ?
    C32A N7A C33A S4A . . . . 6.0(8) ?
    C34A S4A C33A N8A . . . . -1.8 ?
    C34A S4A C33A N7A . . . . 178.7 ?
    C33A N8A C35A C36A . . . . 177.9 ?
    C33A N8A C35A C40A . . . . -0.1 ?
    N8A C35A C36A C37A . . . . -177.3 ?
    C40A C35A C36A C37A . . . . 0.4 ?
    C35A C36A C37A C38A . . . . 0.3 ?
    C36A C37A C38A C39A . . . . -1.0 ?
    C37A C38A C39A C40A . . . . 0.9 ?
    C33A N7A C40A C39A . . . . -176.9 ?
    C32A N7A C40A C39A . . . . -4.4(8) ?
    C33A N7A C40A C35A . . . . 1.1 ?
    C32A N7A C40A C35A . . . . 173.6(8) ?
    C38A C39A C40A N7A . . . . 177.7 ?
    C38A C39A C40A C35A . . . . -0.1 ?
    C36A C35A C40A N7A . . . . -178.8 ?
    N8A C35A C40A N7A . . . . -0.7 ?
    C36A C35A C40A C39A . . . . -0.6 ?
    N8A C35A C40A C39A . . . . 177.6 ?
loop_
    _geom_hbond_atom_site_label_D
    _geom_hbond_atom_site_label_H
    _geom_hbond_atom_site_label_A
    _geom_hbond_site_symmetry_A
    _geom_hbond_distance_DH
    _geom_hbond_distance_HA
    _geom_hbond_distance_DA
    _geom_hbond_angle_DHA
    _geom_hbond_publ_flag
    C2 H2 Cg5 2_666 0.95 2.71 3.583(3) 153 y
    C11 H11B Cg11 2_566 0.99 2.74 3.423(3) 126 y
    C29 H29B Cg1 2_655 0.99 2.70 3.489(3) 137 y
    C34 H34B N4 2_676 0.98 2.50 3.398(3) 153 y
_shelx_space_group_comment
;
The symmetry employed for this shelxl refinement is uniquely defined
by the following loop, which should always be used as a source of
symmetry information in preference to the above space-group names.
They are only intended as comments.
;
_shelx_estimated_absorpt_T_min     0.903
_shelx_hkl_file
;
   0   0  -2 2933.32   11.59
   0   0  -2 2672.72   12.97
   0   0   2 2882.63   12.73
   0   0   2 2812.85   13.02
   0   0  -3   55.19    2.54
   0   0  -3   46.77    2.65
   0   0   3   53.31    2.57
   0   0   3   52.65    2.28
   0   0  -4 3072.79   17.02
   0   0  -4 2593.87   18.13
   0   0   4 2927.76   18.26
   0   0   4 2989.01   16.20
   0   0  -5  726.25    9.56
   0   0  -5  620.63   10.16
   0   0   5  681.59   10.08
   0   0   5  705.02    8.97
   0   0  -6   16.44    3.20
   0   0  -6   11.38    3.20
   0   0   6   10.22    2.94
   0   0   6   14.48    3.02
   0   0  -7  402.84    8.89
   0   0  -7  321.02    9.18
   0   0  -7  328.70    8.36
   0   0   7  360.33    9.08
   0   0   7  367.48    7.97
   0   0  -8   89.20    5.66
   0   0  -8   69.59    5.69
   0   0  -8   76.68    5.77
   0   0   8   74.46    5.64
   0   0   8   78.40    4.79
   0   0  -9   19.85    4.90
   0   0  -9   19.30    5.03
   0   0  -9   15.46    6.78
   0   0   9   19.75    4.90
   0   0   9   19.98    4.02
   0   0 -10   62.02    6.35
   0   0 -10   45.02    6.41
   0   0  10   47.17    6.06
   0   0  10   49.34    5.00
   0   0 -11   59.24    6.91
   0   0 -11   48.68    7.07
   0   0  11   47.67    7.20
   0   0  11   55.00    5.64
   0   0 -12   23.13    6.51
   0   0 -12   16.94    6.62
   0   0  12   25.12    7.17
   0   0  12   15.70    4.79
   0   0 -13   58.52    8.18
   0   0 -13   52.25    8.71
   0   0  13   67.02    9.03
   0   0  13   53.81    6.43
   0   0 -14   39.89    9.69
   0   0 -14   35.20    8.47
   0   0  14   35.28    8.73
   0   0  14   29.06    6.67
   0   0 -15    8.89    8.89
   0   0 -15    9.98    7.76
   0   0  15    7.31    8.21
   0   0  15    3.34    5.48
   0   0 -16    0.95    9.45
   0   0 -16    3.84    8.42
   0   0  16    2.89    9.21
   0   0  16    0.42    5.77
   0   0 -17   38.80   11.73
   0   0 -17   22.02   10.83
   0   0  17   22.37   10.30
   0   0  17   19.30    7.62
   0   0 -18   22.10   12.63
   0   0 -18   21.20   12.41
   0   0  18   20.83   11.36
   0   0  18   16.09    8.05
   0   0 -19    0.64   20.70
   0  -1  19   11.38   12.92
   0  -1  19    5.03    7.68
   0   1 -19    9.95   13.31
   0   1 -19    9.24   12.81
   0  -1  18    4.42   10.75
   0  -1  18    2.51    6.99
   0   1 -18    3.07   10.83
   0   1 -18    1.16   10.46
   0  -1  17    7.81    9.08
   0  -1  17    9.79    6.38
   0   1 -17   15.70    9.98
   0   1 -17   15.54    9.63
   0  -1  16   29.46    9.11
   0  -1  16   31.02    7.01
   0   1 -16   42.93   10.14
   0   1 -16   34.73    9.85
   0  -1  15   10.22    7.49
   0  -1  15    8.73    5.37
   0   1 -15   12.23    8.07
   0   1 -15   13.10    7.68
   0  -1  14    1.38    6.88
   0  -1  14    1.09    4.79
   0   1 -14    2.44    7.01
   0   1 -14    4.05    6.51
   0  -1  13   10.16    6.54
   0  -1  13    7.39    4.47
   0   1 -13   18.87    6.86
   0   1 -13    8.79    6.51
   0  -1  12    0.42    5.06
   0  -1  12    0.50    3.68
   0   1 -12   -1.51    5.32
   0   1 -12    0.85    5.11
   0  -1  11   11.83    5.40
   0  -1  11   12.76    3.97
   0   1 -11   10.27    4.53
   0   1 -11    8.68    5.21
   0  -1  10   81.63    6.86
   0  -1  10   68.74    5.08
   0   1 -10   99.74    6.38
   0   1 -10   78.96    6.94
   0  -1   9   95.53    6.38
   0  -1   9   91.27    5.11
   0   1  -9  104.29    5.96
   0   1  -9   76.95    6.25
   0   1  -9   87.64    6.49
   0  -1   8  603.83   12.28
   0  -1   8  577.38    9.69
   0   1  -8  635.25   11.12
   0   1  -8  522.99   11.86
   0   1  -8  542.23   10.64
   0  -1   7   18.26    3.84
   0  -1   7   18.66    2.78
   0   1  -7   23.85    3.44
   0   1  -7   18.77    3.76
   0  -1   6 1074.70   13.68
   0  -1   6 1047.11   10.83
   0   1  -6 1133.67   12.07
   0   1  -6  964.29   13.18
   0  -1   5   60.96    3.68
   0  -1   5   38.83    2.57
   0   1  -5   66.65    3.36
   0   1  -5   57.62    3.60
   0  -1   4  406.65    6.94
   0  -1   4  395.64    5.37
   0   1  -4  410.17    5.80
   0   1  -4  369.89    6.59
   0  -1   3  152.02    3.86
   0  -1   3  153.05    2.91
   0   1  -3  161.86    3.18
   0   1  -3  140.55    3.57
   0  -1   2   22.02    1.56
   0  -1   2   23.24    1.11
   0   1  -2   24.67    1.27
   0   1  -2   18.93    1.40
   0  -1   1   26.20    0.85
   0   1  -1   28.85    0.93
   0   1  -1   26.52    1.19
   0  -1   0    1.19    0.71
   0  -1   0    1.16    0.58
   0   1   0    1.43    0.56
   0  -1  -1    4.66    1.14
   0  -1  -1    6.06    1.22
   0  -1  -1    5.51    1.11
   0  -1  -1    4.39    1.06
   0   1   1    4.55    1.03
   0   1   1    4.39    0.98
   0   1   1    5.16    1.09
   0  -1  -2   23.06    1.64
   0  -1  -2   25.62    2.09
   0  -1  -2   24.72    2.09
   0  -1  -2   22.39    1.96
   0   1   2   27.32    2.09
   0   1   2   23.51    1.88
   0   1   2   24.64    1.88
   0  -1  -3  531.91    5.96
   0  -1  -3  624.39    7.84
   0  -1  -3  555.12    8.10
   0  -1  -3  543.58    7.33
   0   1   3  632.44    7.81
   0   1   3  588.82    7.76
   0   1   3  598.98    7.49
   0  -1  -4 2046.13   12.18
   0  -1  -4 2379.73   16.76
   0  -1  -4 2067.20   17.36
   0  -1  -4 2097.43   15.78
   0   1   4 2348.57   16.36
   0   1   4 2240.95   16.83
   0   1   4 2297.09   16.09
   0  -1  -5  953.23    8.92
   0  -1  -5 1097.46   12.71
   0  -1  -5  970.54   13.39
   0  -1  -5  966.25   12.10
   0   1   5 1069.40   12.26
   0   1   5 1038.19   12.86
   0   1   5 1039.04   11.94
   0  -1  -6    2.36    2.20
   0  -1  -6    0.58    3.02
   0  -1  -6    2.09    2.94
   0  -1  -6    2.36    3.12
   0   1   6    0.90    3.31
   0   1   6    1.93    2.65
   0   1   6    0.34    2.09
   0  -1  -7    4.39    2.46
   0  -1  -7    5.93    3.55
   0  -1  -7    4.55    3.36
   0   1   7    7.39    4.08
   0   1   7    3.71    3.15
   0   1   7    6.80    2.94
   0  -1  -8   94.92    4.13
   0  -1  -8  122.45    6.88
   0  -1  -8   99.53    6.62
   0   1   8  119.09    8.63
   0   1   8  105.72    6.25
   0   1   8   97.70    5.56
   0  -1  -9  128.03    7.31
   0  -1  -9  105.77    7.44
   0   1   9  116.12    7.07
   0   1   9  117.39    6.43
   0  -1 -10   16.68    5.35
   0  -1 -10   18.66    5.80
   0   1  10   11.65    4.98
   0   1  10   14.08    4.47
   0  -1 -11   -0.71    5.19
   0  -1 -11    5.32    5.45
   0   1  11    2.17    4.98
   0   1  11    1.22    4.16
   0  -1 -12  150.37    9.98
   0  -1 -12  127.74   10.30
   0   1  12  149.77   10.32
   0   1  12  136.77    8.29
   0  -1 -13   17.47    7.52
   0  -1 -13   13.00    7.07
   0   1  13   15.96    7.54
   0   1  13    8.76    5.56
   0  -1 -14    6.51    7.09
   0  -1 -14    5.03    7.23
   0   1  14    5.03    7.89
   0   1  14    2.57    5.29
   0  -1 -15   -2.04    9.34
   0  -1 -15    1.30    7.81
   0   1  15   -0.71    8.26
   0   1  15   -0.77    5.43
   0  -1 -16   24.11   11.41
   0  -1 -16   20.06    9.87
   0   1  16   24.72   10.27
   0   1  16   17.07    7.52
   0  -1 -17    8.02   10.98
   0   1  17    6.17   11.14
   0   1  17    3.47    7.60
   0  -1 -18   -0.26   12.15
   0   1  18    2.44    8.97
   0  -2  20   32.45   14.69
   0  -2  20   17.15   11.94
   0   2 -20   31.39   15.38
   0   2 -20   19.35   21.60
   0   2 -20   19.14   14.06
   0  -2  19    7.36   12.26
   0  -2  19    2.17    6.91
   0   2 -19    5.59   11.75
   0   2 -19    6.11   11.67
   0  -2  18    3.84   10.27
   0  -2  18    2.04    6.62
   0   2 -18    0.00    9.66
   0   2 -18    1.35   10.01
   0  -2  17    1.38    8.76
   0  -2  17    0.79    5.56
   0   2 -17   -0.11    8.52
   0   2 -17    0.03    8.66
   0  -2  16    0.13    7.81
   0  -2  16    0.69    5.00
   0   2 -16    0.32    7.54
   0   2 -16    1.11    7.73
   0  -2  15    6.86    7.12
   0  -2  15    3.15    4.76
   0   2 -15    5.35    7.04
   0   2 -15    6.06    7.04
   0  -2  14   41.32    8.39
   0  -2  14   32.98    5.74
   0   2 -14   44.95    8.29
   0   2 -14   35.34    8.18
   0  -2  13  317.87   12.89
   0   2 -13  340.19   12.41
   0   2 -13  283.54   12.78
   0  -2  12  238.31   10.83
   0   2 -12  257.89   10.43
   0   2 -12  205.96   10.48
   0  -2  11  115.33    7.70
   0  -2  11  115.80    5.88
   0   2 -11  145.45    8.05
   0   2 -11  110.99    7.99
   0  -2  10  213.40    8.89
   0  -2  10  210.33    6.75
   0   2 -10  245.37    8.66
   0   2 -10  197.73    8.89
   0  -2   9  378.97   10.67
   0  -2   9  378.30    8.52
   0  -2   9  358.35    7.81
   0   2  -9  431.22    9.79
   0   2  -9  335.24   10.14
   0  -2   8  154.37    6.75
   0  -2   8  144.95    5.40
   0  -2   8  145.79    5.00
   0   2  -8  172.37    6.38
   0   2  -8  144.74    6.67
   0  -2   7   20.38    3.47
   0  -2   7   20.36    3.12
   0  -2   7   19.53    2.59
   0   2  -7   22.68    3.44
   0   2  -7   18.90    3.49
   0  -2   6  104.50    4.84
   0  -2   6   96.38    3.73
   0  -2   6  104.37    3.55
   0   2  -6  116.02    4.29
   0   2  -6   93.84    4.53
   0  -2   5  139.87    5.00
   0  -2   5  132.45    4.47
   0  -2   5  141.30    3.55
   0   2  -5  147.36    4.08
   0   2  -5  125.18    4.39
   0  -2   4 1452.58    7.57
   0  -2   4 1647.10   13.92
   0  -2   4 1561.00    9.37
   0  -2   4 1070.14   11.78
   0   2  -4 1714.81   10.72
   0   2  -4 1508.59   11.78
   0   2  -4 1653.64   13.92
   0  -2   3  467.96    4.90
   0  -2   3  525.05    7.12
   0   2  -3  561.45    5.40
   0   2  -3  492.76    5.53
   0   2  -3  550.23    7.33
   0  -2   2 3159.74   13.42
   0   2  -2 3530.74   18.03
   0   2  -2 3240.15   15.48
   0  -2   1    2.04    1.16
   0  -2   1    2.09    0.98
   0   2  -1    2.20    0.95
   0   2  -1    2.04    1.09
   0  -2   0 3329.78   15.72
   0  -2   0 3387.96   10.96
   0  -2   0 3442.41   13.98
   0   2   0 2196.29   11.33
   0   2   0 3164.00   17.13
   0  -2  -1  833.32    8.44
   0  -2  -1  985.17    8.79
   0  -2  -1  886.18    7.81
   0  -2  -1  880.70    8.29
   0   2   1  995.90    8.84
   0   2   1  851.82    8.10
   0   2   1  912.22    8.44
   0  -2  -2    2.62    1.69
   0  -2  -2    0.34    1.85
   0  -2  -2    1.75    1.69
   0  -2  -2    0.85    1.69
   0   2   2    1.77    1.80
   0   2   2    0.53    1.40
   0   2   2    0.13    1.69
   0  -2  -3   79.91    3.44
   0  -2  -3   97.73    4.21
   0  -2  -3   86.82    4.02
   0  -2  -3   79.51    3.81
   0   2   3  102.20    4.24
   0   2   3   85.36    3.71
   0   2   3   90.55    3.86
   0  -2  -4  585.75    8.29
   0  -2  -4  707.06   10.38
   0  -2  -4  629.13   10.43
   0  -2  -4  614.07    9.71
   0   2   4  727.81   10.43
   0   2   4  639.53    9.79
   0   2   4  659.28    9.77
   0  -2  -5   12.23    2.86
   0  -2  -5   17.68    3.55
   0  -2  -5   16.86    3.63
   0  -2  -5   14.45    3.41
   0   2   5   18.74    3.73
   0   2   5   14.11    3.15
   0   2   5   15.17    2.86
   0  -2  -6    3.68    2.75
   0  -2  -6    2.99    3.28
   0  -2  -6    1.93    3.23
   0  -2  -6    2.91    3.52
   0   2   6    2.89    3.15
   0   2   6    1.46    2.78
   0   2   6    3.92    2.75
   0  -2  -7    5.19    3.10
   0  -2  -7    5.61    4.13
   0  -2  -7    4.55    3.79
   0  -2  -7    5.88    4.10
   0   2   7    5.72    3.63
   0   2   7    4.26    3.47
   0   2   7    3.41    2.91
   0  -2  -8   40.10    4.24
   0  -2  -8   55.08    6.41
   0  -2  -8   42.35    5.69
   0   2   8   43.65    5.56
   0   2   8   41.27    4.66
   0  -2  -9  219.33    9.56
   0  -2  -9  186.66    9.61
   0   2   9  203.05    9.08
   0   2   9  194.66    8.21
   0  -2 -10  583.50   14.72
   0  -2 -10  507.82   15.19
   0   2  10  483.34   13.76
   0   2  10  530.66   12.94
   0  -2 -11  164.11   10.38
   0  -2 -11  145.37   10.38
   0   2  11  157.10    9.82
   0   2  11  161.60    8.92
   0  -2 -12   -1.91    6.41
   0  -2 -12    0.11    6.09
   0   2  12   -3.63    5.85
   0   2  12   -1.48    5.06
   0  -2 -13   31.84    8.71
   0  -2 -13   16.41    7.65
   0   2  13   28.24    8.42
   0   2  13   22.55    6.49
   0  -2 -14   22.87    8.87
   0  -2 -14   20.25    8.55
   0   2  14   25.49    9.32
   0   2  14   16.15    6.72
   0  -2 -15   31.23   11.36
   0  -2 -15   18.56    9.53
   0   2  15   41.05   11.28
   0   2  15   21.41    7.68
   0  -2 -16   13.45   10.64
   0   2  16   24.38   11.22
   0   2  16   10.06    7.49
   0  -2 -17    0.05   11.54
   0   2  17    2.67    9.00
   0  -3  20   14.96   13.18
   0   3 -20    7.28   13.05
   0   3 -20   11.81   13.61
   0   3 -20   12.49   13.42
   0  -3  19    0.58   10.40
   0  -3  19    2.83    6.33
   0   3 -19    1.24   11.38
   0   3 -19    4.02   11.41
   0   3 -19   -1.09   10.35
   0  -3  18   39.76   11.57
   0  -3  18   37.77    7.46
   0   3 -18   47.14   11.49
   0   3 -18   36.32   11.41
   0   3 -18   35.44   11.09
   0  -3  17   37.40   10.43
   0  -3  17   33.59    6.67
   0   3 -17   46.96   10.35
   0   3 -17   28.32    9.79
   0  -3  16    2.75    7.91
   0  -3  16    1.56    4.66
   0   3 -16    4.53    7.17
   0   3 -16    2.57    7.52
   0  -3  15  133.33   11.17
   0  -3  15  107.52    7.17
   0   3 -15  136.11   10.61
   0   3 -15  111.49   10.64
   0  -3  14   53.47    8.79
   0  -3  14   57.20    6.01
   0   3 -14   62.44    8.15
   0   3 -14   52.38    8.34
   0  -3  13   31.55    7.46
   0  -3  13   29.28    5.08
   0   3 -13   35.28    6.94
   0   3 -13   26.13    6.91
   0  -3  12    7.89    5.48
   0  -3  12    4.55    3.60
   0   3 -12    5.69    4.79
   0   3 -12    1.85    4.84
   0  -3  11  123.90    8.23
   0  -3  11  123.69    5.69
   0   3 -11  132.22    7.12
   0   3 -11   99.34    7.49
   0  -3  10  119.19    7.39
   0  -3  10  127.24    5.27
   0   3 -10  138.15    6.72
   0   3 -10  112.28    7.04
   0  -3   9   11.83    4.02
   0  -3   9   20.28    3.60
   0  -3   9   21.76    3.10
   0   3  -9   21.86    4.13
   0   3  -9   18.16    4.29
   0  -3   8   61.67    5.16
   0  -3   8   61.75    3.92
   0  -3   8   62.57    3.55
   0   3  -8   71.49    4.55
   0   3  -8   54.85    4.74
   0  -3   7  721.51   12.47
   0  -3   7  709.73    8.63
   0  -3   7  707.56    8.39
   0   3  -7  775.30   10.16
   0   3  -7  661.34   10.98
   0   3  -7  757.67   12.73
   0  -3   6  155.32    3.41
   0  -3   6  149.74    5.72
   0  -3   6  157.71    3.97
   0   3  -6  169.94    4.79
   0   3  -6  143.15    5.03
   0   3  -6  162.79    5.98
   0  -3   5   50.16    2.49
   0  -3   5   53.76    3.55
   0  -3   5   48.07    2.25
   0  -3   5   54.24    2.57
   0   3  -5   57.47    2.86
   0   3  -5   46.93    2.94
   0   3  -5   54.26    3.73
   0  -3   4  187.75    4.13
   0  -3   4  195.06    5.35
   0  -3   4  185.92    3.49
   0  -3   4  183.33    3.47
   0   3  -4  222.53    4.29
   0   3  -4  187.64    4.00
   0   3  -4  190.61    5.32
   0  -3   3  163.71    4.08
   0  -3   3  170.33    3.31
   0  -3   3  167.00    4.50
   0   3  -3  185.87    3.65
   0   3  -3  163.16    2.83
   0   3  -3  173.56    4.71
   0  -3   2 1006.91    9.90
   0  -3   2 1023.40    7.78
   0   3  -2 1122.55    8.55
   0   3  -2 1017.15   10.11
   0  -3   1   80.28    3.36
   0  -3   1   76.15    2.70
   0   3  -1   85.76    2.91
   0   3  -1   74.86    3.10
   0  -3   0  667.59    8.81
   0  -3   0  730.88    6.38
   0  -3   0  710.98    7.91
   0   3   0  800.76    8.55
   0   3   0  663.73    8.07
   0   3   0  707.80    8.10
   0  -3  -1  202.78    5.29
   0  -3  -1  255.14    5.64
   0  -3  -1  234.60    4.79
   0  -3  -1  214.38    5.11
   0   3   1  255.09    5.56
   0   3   1  213.16    5.06
   0   3   1  231.69    5.32
   0  -3  -2  908.44   11.04
   0  -3  -2 1140.74   12.20
   0  -3  -2  990.36   10.93
   0  -3  -2  983.61   11.28
   0   3   2 1114.88   12.02
   0   3   2  961.01   10.98
   0   3   2 1030.28   11.54
   0  -3  -3    8.44    2.59
   0  -3  -3   12.41    3.15
   0  -3  -3   12.94    2.91
   0  -3  -3    9.93    2.73
   0   3   3    8.71    2.73
   0   3   3   12.73    2.73
   0   3   3   12.76    2.81
   0  -3  -4  188.73    5.90
   0  -3  -4  238.23    7.17
   0  -3  -4  209.22    6.83
   0  -3  -4  200.93    6.56
   0   3   4  242.41    7.17
   0   3   4  214.22    6.51
   0   3   4  220.28    6.67
   0  -3  -5  314.30    7.65
   0  -3  -5  379.13    9.29
   0  -3  -5  323.70    9.08
   0  -3  -5  308.29    8.50
   0   3   5  379.39    9.32
   0   3   5  315.28    8.29
   0   3   5  327.77    8.44
   0  -3  -6  408.72    8.92
   0  -3  -6  492.76   11.22
   0  -3  -6  440.48   11.28
   0  -3  -6  426.98   10.53
   0   3   6  482.46   11.01
   0   3   6  440.91   10.43
   0   3   6  438.55   10.14
   0  -3  -7   79.62    5.43
   0  -3  -7   79.70    6.64
   0  -3  -7   87.40    6.62
   0  -3  -7   87.40    6.88
   0   3   7  100.64    6.94
   0   3   7   82.14    6.11
   0   3   7   87.09    5.88
   0  -3  -8   32.88    4.90
   0  -3  -8   41.72    6.86
   0  -3  -8   35.42    5.96
   0  -3  -8   32.69    6.67
   0   3   8   32.61    5.72
   0   3   8   29.35    5.00
   0  -3  -9  195.43   10.03
   0  -3  -9  184.55    9.85
   0   3   9  180.05    9.32
   0   3   9  174.12    8.47
   0  -3 -10    0.90    5.88
   0  -3 -10    2.17    5.72
   0   3  10    2.25    5.45
   0   3  10    2.01    4.26
   0  -3 -11  127.35   10.40
   0  -3 -11  116.18   10.03
   0   3  11  113.98    9.40
   0   3  11  118.64    8.63
   0  -3 -12    3.71    7.57
   0  -3 -12    1.01    6.54
   0   3  12    3.79    6.43
   0   3  12    5.77    6.17
   0  -3 -13   27.55    9.13
   0  -3 -13   18.85    8.39
   0   3  13   26.52    8.66
   0   3  13   23.64    7.54
   0  -3 -14   33.01   10.03
   0   3  14   38.46   10.46
   0   3  14   27.93    7.91
   0  -3 -15   36.13   11.22
   0   3  15   53.52   12.63
   0   3  15   21.23    8.47
   0  -3 -16    2.20   10.96
   0   3  16   -2.09    8.44
   0  -3 -17   17.73   13.05
   0   3  17   16.83    9.61
   0  -4  20   12.07   11.38
   0   4 -20   17.63   12.18
   0   4 -20   14.45   13.18
   0   4 -20   19.51   12.73
   0  -4  19    1.27   10.06
   0   4 -19    6.72   10.43
   0   4 -19    2.83   10.77
   0   4 -19    4.29   10.91
   0  -4  18   -1.22    8.73
   0   4 -18   -0.03    8.63
   0   4 -18    1.67    9.24
   0   4 -18    0.16    9.08
   0  -4  17   28.27    9.26
   0   4 -17   29.99    9.21
   0   4 -17   16.44    9.00
   0   4 -17   25.44    9.48
   0  -4  16   74.41   10.56
   0  -4  16   61.44    6.01
   0   4 -16   75.04   10.03
   0   4 -16   59.08   10.14
   0   4 -16   67.02   10.43
   0  -4  15   18.03    7.46
   0  -4  15   14.64    4.45
   0   4 -15   20.43    7.20
   0   4 -15   18.18    7.44
   0   4 -15   19.46    7.65
   0  -4  14   31.08    7.68
   0  -4  14   26.89    4.79
   0   4 -14   31.18    7.28
   0   4 -14   28.72    7.28
   0   4 -14   29.20    7.44
   0  -4  13    8.97    5.82
   0  -4  13   13.13    3.76
   0   4 -13   17.36    5.66
   0   4 -13   15.75    6.09
   0   4 -13   10.98    6.04
   0  -4  12   65.96    7.31
   0  -4  12   62.55    4.61
   0   4 -12   68.24    6.41
   0   4 -12   46.40    6.59
   0   4 -12   62.12    7.25
   0  -4  11    0.24    4.00
   0  -4  11    1.22    2.70
   0   4 -11   -0.13    3.81
   0   4 -11   -0.74    4.05
   0   4 -11    1.06    4.24
   0  -4  10   60.67    6.17
   0  -4  10   64.82    4.37
   0  -4  10   62.65    4.08
   0   4 -10   67.15    5.48
   0   4 -10   50.64    5.51
   0   4 -10   72.90    6.49
   0  -4   9   38.91    4.90
   0  -4   9   38.43    3.65
   0  -4   9   40.00    3.41
   0   4  -9   45.02    4.53
   0   4  -9   32.13    4.58
   0   4  -9   44.26    5.32
   0  -4   8   82.98    3.20
   0  -4   8   78.46    5.35
   0  -4   8   80.97    3.89
   0  -4   8   82.16    3.60
   0   4  -8   94.18    4.76
   0   4  -8   73.37    4.82
   0   4  -8   90.66    5.85
   0  -4   7   20.70    2.49
   0  -4   7   18.50    3.57
   0  -4   7   20.96    2.33
   0   4  -7   26.31    3.15
   0   4  -7   18.21    3.10
   0   4  -7   22.18    3.92
   0  -4   6   10.08    2.30
   0  -4   6   15.11    3.28
   0  -4   6   10.14    1.99
   0  -4   6   11.06    2.17
   0   4  -6   10.72    2.62
   0   4  -6   11.46    2.65
   0   4  -6   14.93    3.39
   0  -4   5  727.39    9.00
   0  -4   5  728.37    7.25
   0  -4   5  762.27    7.52
   0   4  -5  806.82    8.81
   0   4  -5  733.16    8.18
   0   4  -5  785.86   11.70
   0  -4   4  109.58    4.08
   0  -4   4  115.01    3.20
   0  -4   4  117.00    3.39
   0   4  -4  122.93    3.68
   0   4  -4  108.50    2.86
   0   4  -4  110.14    4.50
   0  -4   3   -0.05    1.75
   0  -4   3    0.11    1.38
   0   4  -3    1.61    1.46
   0   4  -3    0.13    1.75
   0  -4   2  432.73    7.81
   0  -4   2  432.28    6.19
   0   4  -2  490.06    6.94
   0   4  -2  425.26    7.60
   0  -4   1  130.63    4.76
   0  -4   1  129.41    3.92
   0   4  -1  146.64    4.37
   0   4  -1  122.08    4.31
   0  -4   0  804.04   11.17
   0  -4   0  979.25   10.88
   0  -4   0  888.27    8.07
   0  -4   0  865.77   10.11
   0   4   0  961.38   10.88
   0   4   0  806.64   10.30
   0   4   0  905.55   10.67
   0  -4  -1  680.67   10.69
   0  -4  -1  821.04   10.80
   0  -4  -1  746.15    9.00
   0  -4  -1  711.80   10.01
   0   4   1  818.42   10.83
   0   4   1  678.84    9.85
   0   4   1  769.71   10.51
   0  -4  -2    0.45    2.38
   0  -4  -2    2.86    2.91
   0  -4  -2    3.86    2.41
   0  -4  -2    3.28    2.51
   0   4   2    2.49    2.38
   0   4   2    1.03    2.12
   0   4   2    2.51    2.59
   0  -4  -3  216.18    6.83
   0  -4  -3  282.83    7.86
   0  -4  -3  246.19    7.01
   0  -4  -3  234.20    7.04
   0   4   3  275.52    7.70
   0   4   3  239.44    6.94
   0   4   3  254.51    7.36
   0  -4  -4  176.90    6.67
   0  -4  -4  222.95    7.62
   0  -4  -4  195.06    7.20
   0  -4  -4  173.11    6.78
   0   4   4  221.26    7.76
   0   4   4  182.16    6.62
   0   4   4  192.65    7.01
   0  -4  -5  195.16    7.20
   0  -4  -5  253.02    8.66
   0  -4  -5  217.10    8.18
   0  -4  -5  196.09    7.70
   0   4   5  239.82    8.52
   0   4   5  219.27    7.81
   0   4   5  221.18    7.89
   0  -4  -6    0.66    3.65
   0  -4  -6    0.85    3.71
   0  -4  -6    0.16    3.57
   0  -4  -6    0.79    4.00
   0   4   6   -0.53    3.92
   0   4   6   -0.37    3.10
   0   4   6    0.42    3.31
   0  -4  -7   58.31    5.74
   0  -4  -7   74.33    7.23
   0  -4  -7   68.21    6.67
   0  -4  -7   57.23    7.07
   0   4   7   63.55    6.22
   0   4   7   61.46    5.80
   0  -4  -8  167.63    7.97
   0  -4  -8  208.21   10.53
   0  -4  -8  185.45    9.85
   0  -4  -8  169.43    9.77
   0   4   8  188.23    9.24
   0   4   8  175.49    8.66
   0  -4  -9   22.05    7.20
   0  -4  -9   16.78    6.38
   0   4   9   18.26    6.17
   0   4   9   19.14    5.32
   0  -4 -10  117.18   10.22
   0  -4 -10   84.49    9.05
   0   4  10  103.15    9.24
   0   4  10   94.39    8.05
   0  -4 -11    5.98    7.86
   0  -4 -11    2.38    6.67
   0   4  11    2.41    6.25
   0   4  11    4.08    5.40
   0  -4 -12   32.72    9.18
   0   4  12   28.77    8.10
   0   4  12   38.14    8.07
   0  -4 -13   73.98   11.41
   0   4  13   78.30   11.09
   0   4  13   65.30    9.66
   0  -4 -14   10.01    9.69
   0   4  14    5.19    7.91
   0  -4 -15   34.75   12.04
   0   4  15   38.43    9.98
   0  -4 -16   -0.40   12.28
   0   4  16    2.75    9.63
   0  -5  21    3.94   13.31
   0   5 -21    3.60   13.45
   0   5 -21   -1.64   13.55
   0   5 -21    3.23   13.90
   0  -5  20   22.08   12.28
   0   5 -20   25.60   11.70
   0   5 -20   31.02   13.55
   0   5 -20   23.61   13.16
   0  -5  19    6.43    9.58
   0   5 -19   14.51    9.56
   0   5 -19    7.62   10.64
   0   5 -19   10.01   10.35
   0  -5  18   33.35   10.03
   0   5 -18   44.15   10.59
   0   5 -18   45.24   11.20
   0   5 -18   33.09   10.56
   0  -5  17   33.72    9.21
   0   5 -17   39.36    9.61
   0   5 -17   28.40    9.42
   0   5 -17   27.32    9.34
   0  -5  16    2.91    6.59
   0   5 -16    2.70    6.46
   0   5 -16    0.85    7.17
   0   5 -16    5.06    7.36
   0  -5  15   42.33    8.21
   0   5 -15   49.50    8.34
   0   5 -15   34.30    8.10
   0   5 -15   42.01    8.71
   0  -5  14    6.80    5.80
   0   5 -14    8.52    5.61
   0   5 -14    6.06    5.90
   0   5 -14    4.74    6.17
   0  -5  13  245.37   11.38
   0   5 -13  273.80   10.30
   0   5 -13  205.59   10.30
   0   5 -13  251.49   11.78
   0  -5  12   12.36    5.29
   0   5 -12    9.53    4.50
   0   5 -12    7.97    5.06
   0   5 -12    9.48    5.48
   0  -5  11  145.66    8.44
   0  -5  11  136.05    4.98
   0   5 -11  153.52    7.12
   0   5 -11  132.85    7.57
   0   5 -11  151.49    8.79
   0  -5  10   -0.24    3.65
   0  -5  10    0.93    2.62
   0  -5  10   -0.95    2.17
   0   5 -10    2.44    3.36
   0   5 -10    0.13    3.34
   0   5 -10    2.25    4.02
   0  -5   9  135.39    4.55
   0  -5   9  128.70    6.99
   0  -5   9  139.31    4.71
   0  -5   9  139.76    4.50
   0   5  -9  147.04    5.96
   0   5  -9  130.73    6.27
   0   5  -9  148.28    7.62
   0  -5   8   19.22    2.94
   0  -5   8   17.79    4.05
   0  -5   8   18.58    2.57
   0   5  -8   22.79    3.65
   0   5  -8   19.11    3.52
   0   5  -8   23.48    4.53
   0  -5   7  580.16    8.92
   0  -5   7  613.67   12.23
   0   5  -7  635.56    9.42
   0   5  -7  556.00    8.97
   0   5  -7  576.30   11.91
   0  -5   6  867.68   11.12
   0  -5   6  891.23    8.68
   0  -5   6  866.80    8.58
   0   5  -6  956.75   10.83
   0   5  -6  860.64    9.50
   0   5  -6  911.88   14.08
   0  -5   5  292.44    6.96
   0  -5   5  224.38    4.63
   0  -5   5  305.88    5.40
   0   5  -5  327.01    6.41
   0   5  -5  297.02    4.76
   0   5  -5  292.70    7.89
   0  -5   4   48.02    3.65
   0  -5   4   51.93    2.83
   0  -5   4   52.60    3.18
   0   5  -4   57.07    3.26
   0   5  -4   45.21    3.73
   0  -5   3   28.93    3.20
   0  -5   3   27.21    2.46
   0   5  -3   33.54    2.89
   0   5  -3   26.92    3.15
   0  -5   2   36.93    3.49
   0  -5   2   34.04    2.70
   0   5  -2   41.66    3.04
   0   5  -2   33.30    3.23
   0  -5   1  520.63   10.03
   0  -5   1  535.46    5.64
   0  -5   1  515.66    8.26
   0   5  -1  574.29    9.08
   0   5  -1  491.78    9.05
   0   5  -1  526.72    8.81
   0  -5   0    7.04    2.89
   0  -5   0    8.55    3.04
   0  -5   0    9.32    2.22
   0  -5   0    6.64    2.54
   0   5   0    9.53    2.75
   0   5   0    7.62    2.57
   0   5   0   10.98    3.26
   0  -5  -1   61.14    4.55
   0  -5  -1   84.01    4.98
   0  -5  -1   69.40    3.81
   0  -5  -1   62.94    4.29
   0   5   1   78.30    4.69
   0   5   1   61.94    4.10
   0   5   1   64.56    4.39
   0  -5  -2  544.69   11.14
   0  -5  -2  689.46   11.94
   0  -5  -2  610.31   10.08
   0  -5  -2  584.08   10.80
   0   5   2  679.61   11.73
   0   5   2  573.49   10.69
   0   5   2  620.66   11.28
   0  -5  -3  231.66    7.99
   0  -5  -3  306.73    9.05
   0  -5  -3  256.41    7.62
   0  -5  -3  249.58    7.94
   0   5   3  301.62    8.81
   0   5   3  246.49    7.68
   0   5   3  260.04    8.18
   0  -5  -4   40.26    4.95
   0  -5  -4   48.89    5.66
   0  -5  -4   40.31    4.79
   0  -5  -4   45.87    5.14
   0   5   4   51.91    5.80
   0   5   4   37.19    4.63
   0   5   4   48.68    5.11
   0  -5  -5  122.95    7.01
   0  -5  -5  153.58    8.21
   0  -5  -5  139.20    7.31
   0  -5  -5  123.96    7.23
   0   5   5  151.75    8.02
   0   5   5  123.40    6.83
   0   5   5  136.77    7.33
   0  -5  -6    6.86    4.69
   0  -5  -6   10.56    5.00
   0  -5  -6    9.53    4.84
   0  -5  -6    8.50    4.87
   0   5   6   14.21    5.45
   0   5   6    6.64    3.73
   0   5   6    9.58    4.45
   0  -5  -7   57.55    6.72
   0  -5  -7   70.28    8.05
   0  -5  -7   68.74    7.25
   0  -5  -7   58.58    7.99
   0   5   7   63.08    6.75
   0   5   7   59.27    6.46
   0  -5  -8   10.48    5.69
   0  -5  -8   14.51    7.04
   0  -5  -8   11.54    5.80
   0  -5  -8    7.15    6.86
   0   5   8    9.16    5.32
   0   5   8    7.12    5.29
   0  -5  -9   39.70   10.91
   0  -5  -9   39.55    7.81
   0   5   9   36.18    7.57
   0   5   9   40.21    7.23
   0  -5 -10    4.31    6.86
   0   5  10    7.31    6.67
   0   5  10    5.90    5.61
   0  -5 -11    3.44    7.62
   0   5  11    7.01    7.84
   0   5  11    5.21    5.85
   0  -5 -12    4.37    8.15
   0   5  12    8.44    8.29
   0   5  12    8.39    7.54
   0  -5 -13   63.16   12.15
   0   5  13   52.04    9.82
   0  -5 -14   -2.51   10.22
   0   5  14    4.45    8.84
   0  -5 -15   -4.34   11.49
   0   5  15   -2.65    9.63
   0  -6  21   -2.81   11.99
   0   6 -21    1.32   12.36
   0   6 -21    1.64   13.68
   0   6 -21    0.42   13.47
   0  -6  20    1.30   10.64
   0   6 -20   -0.95   10.56
   0   6 -20    0.21   11.46
   0   6 -20    2.44   11.38
   0  -6  19   39.70   11.04
   0   6 -19   60.72   11.81
   0   6 -19   53.36   12.65
   0   6 -19   40.08   11.67
   0  -6  18    5.72    7.94
   0   6 -18    8.10    8.52
   0   6 -18    7.99    9.32
   0   6 -18   10.38    9.42
   0  -6  17    8.68    7.97
   0   6 -17    9.32    7.49
   0   6 -17    9.29    8.42
   0   6 -17    7.17    8.52
   0  -6  16    9.79    7.57
   0   6 -16   15.72    7.25
   0   6 -16    8.36    7.86
   0   6 -16   11.28    8.02
   0  -6  15   30.55    8.18
   0   6 -15   35.23    7.52
   0   6 -15   34.91    8.26
   0   6 -15   34.99    8.63
   0  -6  14   29.33    7.04
   0   6 -14   30.07    6.80
   0   6 -14   26.65    7.04
   0   6 -14   32.45    7.73
   0  -6  13   82.32    8.34
   0   6 -13   93.99    7.41
   0   6 -13   71.60    7.52
   0   6 -13   88.01    8.73
   0  -6  12   83.83    7.86
   0   6 -12   88.20    6.91
   0   6 -12   69.99    6.80
   0   6 -12   88.25    8.21
   0  -6  11  107.94    7.78
   0   6 -11  127.40    6.94
   0   6 -11   96.53    6.78
   0   6 -11  115.09    8.29
   0  -6  10    0.21    2.83
   0  -6  10    2.28    3.76
   0   6 -10    0.40    3.23
   0   6 -10    1.96    3.52
   0   6 -10    0.64    3.86
   0  -6   9   45.74    4.00
   0  -6   9   43.25    5.27
   0   6  -9   53.89    4.61
   0   6  -9   38.83    4.34
   0   6  -9   52.30    5.80
   0  -6   8   14.00    3.39
   0   6  -8   13.05    3.23
   0   6  -8   13.53    3.26
   0   6  -8   11.41    4.16
   0  -6   7  204.95    6.51
   0  -6   7  204.98    4.84
   0   6  -7  225.10    6.25
   0   6  -7  193.68    5.27
   0   6  -7  211.55    7.99
   0  -6   6    9.11    2.99
   0  -6   6    7.73    2.12
   0  -6   6   10.61    2.51
   0   6  -6   10.48    2.94
   0   6  -6   10.30    2.30
   0   6  -6   10.53    3.63
   0  -6   5  103.39    5.27
   0  -6   5  108.98    3.97
   0  -6   5  110.48    4.21
   0   6  -5  115.67    4.69
   0   6  -5   94.87    5.40
   0  -6   4  531.78   10.56
   0  -6   4  538.02    7.97
   0  -6   4  524.92    8.05
   0   6  -4  585.32    9.24
   0   6  -4  513.04   10.53
   0  -6   3  520.66   10.72
   0  -6   3  513.19    8.18
   0   6  -3  570.71    9.34
   0   6  -3  519.94   10.38
   0  -6   2  206.25    7.25
   0  -6   2  197.25    5.72
   0   6  -2  235.29    6.59
   0   6  -2  190.37    6.59
   0   6  -2  197.04    6.33
   0  -6   1  186.06    7.12
   0  -6   1  198.34    6.17
   0   6  -1  211.78    6.49
   0   6  -1  178.51    6.43
   0   6  -1  199.21    6.72
   0  -6   0  217.92    7.81
   0  -6   0  273.62    7.84
   0  -6   0  242.17    5.64
   0  -6   0  232.64    7.04
   0   6   0  276.11    7.86
   0   6   0  207.20    7.01
   0   6   0  240.34    7.54
   0  -6  -1  106.38    6.25
   0  -6  -1  131.29    6.30
   0  -6  -1  116.49    4.95
   0  -6  -1  102.44    5.56
   0   6   1  127.69    6.17
   0   6   1   97.51    5.40
   0   6   1  112.05    5.88
   0  -6  -2    4.02    3.60
   0  -6  -2    3.79    4.08
   0  -6  -2    5.77    3.12
   0  -6  -2    4.05    3.39
   0   6   2    5.37    3.47
   0   6   2    2.99    3.02
   0   6   2    4.08    3.39
   0  -6  -3   21.10    4.82
   0  -6  -3   26.07    5.64
   0  -6  -3   21.52    4.24
   0  -6  -3   19.19    4.63
   0   6   3   25.15    5.11
   0   6   3   16.73    4.05
   0   6   3   20.12    4.76
   0  -6  -4   43.86    5.80
   0  -6  -4   55.69    6.59
   0  -6  -4   46.67    5.40
   0  -6  -4   43.75    5.66
   0   6   4   55.32    6.49
   0   6   4   43.60    5.48
   0   6   4   47.43    5.74
   0  -6  -5   26.39    5.77
   0  -6  -5   30.97    6.54
   0  -6  -5   29.35    5.59
   0  -6  -5   28.96    6.01
   0   6   5   32.58    6.86
   0   6   5   23.61    5.11
   0   6   5   25.86    5.74
   0  -6  -6   75.84    7.46
   0  -6  -6  103.55    9.56
   0  -6  -6   81.18    7.28
   0  -6  -6   68.37    7.60
   0   6   6   72.66    7.17
   0   6   6   85.76    7.57
   0  -6  -7   78.83    7.97
   0  -6  -7   82.19    8.10
   0  -6  -7   82.74    9.16
   0   6   7   75.52    7.49
   0   6   7   88.59    7.97
   0  -6  -8   32.32    7.68
   0  -6  -8   32.03    7.73
   0   6   8   38.54    7.46
   0   6   8   32.37    6.91
   0  -6  -9   31.18    8.36
   0   6   9   35.36    8.29
   0   6   9   31.55    7.54
   0  -6 -10   -0.79    7.25
   0   6  10    0.26    7.15
   0   6  10   -0.42    6.11
   0  -6 -11   -0.26    8.10
   0   6  11    2.78    8.29
   0   6  11   -0.61    6.25
   0  -6 -12   53.31   11.88
   0   6  12   52.81    9.48
   0  -6 -13   26.55   11.51
   0   6  13   27.82    9.61
   0  -6 -14   13.39   12.39
   0   6  14    9.98   10.40
   0  -6 -15    1.30   13.34
   0   6  15   -0.53   11.49
   0  -7  21    1.01   11.65
   0   7 -21    6.27   12.55
   0   7 -21    1.56   12.39
   0  -7  20    1.75   10.72
   0   7 -20    3.39   10.91
   0   7 -20    4.34   11.65
   0  -7  19   -0.71    9.29
   0   7 -19    2.01    9.42
   0   7 -19    2.20   10.72
   0   7 -19    3.57   10.16
   0  -7  18   41.50   10.56
   0   7 -18   44.31   10.98
   0   7 -18   39.25   10.98
   0   7 -18   40.02   10.96
   0  -7  17   78.30   11.01
   0   7 -17   92.04   10.64
   0   7 -17   67.50   11.09
   0   7 -17   71.47   11.75
   0  -7  16    3.97    6.80
   0   7 -16    5.48    6.80
   0   7 -16    3.34    7.36
   0   7 -16    2.01    7.41
   0  -7  15  125.39   10.72
   0   7 -15  136.48    9.71
   0   7 -15  116.31   10.14
   0   7 -15  132.75   11.36
   0  -7  14    4.90    5.74
   0   7 -14    3.92    5.32
   0   7 -14    4.29    6.01
   0   7 -14    3.94    6.51
   0  -7  13    9.61    5.74
   0   7 -13   12.47    5.11
   0   7 -13   10.77    5.82
   0   7 -13    9.71    6.04
   0  -7  12   45.79    6.83
   0   7 -12   38.04    5.77
   0   7 -12   37.35    6.22
   0   7 -12   48.55    7.39
   0   7 -11   14.80    4.45
   0   7 -11    9.32    4.42
   0   7 -11   14.77    5.64
   0  -7  10  337.99    8.52
   0   7 -10  299.66    8.63
   0   7 -10  332.70   11.73
   0  -7   9  337.46    8.73
   0   7  -9  360.20    8.89
   0   7  -9  301.54    7.76
   0   7  -9  314.12   10.80
   0  -7   8   31.60    4.39
   0   7  -8   35.39    4.08
   0   7  -8   27.21    3.57
   0   7  -8   29.94    5.08
   0  -7   7   23.82    4.05
   0  -7   7   21.55    2.83
   0  -7   7   22.55    3.28
   0   7  -7   26.89    3.92
   0   7  -7   21.81    4.21
   0  -7   6   59.53    5.00
   0  -7   6   59.64    3.52
   0  -7   6   64.08    3.94
   0   7  -6   65.78    4.42
   0   7  -6   50.87    5.03
   0  -7   5  526.51   11.46
   0  -7   5  539.64    8.42
   0  -7   5  556.95    8.87
   0   7  -5  578.94   10.08
   0   7  -5  521.74   11.73
   0  -7   4  296.22    9.11
   0  -7   4  286.38    6.62
   0  -7   4  313.93    7.39
   0   7  -4  334.89    8.10
   0   7  -4  294.24    8.92
   0  -7   3  180.21    7.57
   0  -7   3  179.44    5.80
   0   7  -3  201.54    6.75
   0   7  -3  167.92    6.88
   0   7  -3  164.09    7.76
   0  -7   2    8.60    3.76
   0  -7   2    7.25    2.96
   0   7  -2    6.35    2.96
   0   7  -2    5.37    3.02
   0   7  -2    8.18    3.89
   0  -7   1   42.17    5.08
   0  -7   1   41.29    3.18
   0  -7   1   40.08    4.24
   0   7  -1   48.04    4.58
   0   7  -1   37.30    4.26
   0   7  -1   39.73    4.92
   0  -7   0   40.71    5.35
   0  -7   0   48.44    5.56
   0  -7   0   43.07    3.76
   0  -7   0   36.82    4.53
   0   7   0   47.04    5.16
   0   7   0   33.93    4.37
   0   7   0   37.98    5.03
   0  -7  -1  538.92   13.08
   0  -7  -1  730.93   13.76
   0  -7  -1  609.86   10.35
   0  -7  -1  566.21   11.86
   0   7   1  683.26   13.42
   0   7   1  560.63   12.18
   0   7   1  597.24   12.63
   0  -7  -2  142.20    7.94
   0  -7  -2  187.33   11.59
   0  -7  -2  162.31    6.86
   0  -7  -2  147.25    7.31
   0   7   2  186.13    8.21
   0   7   2  146.48    7.28
   0   7   2  162.95    7.94
   0  -7  -3   68.53    6.86
   0  -7  -3   73.00    6.09
   0  -7  -3   62.97    6.17
   0   7   3   84.04    7.15
   0   7   3   65.17    5.85
   0   7   3   69.11    6.72
   0  -7  -4  175.60    9.24
   0  -7  -4  178.91    8.52
   0  -7  -4  178.19    9.00
   0   7   4  239.26   10.67
   0   7   4  175.18    8.66
   0   7   4  193.04    9.42
   0  -7  -5   79.67    7.81
   0  -7  -5   82.19    7.54
   0  -7  -5   79.09    8.15
   0   7   5   95.00   12.47
   0   7   5   77.50    7.20
   0   7   5   80.12    7.84
   0  -7  -6  184.36   10.35
   0  -7  -6  187.17   10.22
   0  -7  -6  191.01   10.98
   0   7   6  188.68   10.01
   0   7   6  191.51   10.43
   0  -7  -7  235.18   11.54
   0  -7  -7  222.16   11.70
   0  -7  -7  213.00   12.12
   0   7   7  222.56   10.91
   0   7   7  248.50   11.83
   0  -7  -8    2.20    6.96
   0   7   8    5.88    6.62
   0   7   8    4.71    6.38
   0  -7  -9   54.00    9.93
   0   7   9   43.89    9.61
   0   7   9   50.00    9.13
   0  -7 -10    2.54    8.39
   0   7  10    0.37    6.86
   0  -7 -11   63.08   12.07
   0   7  11   45.40    9.82
   0  -7 -12    5.85   10.30
   0   7  12    2.41    8.44
   0  -7 -13   15.46   12.15
   0   7  13   13.23   10.53
   0  -7 -14    6.46   14.11
   0   7  14   13.95   12.23
   0  -8  21   24.46   13.13
   0   8 -21   32.90   13.02
   0   8 -21   26.84   14.82
   0  -8  20   11.94   11.12
   0   8 -20    8.58   10.46
   0   8 -20    8.36   11.46
   0  -8  19   10.83    9.71
   0   8 -19   12.65    9.29
   0   8 -19    7.62   10.40
   0  -8  18    0.42    8.07
   0   8 -18    2.49    7.89
   0   8 -18    1.91    8.89
   0  -8  17    8.13    7.52
   0   8 -17    7.15    7.15
   0   8 -17    7.36    8.29
   0  -8  16   18.42    7.68
   0   8 -16   20.41    7.01
   0   8 -16   24.72    8.97
   0   8 -15   11.59    6.04
   0   8 -15    6.14    7.09
   0   8 -14   -1.35    5.00
   0   8 -14    1.69    6.41
   0   8 -13   23.13    5.69
   0   8 -13   21.65    7.23
   0   8 -12   23.93    5.48
   0   8 -12   32.58    7.44
   0   8 -11    5.66    4.13
   0   8 -11    2.30    4.92
   0  -8  10  207.58    7.99
   0   8 -10  214.40    7.73
   0   8 -10  205.03   10.01
   0  -8   9  126.10    6.83
   0   8  -9  133.75    6.67
   0   8  -9  112.87    7.91
   0  -8   8  581.75   12.52
   0   8  -8  511.47   10.48
   0   8  -8  561.18   14.00
   0  -8   7   19.77    4.58
   0  -8   7   15.91    3.02
   0  -8   7   16.44    3.31
   0   8  -7   17.68    3.89
   0   8  -7   16.52    4.79
   0  -8   6  589.93   12.97
   0  -8   6  580.59    9.05
   0  -8   6  606.05    9.53
   0   8  -6  642.18   11.38
   0   8  -6  554.86   13.21
   0  -8   5  248.39    9.08
   0  -8   5  235.92    6.38
   0  -8   5  245.53    6.99
   0   8  -5  273.78    7.99
   0   8  -5  223.40    8.71
   0  -8   4 2257.41   25.31
   0  -8   4 2222.02   18.93
   0  -8   4 2198.60   25.01
   0   8  -4 2428.99   22.16
   0   8  -4 2130.46   24.01
   0  -8   3  158.47    8.02
   0  -8   3  154.27    6.17
   0   8  -3  183.09    7.23
   0   8  -3  149.95    7.39
   0  -8   2  212.42    9.00
   0  -8   2  200.83    7.12
   0   8  -2  237.35    8.07
   0   8  -2  198.20    8.07
   0   8  -2  191.69    8.95
   0  -8   1  778.76   16.07
   0  -8   1  794.41    9.29
   0  -8   1  802.88   13.55
   0   8  -1  580.90   12.47
   0   8  -1  734.48   14.37
   0   8  -1  849.60   15.33
   0  -8   0   23.08    5.27
   0  -8   0   25.94    3.97
   0  -8   0   28.56    4.82
   0   8   0   31.00    5.43
   0   8   0   22.13    4.58
   0   8   0   23.16    5.43
   0  -8  -1  173.24    8.95
   0  -8  -1  180.63    6.91
   0  -8  -1  169.78    7.89
   0   8   1  216.28    9.08
   0   8   1  165.06    8.07
   0   8   1  190.95    8.76
   0  -8  -2   53.57    6.67
   0  -8  -2   54.24    5.74
   0  -8  -2   48.70    6.06
   0   8   2   67.31    7.23
   0   8   2   51.96    6.06
   0   8   2   55.51    6.78
   0  -8  -3  165.75    9.69
   0  -8  -3  167.00    8.44
   0  -8  -3  159.29    8.81
   0   8   3  184.73    9.85
   0   8   3  155.06    8.34
   0   8   3  173.56    9.61
   0  -8  -4   50.42    7.65
   0  -8  -4   53.97    7.25
   0  -8  -4   45.95    7.31
   0   8   4   52.83    8.58
   0   8   4   44.52    6.72
   0   8   4   50.53    7.70
   0  -8  -5    2.20    6.11
   0  -8  -5   -1.99    5.69
   0  -8  -5    2.57    5.96
   0   8   5    2.46    5.16
   0   8   5    1.96    6.22
   0  -8  -6   71.15    9.05
   0  -8  -6   65.54    8.89
   0  -8  -6   77.48   10.06
   0   8   6   68.19    8.50
   0   8   6   66.23    9.00
   0  -8  -7   -0.24    7.01
   0  -8  -7    2.01    7.04
   0  -8  -7    1.46    7.86
   0   8   7   -0.48    5.51
   0   8   7    0.58    6.91
   0  -8  -8   21.89    8.76
   0   8   8   18.87    7.97
   0   8   8   17.66    7.60
   0  -8  -9   33.27   10.22
   0   8   9   22.08    8.50
   0  -8 -10   33.11   10.46
   0   8  10   33.72    9.53
   0  -8 -11    0.42   10.27
   0   8  11    2.62    8.66
   0  -8 -12    0.19   11.94
   0   8  12    2.57   10.19
   0  -8 -13    1.11   14.19
   0   8  13    1.43   10.03
   0   9 -21    9.74   16.57
   0   9 -20    4.42   10.11
   0   9 -20    2.83   11.73
   0   9 -19   42.62   10.40
   0   9 -19   37.48   12.23
   0   9 -18   66.25   10.59
   0   9 -18   45.92   11.62
   0   9 -17   52.52    9.11
   0   9 -17   47.04   11.09
   0   9 -16    1.91    5.90
   0   9 -16    3.39    8.02
   0   9 -15   35.36    7.54
   0   9 -15   37.32    9.40
   0   9 -14    8.36    5.72
   0   9 -14    2.01    6.56
   0   9 -13   18.95    5.45
   0   9 -13   15.62    6.80
   0   9 -12    1.69    3.97
   0   9 -12    0.40    5.53
   0  -9  11   16.73    5.40
   0   9 -11   17.89    5.06
   0   9 -11   20.75    6.83
   0  -9  10   68.53    6.46
   0   9 -10   73.29    6.19
   0   9 -10   63.05    7.07
   0  -9   9   15.51    5.11
   0   9  -9   13.45    4.13
   0   9  -9   19.24    5.80
   0  -9   8    0.64    4.00
   0   9  -8    0.05    3.23
   0   9  -8    0.45    4.13
   0  -9   7  164.24    8.34
   0  -9   7  156.94    5.51
   0   9  -7  164.88    7.15
   0   9  -7  143.28    8.21
   0  -9   6   40.00    5.61
   0  -9   6   42.09    4.00
   0   9  -6   46.48    5.00
   0   9  -6   31.08    5.66
   0  -9   5   35.92    5.56
   0  -9   5   37.85    4.18
   0   9  -5   38.59    4.87
   0   9  -5   28.69    5.40
   0  -9   4   32.93    5.51
   0  -9   4   25.49    4.16
   0   9  -4   33.40    5.00
   0   9  -4   24.43    5.11
   0  -9   3    4.10    4.29
   0  -9   3    5.82    3.60
   0   9  -3    4.61    3.68
   0   9  -3    6.19    4.05
   0  -9   2   28.90    5.64
   0  -9   2   24.09    4.71
   0   9  -2   29.35    5.29
   0   9  -2   18.87    4.55
   0  -9   1  257.52   10.88
   0  -9   1  248.50    8.89
   0   9  -1  328.14   10.83
   0   9  -1  251.38    9.85
   0  -9   0  116.25    8.66
   0  -9   0  123.77    7.33
   0   9   0  150.19    8.50
   0   9   0  100.61    7.15
   0  -9  -1  164.11    9.87
   0  -9  -1  178.51    8.68
   0   9   1  192.30    9.61
   0   9   1  152.47    8.76
   0  -9  -2   10.56    6.19
   0  -9  -2    6.11    5.08
   0   9   2   10.38    5.85
   0   9   2    4.34    4.76
   0  -9  -3    5.08    6.19
   0  -9  -3    2.36    5.53
   0   9   3    4.84    6.25
   0   9   3    3.18    4.82
   0  -9  -4  476.37   15.88
   0  -9  -4  491.89   15.06
   0   9   4  490.40   14.93
   0  -9  -5   34.78    8.66
   0  -9  -5   39.10    8.81
   0   9   5   33.83    7.70
   0  -9  -6   55.93    9.66
   0  -9  -6   58.13   10.40
   0   9   6   59.00    9.05
   0  -9  -7    4.90    8.29
   0  -9  -7    5.77    9.03
   0   9   7    3.31    8.63
   0   9  12   27.24   13.02
   0  10 -20    3.15    9.87
   0  10 -20   -0.03   11.49
   0  10 -19    3.36    8.55
   0  10 -19    4.47   10.30
   0  10 -18    6.09    7.76
   0  10 -18    1.32    9.53
   0  10 -17   92.49   10.51
   0  10 -17   84.25   12.10
   0  10 -16    0.05    6.25
   0  10 -16    0.98    7.78
   0  10 -15   23.74    6.49
   0  10 -15   25.94    8.60
   0  10 -14   19.98    6.27
   0  10 -14   27.48    8.52
   0  10 -13   37.96    7.25
   0  10 -13   39.70    8.84
   0  10 -12  510.65   13.21
   0  10 -12  425.31   15.27
   0 -10  11  206.75    9.71
   0  10 -11  188.97    8.71
   0  10 -11  201.59   11.14
   0 -10  10    4.02    5.14
   0  10 -10    5.43    4.26
   0  10 -10    2.54    5.37
   0 -10   9   -0.98    4.63
   0  10  -9   -1.56    3.89
   0  10  -9   -0.66    4.87
   0 -10   8  617.46   15.19
   0  10  -8  688.64   13.82
   0  10  -8  596.47   15.88
   0 -10   7   24.80    6.19
   0 -10   7   20.57    4.10
   0  10  -7   20.25    5.06
   0  10  -7   25.33    6.22
   0 -10   6   56.62    6.99
   0 -10   6   56.35    4.90
   0  10  -6   62.15    6.04
   0  10  -6   49.50    6.80
   0 -10   5   57.49    6.96
   0 -10   5   59.53    5.19
   0  10  -5   64.37    6.38
   0  10  -5   48.28    6.19
   0 -10   4   82.21    7.65
   0 -10   4   90.37    5.98
   0  10  -4   98.47    7.09
   0  10  -4   72.21    6.72
   0 -10   3   22.31    6.19
   0 -10   3   21.55    4.82
   0  10  -3   20.91    5.08
   0  10  -3   20.17    5.61
   0 -10   2   26.79    6.46
   0 -10   2   20.88    5.19
   0  10  -2   16.20    5.24
   0  10  -2   20.75    5.51
   0 -10   1   16.09    6.35
   0 -10   1   11.01    4.71
   0  10  -1   17.84    5.74
   0  10  -1   11.81    5.37
   0 -10   0  386.83   14.13
   0 -10   0  398.61   12.10
   0  10   0  434.53   13.58
   0  10   0  364.70   12.47
   0 -10  -1    5.08    6.06
   0 -10  -1    5.59    5.29
   0  10   1    5.19    5.80
   0  10   1    4.92    5.21
   0 -10  -2   39.68    8.60
   0 -10  -2   47.30    7.65
   0  10   2   39.18    8.63
   0  10   2   45.53    7.65
   0 -10  -3   45.77    9.03
   0 -10  -3   44.68    8.58
   0  10   3   48.39    7.68
   0 -10  -4  231.27   13.34
   0 -10  -4  236.96   12.71
   0  10   4  231.69   12.41
   0 -10  -5   -1.59    7.44
   0 -10  -5   -0.03    7.81
   0  10   5    1.61    6.72
   0 -10  -6   44.36   10.93
   0 -10  -6   49.05   11.01
   0 -10  -7   14.21    9.42
   0  11 -20    2.41    9.48
   0  11 -20    1.61   11.99
   0  11 -19   11.28    8.66
   0  11 -19   13.02   11.49
   0  11 -18   31.00    8.50
   0  11 -18   28.75   11.62
   0  11 -17    6.72    7.31
   0  11 -17    9.93    9.82
   0  11 -16    3.20    6.46
   0  11 -16   -1.75    8.31
   0  11 -15    0.19    6.49
   0  11 -15    2.09    7.78
   0  11 -14   31.37    7.73
   0  11 -14   28.19    8.31
   0  11 -13   56.83    7.62
   0  11 -13   48.12    8.73
   0  11 -12    0.79    4.84
   0  11 -12    0.32    6.17
   0 -11  11   79.25    8.34
   0  11 -11   89.89    7.62
   0  11 -11   72.16    8.89
   0 -11  10    6.64    5.82
   0  11 -10    5.43    4.71
   0  11 -10    3.12    5.69
   0 -11   9   29.04    7.17
   0  11  -9   23.82    5.74
   0  11  -9   34.30    7.57
   0 -11   8  790.36   18.26
   0  11  -8  878.48   16.49
   0  11  -8  775.27   18.82
   0 -11   7  101.43    8.79
   0 -11   7  103.02    5.96
   0  11  -7  111.97    7.68
   0  11  -7  106.51    9.00
   0 -11   6   48.36    7.46
   0 -11   6   47.62    5.27
   0  11  -6   53.44    6.72
   0  11  -6   48.20    7.15
   0 -11   5   38.75    7.81
   0 -11   5   27.13    5.08
   0  11  -5   31.21    6.22
   0  11  -5   32.66    7.12
   0 -11   4  375.66   14.00
   0 -11   4  377.96   10.53
   0  11  -4  376.50   11.96
   0  11  -4  347.26   12.86
   0 -11   3    3.26    5.74
   0 -11   3    4.61    4.26
   0  11  -3    3.49    4.92
   0  11  -3    3.18    4.90
   0 -11   2   10.53    6.62
   0 -11   2   13.58    4.95
   0  11  -2   13.21    5.96
   0  11  -2   14.66    6.11
   0 -11   1   39.25    8.42
   0 -11   1   36.05    6.51
   0  11  -1   38.49    7.54
   0  11  -1   36.58    6.62
   0 -11   0   95.98    9.82
   0 -11   0  102.99    8.36
   0  11   0  115.43    9.69
   0  11   0  103.92    9.08
   0 -11  -1   35.44    8.92
   0 -11  -1   32.69    7.36
   0  11   1   25.44    7.31
   0  11   1   26.26    7.25
   0 -11  -2    4.42    7.36
   0 -11  -2    8.02    6.99
   0  11   2   10.22    6.62
   0 -11  -3  109.58   11.57
   0 -11  -3  118.95   10.83
   0  11   3  105.43   10.08
   0 -11  -4    3.10    8.15
   0 -11  -4    6.33    8.31
   0  11   4    0.79   10.75
   0 -11  -5   17.60    9.48
   0 -11  -5   21.97    9.82
   0 -11  -6    4.34    9.32
   0  12 -19    3.49    9.21
   0  12 -19   -0.21   12.36
   0  12 -18    7.97    9.13
   0  12 -18    8.42   10.30
   0  12 -17   -0.34    7.78
   0  12 -17   -0.53    8.34
   0  12 -16   39.12    8.71
   0  12 -16   37.56   10.51
   0  12 -15    5.82    6.46
   0  12 -15    3.52    7.49
   0  12 -14  115.54    9.37
   0  12 -14  106.99   11.75
   0  12 -13    7.15    5.61
   0  12 -13    6.86    7.31
   0  12 -12    3.71    5.51
   0  12 -12    6.25    7.01
   0 -12  11   28.32    7.65
   0  12 -11   23.16    5.93
   0  12 -11   18.63    7.54
   0 -12  10   41.27    8.36
   0  12 -10   34.36    6.83
   0  12 -10   34.38    8.15
   0 -12   9    2.44    6.09
   0  12  -9    0.95    5.11
   0  12  -9    0.24    6.09
   0 -12   8   31.87    7.73
   0  12  -8   31.84    6.62
   0  12  -8   19.06    6.88
   0 -12   7   31.66    7.70
   0 -12   7   21.73    4.92
   0  12  -7   26.84    6.51
   0  12  -7   25.09    6.94
   0 -12   6   24.88    7.54
   0 -12   6   24.83    5.14
   0  12  -6   27.26    6.75
   0  12  -6   31.53    7.41
   0 -12   5   44.60    8.39
   0 -12   5   43.62    5.77
   0  12  -5   43.81    7.09
   0  12  -5   39.28    7.68
   0 -12   4   59.87    9.32
   0 -12   4   64.43    6.49
   0  12  -4   64.37    8.05
   0  12  -4   50.98    7.39
   0 -12   3  176.08   12.07
   0 -12   3  170.41    8.92
   0  12  -3  175.92   10.51
   0  12  -3  158.74   10.35
   0 -12   2    5.16    6.86
   0 -12   2    0.98    5.14
   0  12  -2    1.85    6.27
   0  12  -2    4.08    6.19
   0 -12   1   35.10    8.97
   0 -12   1   32.82    7.17
   0  12  -1   37.85    8.89
   0  12  -1   34.57    7.84
   0 -12   0    8.31    7.89
   0 -12   0   11.04    6.80
   0  12   0    9.45    7.25
   0  12   0    2.86    6.70
   0 -12  -1    8.39    8.07
   0 -12  -1    7.41    6.83
   0  12   1   10.30   10.48
   0  12   1    5.69    7.09
   0 -12  -2    8.50    8.50
   0 -12  -2    9.05    7.81
   0  12   2    5.69    7.20
   0 -12  -3    1.06    8.34
   0 -12  -3    0.40    8.02
   0 -12  -4  208.21   15.25
   0 -12  -4  201.49   14.58
   0 -12  -5    7.89   10.22
   0 -12  -6   10.80   10.77
   0 -12  -7   14.85   12.63
   0  13 -19   13.21   10.51
   0  13 -19   10.14   12.07
   0  13 -18   20.12    9.93
   0  13 -18   20.70   11.75
   0  13 -17    3.31    7.94
   0  13 -17   -0.77    9.58
   0  13 -16    4.69    7.23
   0  13 -16    0.87    9.11
   0  13 -15    8.34    6.88
   0  13 -15    6.75    8.71
   0  13 -14   13.68    6.67
   0  13 -14   12.39    8.66
   0  13 -13   14.06    6.62
   0  13 -13   10.48    8.10
   0  13 -12   31.26    7.73
   0  13 -12   20.06    8.29
   0 -13  11    8.81    7.36
   0  13 -11    5.37    5.82
   0  13 -11    6.99    7.46
   0 -13  10   16.28    7.65
   0  13 -10   11.67    6.30
   0  13 -10   13.82    7.65
   0 -13   9    0.64    6.72
   0  13  -9   -0.69    5.32
   0  13  -9   -2.20    6.22
   0 -13   8   38.57    8.92
   0  13  -8   32.48    7.62
   0  13  -8   34.20    8.31
   0 -13   7   22.39    8.18
   0 -13   7   17.81    4.69
   0  13  -7   23.96    6.86
   0  13  -7   24.83    8.13
   0 -13   6    0.03    6.75
   0 -13   6    0.16    4.31
   0  13  -6    1.32    5.48
   0  13  -6    1.80    5.93
   0 -13   5   -0.26    6.64
   0 -13   5    1.99    4.76
   0  13  -5    0.24    4.95
   0  13  -5    2.75    6.46
   0 -13   4   36.21    9.13
   0 -13   4   32.80    6.51
   0  13  -4   39.65    8.73
   0  13  -4   29.09    7.97
   0 -13   3    1.96    7.36
   0 -13   3    0.82    5.21
   0  13  -3   -2.59    6.80
   0  13  -3   -0.05    6.33
   0 -13   2  174.38   12.97
   0 -13   2  166.63   10.03
   0  13  -2  187.62   12.47
   0  13  -2  146.91   11.12
   0 -13   1    5.48    7.84
   0 -13   1    4.79    6.51
   0  13  -1    6.62    7.46
   0  13  -1    3.73    7.20
   0 -13   0    1.09    7.97
   0 -13   0    0.53    6.72
   0  13   0    0.56    8.07
   0  13   0    1.09    7.15
   0 -13  -1   18.66    9.56
   0 -13  -1   24.56    8.89
   0  13   1   12.49   11.96
   0 -13  -2  119.40   13.68
   0 -13  -2  128.27   12.52
   0 -13  -3    7.99   10.14
   0 -13  -3    9.79    9.87
   0 -13  -4    1.01   10.69
   0 -13  -5    7.44   11.36
   0 -13  -6   36.55   14.16
   0 -13  -6   37.93   13.63
   0  14 -18   -2.06    9.05
   0  14 -18    0.11   11.88
   0  14 -17   -2.67    8.15
   0  14 -17    3.15   10.85
   0  14 -16   41.19   10.16
   0  14 -16   32.37   11.62
   0  14 -15    4.84    7.54
   0  14 -15    3.68    9.63
   0  14 -14    1.43    6.78
   0  14 -14    2.25    8.60
   0  14 -13    0.64    6.46
   0  14 -13    2.36    8.42
   0  14 -12   -0.19    6.30
   0  14 -12    2.12    7.89
   0 -14  11   -1.22    7.62
   0  14 -11   -0.61    6.14
   0  14 -11    1.35    7.39
   0 -14  10   51.59   10.64
   0  14 -10   35.02    7.86
   0  14 -10   35.02    9.50
   0 -14   9    3.57    7.52
   0  14  -9    6.56    6.67
   0  14  -9    5.19    7.23
   0 -14   8  124.88   11.73
   0  14  -8  135.95   10.61
   0  14  -8  109.64   11.46
   0 -14   7    2.49    7.49
   0 -14   7   -1.01    4.76
   0  14  -7    0.90    6.01
   0  14  -7    0.87    6.94
   0 -14   6    4.69    7.73
   0 -14   6    5.69    5.32
   0  14  -6    4.00    5.53
   0  14  -6    2.14    7.07
   0 -14   5    5.32    7.97
   0 -14   5    5.80    5.56
   0  14  -5    5.59    6.80
   0  14  -5    3.41    6.64
   0 -14   4   55.06   11.04
   0 -14   4   50.45    7.62
   0  14  -4   52.30   10.19
   0  14  -4   42.40    9.69
   0 -14   3   45.58   10.56
   0 -14   3   46.35    8.31
   0  14  -3   53.65   10.85
   0  14  -3   46.98   10.19
   0 -14   2    3.02    8.50
   0 -14   2    4.53    6.75
   0  14  -2    0.53    8.44
   0  14  -2    4.26    7.62
   0 -14   1   14.96    9.82
   0 -14   1   15.93    8.15
   0  14  -1   15.38   11.33
   0  14  -1   11.78    8.84
   0 -14   0    8.02    9.90
   0 -14   0   10.08    8.58
   0 -14  -1    5.45   10.22
   0 -14  -1    1.59    9.32
   0 -14  -2   53.89   13.71
   0 -14  -3   15.78   12.20
   0 -14  -4    7.76   12.60
   0 -14  -5    5.16   13.82
   0  15 -17   10.27    9.85
   0  15 -17    6.43   12.18
   0  15 -16    1.80    8.02
   0  15 -16    2.54   11.04
   0  15 -15   -1.14    7.86
   0  15 -15   -0.74   10.11
   0  15 -14   60.09   10.69
   0  15 -14   53.79   12.71
   0  15 -13    2.49    7.97
   0  15 -13    0.95    9.16
   0 -15  12    3.20    9.98
   0  15 -12    0.90    7.36
   0  15 -12    0.37    8.95
   0 -15  11    2.81    8.50
   0  15 -11   -0.82    6.59
   0  15 -11    0.19    8.18
   0 -15  10    6.59    8.92
   0  15 -10    6.80    7.57
   0  15 -10    3.44    8.05
   0 -15   9    1.03    8.36
   0  15  -9    1.32    7.12
   0  15  -9    5.27    8.39
   0 -15   8   10.83    8.89
   0  15  -8    9.95    7.44
   0  15  -8    2.36    7.60
   0 -15   7  104.05   12.84
   0 -15   7   93.65    8.05
   0  15  -7   95.21   10.24
   0  15  -7  100.13   11.99
   0 -15   6    2.51    8.66
   0 -15   6    2.99    5.93
   0  15  -6   -0.08    7.15
   0  15  -6    3.10    7.46
   0 -15   5   -2.54    8.52
   0 -15   5    0.08    6.33
   0  15  -5    1.72    7.91
   0  15  -5   -0.48    7.54
   0 -15   4   30.47   10.88
   0 -15   4   32.05    8.31
   0  15  -4   35.13   10.27
   0  15  -4   22.55    9.61
   0 -15   3   93.31   13.76
   0 -15   3  110.03   11.01
   0  15  -3  105.14   13.08
   0  15  -3   83.64   11.73
   0 -15   2   14.77   10.69
   0 -15   2   17.28    8.76
   0 -15   1   17.55   11.36
   0 -15   1   18.61    9.77
   0 -15   0   24.22   12.36
   0 -15  -1    7.97   12.10
   0 -15  -2    2.94   12.36
   0 -15  -3    0.69   15.11
   0  16 -16    5.74   15.96
   0  16 -16    0.00   21.57
   0  16 -15    1.40    9.37
   0  16 -15    1.83   11.94
   0  16 -14   68.95   12.63
   0  16 -14   60.80   14.40
   0  16 -13   71.97   11.73
   0  16 -13   57.92   13.61
   0 -16  12   -1.11   10.85
   0  16 -12    2.09    8.66
   0  16 -12    2.36    9.53
   0 -16  11   94.26   13.79
   0  16 -11   81.18   12.12
   0  16 -11   83.99   13.45
   0 -16  10   17.79   10.61
   0  16 -10   11.41    8.73
   0  16 -10   18.50   10.64
   0 -16   9   11.46   10.30
   0  16  -9   12.07    8.47
   0  16  -9   14.29    9.56
   0 -16   8   -2.01    9.63
   0  16  -8    0.66    7.39
   0  16  -8   -3.92    8.81
   0 -16   7    1.80    9.85
   0 -16   7    1.35    6.41
   0  16  -7    0.95    8.39
   0  16  -7   -1.96    8.13
   0 -16   6   21.23   11.22
   0 -16   6   20.12    7.60
   0  16  -6   27.13   10.16
   0  16  -6   21.15   10.08
   0 -16   5   15.11   11.09
   0 -16   5   13.00    7.89
   0  16  -5   13.34   10.56
   0  16  -5    8.07    9.77
   0 -16   4    6.62   11.09
   0 -16   4    3.86    8.39
   0  16  -4    6.38   10.32
   0  16  -4   -0.58   13.37
   0 -16   3    1.64   11.28
   0 -16   2    6.78   11.91
   0 -16   1    1.40   12.02
   0 -16   0   19.30   23.03
   0  17 -14   -0.74   14.74
   0  17 -13    5.03   10.46
   0  17 -13    2.86   11.65
   0 -17  12   19.59   13.98
   0  17 -12   23.11   11.06
   0  17 -12   18.93   12.81
   0 -17  11    2.06   11.57
   0  17 -11    2.62    9.71
   0  17 -11    2.17   10.72
   0 -17  10   11.91   11.99
   0  17 -10   13.37   10.03
   0  17 -10   10.16   11.06
   0 -17   9   16.86   12.18
   0  17  -9   13.02    9.21
   0  17  -9   18.13   11.73
   0 -17   8   10.98   11.73
   0  17  -8    5.53   10.06
   0  17  -8    5.19   10.16
   0 -17   7    1.09   11.36
   0  17  -7    2.91   10.56
   0  17  -7   -2.59   10.16
   0 -17   6   18.61   12.41
   0  17  -6   20.41   12.55
   0  17  -6   12.36   11.75
   0 -17   5   -1.59   11.59
   0  17  -5    2.28   11.99
  -1  18  -6   20.30   12.60
  -1  18  -7   14.03   12.47
  -1  18  -8    8.79   11.70
   1 -18   8   10.59   13.76
  -1  18  -9    4.13   10.56
  -1  18  -9   -0.95   20.12
   1 -18   9    1.96   13.31
  -1  18 -10   27.29   11.51
  -1  18 -10   42.25   14.19
   1 -18  10   44.07   14.56
  -1  18 -11   48.86   14.32
   1 -18  11   44.79   14.93
  -1  17  -3   27.00   12.49
   1 -17   3   20.28   12.89
   1 -17   3   26.34    8.87
  -1  17  -4   19.59   11.88
   1 -17   4   30.39   13.05
   1 -17   4   23.88    8.23
  -1  17  -5    5.82   10.69
   1 -17   5    8.60   11.51
  -1  17  -6    4.39   10.48
   1 -17   6    7.20   11.41
  -1  17  -7   49.84   12.36
   1 -17   7   42.67   12.84
  -1  17  -8   20.51    9.77
  -1  17  -8   12.76   10.69
   1 -17   8   15.91   11.41
  -1  17  -9    5.32    7.94
  -1  17  -9    3.41    9.77
   1 -17   9    3.84   11.22
  -1  17 -10   97.41   12.71
  -1  17 -10   95.85   14.77
   1 -17  10  108.95   15.59
  -1  17 -11   72.90   12.49
  -1  17 -11   68.32   14.08
   1 -17  11   74.67   14.56
  -1  17 -12   10.98    9.58
  -1  17 -12    6.67   10.64
  -1  17 -13    2.94    9.61
  -1  17 -13    2.36   11.41
  -1  17 -14    0.61   12.41
  -1  17 -14    4.69   12.47
   1 -16  -1   40.82   14.69
   1 -16  -1   49.58   16.15
   1 -16   0   -0.11   12.04
   1 -16   0    0.13    9.16
   1 -16   1   12.15   11.43
   1 -16   1   14.19    8.79
  -1  16  -2   16.20   10.35
   1 -16   2   24.96   11.88
   1 -16   2   22.42    8.34
  -1  16  -3   13.18    9.77
   1 -16   3   13.71   10.51
   1 -16   3    9.90    7.36
  -1  16  -4    6.49    9.16
   1 -16   4    5.11    9.79
   1 -16   4    4.55    6.56
  -1  16  -5    8.68    9.32
   1 -16   5    5.32    9.42
   1 -16   5    7.28    6.09
  -1  16  -6   56.25   11.06
  -1  16  -6   44.26   10.75
   1 -16   6   50.74   11.91
  -1  16  -7  162.13   12.81
  -1  16  -7  122.37   13.29
   1 -16   7  161.73   14.74
  -1  16  -8   31.79    8.42
  -1  16  -8   39.55   10.43
   1 -16   8   34.25   11.09
  -1  16  -9    3.10    7.57
  -1  16  -9   -0.90    8.52
   1 -16   9    5.40    9.69
  -1  16 -10   17.66    8.52
  -1  16 -10   11.30    9.37
   1 -16  10   17.05   10.43
  -1  16 -11    9.98    8.29
  -1  16 -11    7.70    9.58
   1 -16  11    9.34    9.66
  -1  16 -12    2.81    7.39
  -1  16 -12    4.31    9.77
  -1  16 -13    1.03    8.10
  -1  16 -13    0.98   10.08
  -1  16 -14    1.91    8.71
  -1  16 -14   -1.11   10.77
  -1  16 -15   12.81    9.26
  -1  16 -15    7.41   11.67
  -1  16 -16    6.35   13.95
  -1  16 -16    3.12   11.91
   1 -15  -4    3.65   14.21
   1 -15  -3   -0.26   12.60
   1 -15  -3   -0.26   10.48
   1 -15  -2   15.64   12.41
   1 -15  -2    8.07    9.58
   1 -15  -1    2.70   10.59
   1 -15  -1    5.19    8.55
   1 -15   0    7.52   10.08
   1 -15   0    8.21    8.10
  -1  15  -1   25.25    9.63
   1 -15   1   24.30   10.67
   1 -15   1   28.51    8.42
  -1  15  -2    8.66    8.60
   1 -15   2    8.15    9.29
  -1  15  -3    8.21    8.39
   1 -15   3    4.76    8.71
  -1  15  -4    0.11    7.57
  -1  15  -4    0.93    7.89
   1 -15   4   -0.03    7.94
  -1  15  -5   45.02    9.69
  -1  15  -5   35.95    9.26
   1 -15   5   45.24   10.72
  -1  15  -6   37.11    8.47
  -1  15  -6   39.23    9.71
   1 -15   6   44.97   10.51
  -1  15  -7   23.32    7.23
  -1  15  -7   13.10    8.05
   1 -15   7   23.66    9.18
  -1  15  -8   36.95    8.84
  -1  15  -8   34.12    9.74
   1 -15   8   36.26    9.87
  -1  15  -9    5.90    6.72
  -1  15  -9    8.36    7.86
   1 -15   9   10.24    8.66
  -1  15 -10   25.25    7.89
  -1  15 -10   20.46    9.16
   1 -15  10   22.90    9.48
  -1  15 -11    4.00    6.70
  -1  15 -11   -1.99    7.78
   1 -15  11    4.69    8.76
  -1  15 -12   -0.90    6.72
  -1  15 -12    7.76    9.13
  -1  15 -13   41.43    8.92
  -1  15 -13   46.75   11.67
  -1  15 -14    4.05    7.41
  -1  15 -14    0.64    9.42
  -1  15 -15    4.42    7.73
  -1  15 -15    7.01   10.69
  -1  15 -16    8.58    8.63
  -1  15 -16    7.31   11.28
  -1  15 -17   -0.13    8.95
  -1  15 -17    3.65   12.02
   1 -14  -6   -0.58   13.79
   1 -14  -5   88.75   16.81
   1 -14  -5   90.55   14.96
   1 -14  -4    9.63   12.10
   1 -14  -4    5.40   10.30
   1 -14  -3   10.56   10.80
   1 -14  -3    9.56    9.13
   1 -14  -2    4.42    9.71
   1 -14  -2    3.20    8.29
   1 -14  -1    8.23    9.24
  -1  14   0   -0.61    8.50
   1 -14   0    1.30    8.26
  -1  14  -1  163.11   12.94
   1 -14   1  146.43   13.29
  -1  14  -2   14.98    7.97
  -1  14  -2    4.50    7.73
   1 -14   2   11.51    8.47
  -1  14  -3    5.72    7.31
  -1  14  -3    4.63    7.23
   1 -14   3    4.45    7.99
  -1  14  -4   11.20    7.12
  -1  14  -4   11.75    7.33
   1 -14   4    9.16    7.94
  -1  14  -5    2.25    5.96
  -1  14  -5    3.20    7.07
   1 -14   5    1.80    7.41
  -1  14  -6    4.50    5.24
  -1  14  -6    4.26    6.78
   1 -14   6    4.79    7.33
  -1  14  -7   10.80    6.22
  -1  14  -7   10.61    7.54
   1 -14   7    7.70    7.52
  -1  14  -8   18.16    6.78
  -1  14  -8   14.24    7.54
   1 -14   8   11.88    7.60
  -1  14  -9   70.78    8.66
  -1  14  -9   61.44    9.69
   1 -14   9   56.75    9.90
  -1  14 -10    3.41    5.82
  -1  14 -10    1.14    7.17
   1 -14  10    4.05    7.52
  -1  14 -11   -1.32    5.96
  -1  14 -11    0.21    7.52
   1 -14  11    0.85    7.70
  -1  14 -12   43.07    8.23
  -1  14 -12   45.10   10.35
  -1  14 -13    2.78    6.27
  -1  14 -13    0.24    8.05
  -1  14 -14    9.05    7.01
  -1  14 -14    9.53    9.13
  -1  14 -15   12.86    7.41
  -1  14 -15   18.13   10.48
  -1  14 -16   -0.74    7.23
  -1  14 -16   -0.05   10.01
  -1  14 -17   19.72    8.76
  -1  14 -17   20.96   11.67
  -1  14 -18    7.07    9.21
  -1  14 -18    5.32   11.67
   1 -13  -7   65.06   15.06
   1 -13  -6   -1.69   11.78
   1 -13  -6    1.30   10.48
   1 -13  -5   -3.44   10.03
   1 -13  -5   -0.74    9.37
   1 -13  -4   -0.11    9.24
   1 -13  -4    1.75    8.55
   1 -13  -3    9.03    9.13
   1 -13  -3   13.18    8.29
   1 -13  -2   37.38   10.08
  -1  13   1    1.01    7.78
   1 -13  -1   -0.21    7.57
  -1  13   0   22.26    7.84
   1 -13   0   23.13    9.00
  -1  13  -1   33.48    8.13
  -1  13  -1   30.86    7.91
   1 -13   1   33.17    9.18
   1 -13   1   36.79    7.54
  -1  13  -2    3.73    6.43
  -1  13  -2    4.53    6.59
   1 -13   2    1.19    6.88
   1 -13   2    5.32    5.48
  -1  13  -3   66.68    9.08
  -1  13  -3   47.70    8.07
   1 -13   3   56.22    9.61
   1 -13   3   48.89    6.91
  -1  13  -4   26.71    7.04
  -1  13  -4   25.20    7.65
   1 -13   4   35.10    8.92
   1 -13   4   25.57    5.80
  -1  13  -5    3.89    4.87
  -1  13  -5    4.47    6.04
   1 -13   5    4.82    6.72
   1 -13   5    3.52    4.47
  -1  13  -6   16.89    6.01
  -1  13  -6   18.29    7.23
   1 -13   6    9.63    7.07
  -1  13  -7   31.18    6.99
  -1  13  -7   33.09    7.99
   1 -13   7   34.81    8.39
  -1  13  -8   58.21    7.04
  -1  13  -8   57.33    9.11
   1 -13   8   51.25    8.66
  -1  13  -9   78.56    7.94
  -1  13  -9   82.14    9.61
   1 -13   9   67.44    9.21
  -1  13 -10   13.87    5.80
  -1  13 -10   12.47    7.36
   1 -13  10   10.56    7.01
  -1  13 -11   35.44    7.07
  -1  13 -11   43.17    9.53
   1 -13  11   35.15    8.71
  -1  13 -12    2.46    5.08
  -1  13 -12    5.72    7.46
  -1  13 -13  127.45    9.05
  -1  13 -13  129.54   12.41
  -1  13 -14   -1.48    5.61
  -1  13 -14    1.51    7.78
  -1  13 -15    4.42    6.54
  -1  13 -15    0.11    8.10
  -1  13 -16    1.16    7.17
  -1  13 -16    0.56    8.76
  -1  13 -17   -1.06    7.97
  -1  13 -17   -1.22    8.92
  -1  13 -18   49.68   12.15
  -1  13 -18   36.74   12.76
  -1  13 -19   13.45   11.96
  -1  13 -19   14.29   15.46
   1 -12  -8   79.86   14.93
   1 -12  -7   -2.83   10.03
   1 -12  -6   42.43   11.91
   1 -12  -6   27.00   10.14
   1 -12  -5   37.85   10.51
   1 -12  -5   43.81   10.03
   1 -12  -4   12.02    8.47
   1 -12  -4   18.63    8.39
   1 -12  -3   20.81    8.79
  -1  12   2   47.78   10.32
   1 -12  -2   47.62    9.95
  -1  12   1   44.39    9.71
  -1  12   1   32.69    8.05
   1 -12  -1   41.58    9.40
   1 -12  -1   43.12    8.26
  -1  12   0    4.82    6.09
  -1  12   0    3.28    6.04
   1 -12   0    2.51    6.86
   1 -12   0    3.79    5.72
  -1  12  -1    2.81    5.88
  -1  12  -1    1.24    5.35
   1 -12   1    1.91    6.38
   1 -12   1    4.82    5.45
  -1  12  -2    6.04    5.72
  -1  12  -2   10.64    6.09
   1 -12   2    7.07    6.56
   1 -12   2    7.15    5.14
  -1  12  -3    6.54    5.35
  -1  12  -3    9.13    5.51
   1 -12   3    3.73    6.11
   1 -12   3   10.06    4.87
  -1  12  -4    9.90    5.21
  -1  12  -4    7.68    5.59
   1 -12   4    8.87    6.30
   1 -12   4    7.73    4.34
  -1  12  -5    3.44    4.66
  -1  12  -5    0.56    5.43
   1 -12   5    2.94    5.74
   1 -12   5    0.71    3.79
  -1  12  -6  133.94    8.29
  -1  12  -6  117.45    9.11
   1 -12   6  138.15   10.19
  -1  12  -7   53.52    6.27
  -1  12  -7   49.42    7.89
   1 -12   7   49.71    7.99
  -1  12  -8   75.23    7.12
  -1  12  -8   76.79    8.55
   1 -12   8   67.63    8.39
  -1  12  -9   89.26    7.28
  -1  12  -9   85.31    9.21
   1 -12   9   80.89    8.68
  -1  12 -10   24.56    5.85
  -1  12 -10   23.13    7.44
   1 -12  10   19.19    6.88
  -1  12 -11    3.52    4.95
  -1  12 -11    4.26    6.59
   1 -12  11    3.76    6.30
  -1  12 -12  106.65    8.10
  -1  12 -12   86.00    9.90
  -1  12 -13    5.72    5.40
  -1  12 -13    4.05    6.88
  -1  12 -14    1.88    5.77
  -1  12 -14    2.04    7.09
  -1  12 -15   46.00    8.81
  -1  12 -15   47.43   11.01
  -1  12 -16   39.02    9.45
  -1  12 -16   38.41   11.33
  -1  12 -17   15.91    7.89
  -1  12 -17   19.19   11.01
  -1  12 -18    2.86    8.02
  -1  12 -18    2.83   10.46
  -1  12 -19    1.32    8.42
  -1  12 -19    2.73   11.67
   1 -11  -8    2.54   10.03
   1 -11  -7    5.59    9.79
   1 -11  -7    3.15    8.79
   1 -11  -6   43.75   10.75
   1 -11  -6   52.60   10.64
   1 -11  -5   72.13   10.67
   1 -11  -5   70.30   10.30
   1 -11  -4   14.51    8.10
  -1  11   3  107.33   11.62
   1 -11  -3   98.97   10.88
  -1  11   2    8.95    6.99
  -1  11   2   15.70    6.64
   1 -11  -2   10.93    7.20
   1 -11  -2   13.84    6.67
  -1  11   1   93.36    9.42
  -1  11   1   78.06    8.18
   1 -11  -1   79.62    9.53
   1 -11  -1   82.19    8.26
  -1  11   0    0.93    5.35
  -1  11   0    0.53    4.95
   1 -11   0    0.48    5.82
   1 -11   0    0.21    5.03
  -1  11  -1   49.95    7.28
  -1  11  -1   35.10    6.67
   1 -11   1   47.59    8.02
   1 -11   1   43.30    6.19
  -1  11  -2  100.64    8.13
  -1  11  -2   74.86    7.23
   1 -11   2   92.19    8.71
   1 -11   2   92.41    6.54
  -1  11  -3   89.36    7.28
  -1  11  -3   65.57    7.20
   1 -11   3   67.63    7.91
   1 -11   3   72.05    5.85
  -1  11  -4   14.27    4.76
  -1  11  -4   12.28    5.48
   1 -11   4   12.31    6.04
   1 -11   4   15.27    4.13
  -1  11  -5   35.71    5.74
  -1  11  -5   29.83    5.90
   1 -11   5   31.95    7.04
   1 -11   5   32.13    4.29
  -1  11  -6    1.64    3.73
  -1  11  -6    2.20    5.00
   1 -11   6    1.96    5.03
  -1  11  -7   67.05    6.22
  -1  11  -7   67.84    7.70
   1 -11   7   53.84    7.25
  -1  11  -8  157.23    7.70
  -1  11  -8  145.61    9.48
   1 -11   8  154.66    9.50
  -1  11  -9   36.45    5.48
  -1  11  -9   34.46    7.33
   1 -11   9   34.62    6.86
  -1  11 -10   26.95    5.53
  -1  11 -10   31.39    7.23
   1 -11  10   30.15    6.91
  -1  11 -11   13.13    4.76
  -1  11 -11   14.88    6.72
   1 -11  11   14.51    6.04
  -1  11 -12   38.49    6.51
  -1  11 -12   30.52    8.05
  -1  11 -13   24.48    6.14
  -1  11 -13   28.59    8.79
  -1  11 -14   19.19    5.98
  -1  11 -14   21.73    8.68
  -1  11 -15   69.77    7.81
  -1  11 -15   68.45   10.93
  -1  11 -16   -0.05    5.72
  -1  11 -16    2.44    8.23
  -1  11 -17    0.03    7.17
  -1  11 -17    3.36    9.08
  -1  11 -18    0.85    7.97
  -1  11 -18   -0.66    9.85
  -1  11 -19   74.83   11.75
  -1  11 -19   78.88   15.67
  -1  11 -20   13.87   11.43
  -1  11 -20   16.38   16.60
   1 -10  -8    4.21    9.34
   1 -10  -7  103.60   12.04
   1 -10  -7  102.15   11.81
   1 -10  -6   19.08    8.44
   1 -10  -6   20.96    8.10
   1 -10  -5   23.19    7.99
  -1  10   4  310.33   14.93
  -1  10   4  245.88   12.41
   1 -10  -4  270.10   13.53
  -1  10   3   10.38    6.64
  -1  10   3    3.86    5.16
   1 -10  -3    4.50    6.41
   1 -10  -3    7.33    6.19
  -1  10   2   16.23    6.19
  -1  10   2    9.90    5.56
   1 -10  -2   12.18    6.43
   1 -10  -2   14.64    6.11
  -1  10   1   35.26    6.75
  -1  10   1   31.63    6.19
   1 -10  -1   37.75    7.28
   1 -10  -1   41.32    6.67
  -1  10   0   39.60    6.62
  -1  10   0   30.15    5.77
   1 -10   0   42.62    7.15
   1 -10   0   35.79    5.74
  -1  10  -1   42.72    6.38
  -1  10  -1   13.18    4.74
   1 -10   1   43.04    6.94
   1 -10   1   38.51    5.40
  -1  10  -2  123.08    7.44
  -1  10  -2  166.92    8.58
   1 -10   2  179.07    9.74
   1 -10   2  172.71    7.17
  -1  10  -3   86.77    6.19
  -1  10  -3   74.33    6.56
   1 -10   3   86.34    7.68
   1 -10   3   91.03    5.51
  -1  10  -4   75.84    6.04
  -1  10  -4   59.61    6.25
   1 -10   4   71.26    7.07
   1 -10   4   73.61    4.84
  -1  10  -5   71.10    5.85
  -1  10  -5   52.75    6.11
   1 -10   5   66.84    7.07
   1 -10   5   64.43    4.31
  -1  10  -6    3.52    3.52
  -1  10  -6    2.73    4.42
   1 -10   6    4.58    4.66
  -1  10  -7    1.11    3.34
  -1  10  -7    0.66    4.39
   1 -10   7    2.33    4.42
  -1  10  -8  136.90    6.72
  -1  10  -8  131.32    8.63
   1 -10   8  130.34    8.10
  -1  10  -9   67.29    5.72
  -1  10  -9   61.59    7.20
   1 -10   9   58.76    6.54
  -1  10 -10    2.28    3.79
  -1  10 -10    7.46    5.59
   1 -10  10    2.28    4.92
  -1  10 -11    6.38    4.47
  -1  10 -11    5.85    5.96
  -1  10 -12   21.33    5.32
  -1  10 -12   18.11    6.88
  -1  10 -13   10.16    4.87
  -1  10 -13    9.05    6.70
  -1  10 -14   16.73    5.93
  -1  10 -14   16.81    8.02
  -1  10 -15    3.60    5.40
  -1  10 -15    0.61    7.36
  -1  10 -16    1.32    7.84
  -1  10 -17   18.26    7.57
  -1  10 -17   11.36    9.66
  -1  10 -18   76.60   10.64
  -1  10 -18   72.71   14.00
  -1  10 -19   -0.79    8.71
  -1  10 -19    1.11   11.04
  -1  10 -20   16.97   10.59
  -1  10 -20   10.72   12.78
   1  -9 -12   14.51   13.55
   1  -9 -11    8.73   11.51
   1  -9 -10    6.06    9.85
   1  -9  -9   32.45   10.14
   1  -9  -8   20.94    9.05
   1  -9  -8   20.83    8.95
   1  -9  -7    0.64    7.15
   1  -9  -7   -2.94    7.12
   1  -9  -7    1.80    7.36
   1  -9  -6   69.51    9.05
   1  -9  -6   67.84    9.29
  -1   9   5    8.89    5.88
   1  -9  -5   11.54    6.83
   1  -9  -5   12.47    6.64
  -1   9   4    2.36    6.22
  -1   9   4    3.86    5.14
   1  -9  -4    0.82    5.82
   1  -9  -4    0.87    5.51
   1  -9  -4    0.00    5.82
  -1   9   3    2.73    5.29
  -1   9   3   -0.45    4.26
   1  -9  -3    1.11    5.27
   1  -9  -3   -0.69    4.71
   1  -9  -3    2.44    5.19
  -1   9   2  322.16   11.57
  -1   9   2  253.87    9.85
   1  -9  -2  268.24   11.46
   1  -9  -2  254.00    9.16
   1  -9  -2  287.12   10.51
  -1   9   1    0.66    4.00
  -1   9   1   -0.74    3.79
   1  -9  -1   -0.42    4.61
   1  -9  -1    0.32    3.94
  -1   9   0   15.27    4.79
  -1   9   0   15.25    4.66
   1  -9   0   17.10    5.59
   1  -9   0   12.86    4.29
  -1   9  -1  235.16    8.84
  -1   9  -1  172.71    7.76
   1  -9   1  185.66    9.26
   1  -9   1  183.33    7.15
  -1   9  -2   83.83    5.93
  -1   9  -2   64.69    5.80
   1  -9   2   74.72    6.83
   1  -9   2   65.83    4.84
  -1   9  -3   10.16    3.60
  -1   9  -3    8.29    3.81
   1  -9   3    7.04    4.34
   1  -9   3    9.71    3.15
  -1   9  -4   54.92    4.98
  -1   9  -4   38.67    5.32
   1  -9   4   41.53    5.69
   1  -9   4   47.59    3.81
   1  -9   4   47.27    4.63
  -1   9  -5  113.18    5.82
  -1   9  -5   98.07    6.67
   1  -9   5  114.03    7.20
  -1   9  -6   35.50    4.24
  -1   9  -6   22.76    5.11
   1  -9   6   23.58    5.06
  -1   9  -7   61.09    4.84
  -1   9  -7   49.76    5.96
   1  -9   7   59.32    5.98
  -1   9  -8   52.38    4.71
  -1   9  -8   44.44    6.04
   1  -9   8   53.60    5.74
  -1   9  -9   12.02    3.89
  -1   9  -9   12.31    5.53
   1  -9   9   13.08    4.63
  -1   9 -10   15.80    4.18
  -1   9 -10   18.90    6.11
   1  -9  10   21.71    5.24
  -1   9 -11   41.03    5.14
  -1   9 -11   38.94    7.60
  -1   9 -12   27.45    5.43
  -1   9 -12   37.85    8.05
  -1   9 -13  228.88    9.11
  -1   9 -13  223.54   12.55
  -1   9 -14   63.63    7.31
  -1   9 -14   60.72    9.56
  -1   9 -15    8.34    5.82
  -1   9 -15    9.69    7.57
   1  -9  15    9.58    6.88
  -1   9 -16    1.67    6.01
  -1   9 -16   -0.03    7.57
   1  -9  16    1.40    6.83
  -1   9 -17    2.51    7.07
  -1   9 -17    3.31    8.42
   1  -9  17    1.54    7.31
  -1   9 -18   -0.24    7.81
  -1   9 -18   -0.48    9.26
   1  -9  18   -0.53    8.34
  -1   9 -19   -1.03    8.81
  -1   9 -19   -1.14   10.14
   1  -9  19   -2.04    9.26
  -1   9 -20    9.93   10.56
  -1   9 -20    4.47   11.78
   1  -9  20    5.53   10.91
  -1   8  14   17.31   13.13
  -1   8  13    8.81   11.78
   1  -8 -13    4.16   12.39
  -1   8  12   -0.03    8.84
   1  -8 -12    1.14   10.69
  -1   8  11    3.34    9.53
   1  -8 -11    7.33    9.71
   1  -8 -10   33.59   10.14
   1  -8  -9   51.03    9.98
   1  -8  -8   20.12    8.31
   1  -8  -8   19.72    8.07
   1  -8  -8   19.27    8.13
  -1   8   7   93.86   10.59
   1  -8  -7   96.77    9.26
   1  -8  -7  103.44    9.90
   1  -8  -7  113.29   10.27
  -1   8   6   16.28    6.19
   1  -8  -6   22.05    6.88
   1  -8  -6   17.60    6.38
  -1   8   5   90.76    9.32
  -1   8   5   68.77    7.23
   1  -8  -5   83.38    8.55
   1  -8  -5   69.11    7.62
  -1   8   4  312.34   11.99
  -1   8   4  320.15   10.64
   1  -8  -4  315.49   11.94
   1  -8  -4  331.00   10.91
   1  -8  -4  303.42   11.17
  -1   8   3   10.06    4.98
  -1   8   3    5.29    4.00
   1  -8  -3    7.12    5.03
   1  -8  -3    8.68    4.55
   1  -8  -3   12.94    5.08
  -1   8   2  356.78   11.12
  -1   8   2  290.74    9.45
   1  -8  -2  274.86   10.56
   1  -8  -2  304.35    8.89
   1  -8  -2  289.82    9.53
  -1   8   1   92.06    6.54
  -1   8   1   80.34    5.85
   1  -8  -1   75.65    6.86
   1  -8  -1   85.58    5.14
   1  -8  -1   81.31    5.88
  -1   8   0   52.60    5.21
  -1   8   0   39.63    4.71
   1  -8   0   47.30    5.93
   1  -8   0   47.62    3.94
   1  -8   0   43.62    4.58
  -1   8  -1  439.29   10.24
  -1   8  -1  370.42    9.82
   1  -8   1  369.97   11.14
   1  -8   1  388.71    6.75
   1  -8   1  376.93    8.73
  -1   8  -2  784.64   12.63
  -1   8  -2  667.70   12.78
   1  -8   2  725.85   14.82
   1  -8   2  694.33   10.64
   1  -8   2  723.58   11.20
  -1   8  -3   15.09    3.63
  -1   8  -3   14.06    4.08
   1  -8   3   17.63    4.63
   1  -8   3   14.61    2.99
   1  -8   3   17.23    3.65
  -1   8  -4  218.82    6.70
  -1   8  -4  192.54    7.76
   1  -8   4  198.20    8.13
   1  -8   4  208.90    5.32
   1  -8   4  201.09    5.45
  -1   8  -5  168.16    5.90
  -1   8  -5  160.94    8.05
  -1   8  -5  143.81    7.07
   1  -8   5  158.84    7.49
  -1   8  -6  190.98    6.14
  -1   8  -6  170.65    7.70
   1  -8   6  194.95    7.86
  -1   8  -7  192.14    6.22
  -1   8  -7  191.53    8.60
   1  -8   7  197.70    7.89
  -1   8  -8   71.84    4.92
  -1   8  -8   61.17    4.53
  -1   8  -8   65.27    6.30
   1  -8   8   73.59    5.64
  -1   8  -9  272.32    7.52
  -1   8  -9  261.55    7.73
  -1   8  -9  270.92   10.93
   1  -8   9  276.61    8.66
  -1   8 -10   87.06    5.53
  -1   8 -10   73.82    5.77
  -1   8 -10   77.11    7.57
   1  -8  10   75.47    5.82
  -1   8 -11  149.92    6.88
  -1   8 -11  114.83    7.25
  -1   8 -11  145.13    9.48
   1  -8  11  121.15    8.63
  -1   8 -12   10.67    4.42
  -1   8 -12   10.01    5.53
  -1   8 -12    9.56    5.74
   1  -8  12   12.92    5.69
  -1   8 -13   73.98    6.94
  -1   8 -13   48.44    7.52
  -1   8 -13   59.61    8.34
   1  -8  13   69.54    8.23
  -1   8 -14   84.28    7.97
  -1   8 -14   84.78    8.92
  -1   8 -14   82.03   10.03
   1  -8  14   87.75    9.50
  -1   8 -15   31.95    7.76
  -1   8 -15   26.02    8.66
  -1   8 -15   21.15    8.42
   1  -8  15   24.22    7.94
  -1   8 -16    4.18    6.70
  -1   8 -16    0.61    7.68
   1  -8  16    4.05    7.12
  -1   8 -17  124.06   11.25
  -1   8 -17  106.73   12.63
   1  -8  17  106.54   11.88
  -1   8 -18    1.80    8.21
  -1   8 -18   -0.26    9.45
   1  -8  18    5.40    8.68
  -1   8 -19    2.25    9.34
  -1   8 -19    0.56   10.40
   1  -8  19    0.66    9.32
  -1   8 -20   10.85   11.33
  -1   8 -20    7.99   12.73
   1  -8  20   -0.34   11.20
  -1   7  14   16.65   11.78
   1  -7 -14   17.44   13.08
  -1   7  13   -0.66    9.58
   1  -7 -13    4.05   10.88
  -1   7  12   19.16    8.47
   1  -7 -12   20.12   10.30
  -1   7  11   22.10    8.18
   1  -7 -11   39.55   10.48
  -1   7  10    2.33    6.91
   1  -7 -10    1.91    7.97
  -1   7   9   15.03    7.17
   1  -7  -9   13.10    7.60
   1  -7  -9   14.66    9.08
  -1   7   8    1.88    6.01
  -1   7   8    3.79    5.51
   1  -7  -8    0.71    6.19
   1  -7  -8    1.77    6.46
   1  -7  -8    2.20    6.70
  -1   7   7   19.43    5.88
  -1   7   7   25.57    6.67
   1  -7  -7   24.17    6.62
   1  -7  -7   21.33    6.67
  -1   7   6   -0.13    5.88
  -1   7   6   -1.59    4.66
  -1   7   6    1.59    5.19
   1  -7  -6   -0.13    4.95
   1  -7  -6   -0.42    5.06
  -1   7   5   22.00    6.35
  -1   7   5   13.95    4.71
  -1   7   5   15.96    5.59
   1  -7  -5   17.97    5.69
   1  -7  -5   17.21    5.51
   1  -7  -5   13.45    5.64
  -1   7   4   15.03    5.53
  -1   7   4   11.28    4.39
  -1   7   4   17.07    5.59
   1  -7  -4   14.51    5.16
   1  -7  -4   19.59    5.16
   1  -7  -4   15.38    5.00
  -1   7   3    3.28    3.92
  -1   7   3    3.71    3.36
  -1   7   3    1.06    3.79
   1  -7  -3   -0.21    3.97
   1  -7  -3    2.28    3.68
   1  -7  -3   -0.34    3.94
  -1   7   2   64.59    5.80
  -1   7   2   49.74    4.66
  -1   7   2   55.14    5.61
   1  -7  -2   49.29    5.61
   1  -7  -2   51.32    9.77
   1  -7  -2   55.19    4.79
   1  -7  -2   51.62    5.08
  -1   7   1   37.51    4.71
  -1   7   1   28.11    3.86
  -1   7   1   33.43    4.90
   1  -7  -1   25.83    4.74
   1  -7  -1   39.41    5.53
   1  -7  -1   28.45    3.57
   1  -7  -1   25.75    4.00
  -1   7   0  968.98   14.11
  -1   7   0  768.49   12.49
  -1   7   0  880.04   13.66
   1  -7   0  814.31   14.98
   1  -7   0  816.96   10.11
   1  -7   0  820.90   12.12
  -1   7  -1  113.21    5.32
  -1   7  -1   88.96    5.06
  -1   7  -1   88.44    6.64
   1  -7   1   96.48    6.06
   1  -7   1  100.66    3.79
   1  -7   1   90.53    4.53
  -1   7  -2  626.93   10.27
  -1   7  -2  534.48   10.53
   1  -7   2  577.89   12.20
   1  -7   2  567.62    8.73
   1  -7   2  585.93    9.11
  -1   7  -3  880.38   11.43
  -1   7  -3  795.76   13.02
   1  -7   3  863.10   14.48
   1  -7   3  837.92    9.53
   1  -7   3  812.17    9.56
  -1   7  -4   96.01    4.37
  -1   7  -4   86.26    4.95
  -1   7  -4   87.67    5.37
   1  -7   4   83.94    5.40
  -1   7  -5  208.40    5.64
  -1   7  -5  214.91    6.30
  -1   7  -5  201.99    7.44
   1  -7   5  194.66    7.23
  -1   7  -6    0.79    2.38
  -1   7  -6    0.69    2.91
  -1   7  -6    0.29    2.38
  -1   7  -6    0.53    3.12
   1  -7   6    1.56    2.99
  -1   7  -7   85.92    4.16
  -1   7  -7   85.71    4.69
  -1   7  -7   85.79    4.58
  -1   7  -7   82.43    6.17
   1  -7   7   87.59    5.32
  -1   7  -8   14.74    3.28
  -1   7  -8   17.31    3.89
  -1   7  -8   18.00    3.76
  -1   7  -8   16.86    4.82
   1  -7   8   15.09    3.63
  -1   7  -9  104.05    5.24
  -1   7  -9   96.83    5.72
  -1   7  -9  101.14    7.17
   1  -7   9  101.30    5.48
   1  -7   9  111.15    7.23
  -1   7 -10  330.58    8.47
  -1   7 -10  292.12    9.21
  -1   7 -10  316.87   11.65
   1  -7  10  324.33    8.10
   1  -7  10  335.32   11.81
  -1   7 -11  366.34    9.50
  -1   7 -11  308.37   10.32
  -1   7 -11  335.08   12.49
   1  -7  11  341.67   12.33
  -1   7 -12    9.08    4.47
  -1   7 -12    7.76    5.27
  -1   7 -12    9.61    5.82
   1  -7  12   13.34    5.61
  -1   7 -13   90.00    7.15
  -1   7 -13   69.38    8.05
  -1   7 -13   86.61    9.45
   1  -7  13   98.73    9.16
  -1   7 -14   84.04    7.70
  -1   7 -14   90.53    9.29
  -1   7 -14   79.57    9.66
   1  -7  14   87.59    9.63
  -1   7 -15   11.49    6.33
  -1   7 -15   10.24    7.20
  -1   7 -15   11.54    7.54
   1  -7  15   10.80    6.99
  -1   7 -16    6.56    6.78
  -1   7 -16    3.60    7.39
  -1   7 -16    1.30    7.78
   1  -7  16    5.48    7.20
  -1   7 -17    3.18    7.20
  -1   7 -17    6.78    8.29
  -1   7 -17    3.94    8.39
   1  -7  17    8.71    8.15
  -1   7 -18   10.46    8.47
  -1   7 -18   16.12   10.08
  -1   7 -18   12.73    9.98
   1  -7  18   12.23    9.56
  -1   7 -19    2.04    9.21
  -1   7 -19    2.62   10.80
  -1   7 -19    1.32   10.67
   1  -7  19   -0.37    9.93
  -1   7 -20   14.37   11.12
  -1   7 -20    8.26   12.78
  -1   7 -20   11.96   12.36
   1  -7  20    9.08   11.12
  -1   7 -21    7.52   17.68
  -1   6  15    4.82   10.93
   1  -6 -15   -1.35   12.26
  -1   6  14   -1.85    9.37
   1  -6 -14    2.12   10.56
  -1   6  13    7.70    8.18
   1  -6 -13    7.68    9.71
  -1   6  12   35.97    8.58
   1  -6 -12   35.13    9.98
  -1   6  11  140.74   11.01
   1  -6 -11  140.34   12.04
  -1   6  10    9.37   12.68
  -1   6  10    6.51    6.46
   1  -6 -10    6.83    7.23
  -1   6   9  183.65   10.46
  -1   6   9  192.36   10.93
   1  -6  -9  153.02   10.91
   1  -6  -9  112.31   10.11
  -1   6   8  117.79    8.68
  -1   6   8  104.26    8.60
   1  -6  -8  100.66    8.34
   1  -6  -8  111.09    9.21
   1  -6  -8  109.11    9.37
  -1   6   7  441.43   12.33
  -1   6   7  427.96   12.89
   1  -6  -7  398.82   11.99
   1  -6  -7  437.91   13.58
  -1   6   6  291.62   11.20
  -1   6   6  236.69    8.79
   1  -6  -6  245.56    9.69
   1  -6  -6  250.35   10.14
  -1   6   5  125.89    7.94
  -1   6   5  106.67    6.41
  -1   6   5  111.44    7.31
   1  -6  -5  100.53    6.88
   1  -6  -5  133.06    8.29
   1  -6  -5  109.85    7.23
   1  -6  -5  104.05    7.36
  -1   6   4   -0.53    3.86
  -1   6   4    0.69    3.23
  -1   6   4    0.21    3.65
   1  -6  -4    0.05    3.68
   1  -6  -4   -0.29    4.21
   1  -6  -4    1.61    3.60
   1  -6  -4    0.26    3.68
  -1   6   3  230.18    8.21
  -1   6   3  178.86    6.59
  -1   6   3  208.87    7.99
   1  -6  -3  177.66    7.73
   1  -6  -3  220.10    8.31
   1  -6  -3  182.11    6.94
   1  -6  -3  185.82    7.49
  -1   6   2  270.41    8.23
  -1   6   2  231.50    6.96
  -1   6   2  243.07    7.86
   1  -6  -2  223.75    8.18
   1  -6  -2  290.66    8.66
   1  -6  -2  232.72    6.80
   1  -6  -2  231.77    7.33
  -1   6   1   52.81    4.37
  -1   6   1   41.98    3.63
  -1   6   1   47.88    4.39
   1  -6  -1   43.99    4.66
   1  -6  -1   47.46    6.49
   1  -6  -1   47.14    3.71
   1  -6  -1   45.69    3.94
  -1   6   0  172.26    6.04
  -1   6   0  128.80    5.11
  -1   6   0  148.12    5.85
   1  -6   0  146.11    6.46
   1  -6   0  143.41    4.42
   1  -6   0  137.99    5.11
  -1   6  -1  108.39    4.45
  -1   6  -1  165.33    5.66
   1  -6   1  177.40    6.75
   1  -6   1  185.10    4.18
   1  -6   1  182.11    5.16
  -1   6  -2  375.95    7.17
  -1   6  -2  324.92    7.70
   1  -6   2  324.60    8.50
   1  -6   2  342.52    6.09
   1  -6   2  352.07    6.33
  -1   6  -3 1403.61   12.57
  -1   6  -3 1445.85   16.25
  -1   6  -3 1265.20   14.96
   1  -6   3 1245.21   15.62
   1  -6   3 1288.09    9.95
  -1   6  -4  210.12    5.00
  -1   6  -4  217.63    5.48
  -1   6  -4  199.82    6.62
   1  -6   4  209.08    6.75
  -1   6  -5   78.64    3.65
  -1   6  -5   72.98    3.81
  -1   6  -5   74.94    3.28
  -1   6  -5   75.99    4.87
   1  -6   5   76.52    4.61
  -1   6  -6  164.27    4.74
  -1   6  -6  163.34    4.87
  -1   6  -6  157.79    4.92
  -1   6  -6  157.18    6.83
   1  -6   6  163.85    5.88
  -1   6  -7    3.34    2.25
  -1   6  -7    3.76    2.75
  -1   6  -7    4.39    2.91
  -1   6  -7    4.61    3.26
   1  -6   7    4.63    2.59
   1  -6   7    3.92    3.20
  -1   6  -8  272.58    6.59
  -1   6  -8  263.56    6.80
  -1   6  -8  251.20    7.52
  -1   6  -8  263.80    9.34
   1  -6   8  250.99    6.64
   1  -6   8  266.73    9.21
  -1   6  -9    7.23    3.04
  -1   6  -9    7.52    3.68
  -1   6  -9    8.34    4.37
   1  -6   9    8.31    3.07
   1  -6   9    7.91    4.10
  -1   6 -10   17.60    3.76
  -1   6 -10   16.04    4.61
  -1   6 -10   14.11    5.08
   1  -6  10   25.28    5.66
  -1   6 -11   11.41    4.13
  -1   6 -11    6.35    4.74
  -1   6 -11   12.57    5.27
   1  -6  11    9.58    4.84
  -1   6 -12   77.66    6.30
  -1   6 -12   62.39    7.33
  -1   6 -12   72.66    8.10
   1  -6  12   76.82    7.57
  -1   6 -13   31.00    6.30
  -1   6 -13   29.51    7.04
  -1   6 -13   30.63    7.39
   1  -6  13   30.44    7.20
  -1   6 -14   23.21    6.43
  -1   6 -14   18.40    7.01
  -1   6 -14   15.93    7.36
   1  -6  14   17.07    6.80
  -1   6 -15   68.98    8.39
  -1   6 -15   55.37    9.11
  -1   6 -15   62.76   10.14
   1  -6  15   65.62    9.37
  -1   6 -16   11.43    6.99
  -1   6 -16   12.55    8.21
  -1   6 -16   10.22    8.07
   1  -6  16   12.10    7.86
  -1   6 -17    1.99    7.25
  -1   6 -17   -0.32    8.10
  -1   6 -17   -0.13    8.21
   1  -6  17    1.24    7.73
  -1   6 -18   -0.77    7.89
  -1   6 -18   -3.84    8.73
  -1   6 -18   -2.04    8.81
   1  -6  18    0.03    8.34
  -1   6 -19   14.35    9.74
  -1   6 -19   15.01   11.38
  -1   6 -19   13.76   11.28
   1  -6  19   11.49   10.19
  -1   6 -20   58.66   13.84
  -1   6 -20   42.25   14.16
  -1   6 -20   38.01   13.98
   1  -6  20   44.10   14.00
  -1   5  16   15.86   11.70
   1  -5 -16   21.55   13.55
  -1   5  15    5.51    9.40
   1  -5 -15   -2.67   10.69
  -1   5  14   38.22    9.95
   1  -5 -14   40.87   11.62
  -1   5  13    1.83    7.78
   1  -5 -13   -2.49    8.31
  -1   5  12    6.22    7.23
   1  -5 -12    4.53    7.73
  -1   5  11   43.04    8.89
  -1   5  11   40.45    7.65
   1  -5 -11   44.28    9.40
  -1   5  10    9.40    6.67
  -1   5  10    8.18    6.04
   1  -5 -10   14.56    7.01
  -1   5   9   99.13    8.31
  -1   5   9   99.21    8.29
   1  -5  -9   89.68    8.97
   1  -5  -9   63.08    8.50
  -1   5   8   64.24    6.80
  -1   5   8   57.97    6.94
   1  -5  -8   56.22    6.72
   1  -5  -8   72.13    8.31
   1  -5  -8   67.92    7.73
   1  -5  -8   54.98    7.52
  -1   5   7  119.80    8.21
  -1   5   7  104.08    6.99
  -1   5   7  100.06    7.04
   1  -5  -7   96.93    6.83
   1  -5  -7  124.35    8.60
   1  -5  -7   99.31    7.68
   1  -5  -7   95.95    7.70
  -1   5   6   52.01    6.27
  -1   5   6   45.58    5.06
  -1   5   6   42.48    5.40
   1  -5  -6   40.53    5.29
   1  -5  -6   58.74    6.54
   1  -5  -6   45.98    5.85
  -1   5   5   53.81    5.90
  -1   5   5   49.02    4.79
  -1   5   5   48.33    5.24
   1  -5  -5   44.18    5.14
   1  -5  -5   58.58    6.17
   1  -5  -5   48.76    5.29
   1  -5  -5   42.67    5.56
  -1   5   4  162.15    7.25
  -1   5   4  136.29    5.77
  -1   5   4  141.56    6.64
   1  -5  -4  134.28    6.51
   1  -5  -4  165.36    7.49
   1  -5  -4  145.48    6.62
   1  -5  -4  138.60    6.64
  -1   5   3   65.94    5.03
  -1   5   3   52.62    3.89
  -1   5   3   56.41    4.74
   1  -5  -3   47.41    4.58
   1  -5  -3   58.39    5.14
   1  -5  -3   54.05    4.34
   1  -5  -3   51.09    4.63
  -1   5   2  150.03    5.80
  -1   5   2  123.53    4.84
  -1   5   2  128.93    5.56
   1  -5  -2  115.04    5.59
   1  -5  -2  152.02    6.04
   1  -5  -2  122.55    4.90
   1  -5  -2  119.85    5.19
  -1   5   1 1836.49   16.57
  -1   5   1 1577.28   14.53
  -1   5   1 1746.50   16.25
   1  -5  -1 1568.94   17.26
   1  -5  -1 1596.99   13.71
   1  -5  -1 1601.84   14.90
  -1   5   0  487.41    8.15
  -1   5   0  412.03    7.49
   1  -5   0  423.70    9.03
   1  -5   0  418.91    6.27
   1  -5   0  418.22    7.17
  -1   5  -1 1150.77   11.20
  -1   5  -1 1025.94   11.57
   1  -5   1 1060.11   13.53
   1  -5   1 1028.03    8.05
   1  -5   1 1041.56    9.85
  -1   5  -2    8.36    1.96
  -1   5  -2    9.71    2.51
   1  -5   2   10.51    2.75
   1  -5   2    6.96    1.69
   1  -5   2    8.36    1.96
  -1   5  -3  400.01    5.80
  -1   5  -3  411.58    6.06
  -1   5  -3  374.41    7.70
   1  -5   3  368.56    7.84
  -1   5  -4  123.72    3.52
  -1   5  -4  117.34    3.60
  -1   5  -4  120.60    3.49
  -1   5  -4  111.94    4.98
   1  -5   4  118.45    4.76
  -1   5  -5   49.05    2.62
  -1   5  -5   49.50    2.86
  -1   5  -5   49.07    3.12
  -1   5  -5   47.51    3.94
   1  -5   5   52.49    3.52
   1  -5   5   54.26    4.05
  -1   5  -6   15.48    2.33
  -1   5  -6   14.85    2.57
  -1   5  -6   16.46    3.04
  -1   5  -6   18.95    3.63
   1  -5   6   18.45    2.81
   1  -5   6   16.33    3.28
  -1   5  -7   14.43    2.73
  -1   5  -7   14.72    3.12
  -1   5  -7   17.42    3.60
  -1   5  -7   18.11    4.05
   1  -5   7   13.39    2.83
   1  -5   7   17.44    3.89
  -1   5  -8   25.20    3.52
  -1   5  -8   20.36    3.52
  -1   5  -8   19.35    4.13
  -1   5  -8   24.86    4.61
   1  -5   8   22.76    3.04
   1  -5   8   23.72    4.31
  -1   5  -9    1.32    2.73
  -1   5  -9    0.95    3.31
  -1   5  -9    0.00    3.52
  -1   5  -9    0.82    3.63
   1  -5   9    1.01    2.14
   1  -5   9    1.91    3.55
  -1   5 -10    3.23    3.28
  -1   5 -10    1.99    3.65
  -1   5 -10    3.97    4.08
   1  -5  10    2.83    4.02
  -1   5 -11  119.72    6.56
  -1   5 -11   92.94    7.15
  -1   5 -11  109.51    8.31
   1  -5  11  110.54    8.18
  -1   5 -12    2.96    4.24
  -1   5 -12    3.10    5.11
  -1   5 -12    3.86    5.19
   1  -5  12    3.12    5.16
  -1   5 -13  322.53   10.85
  -1   5 -13  270.02   11.91
  -1   5 -13  281.98   12.68
   1  -5  13  297.81   13.02
  -1   5 -14    4.24    5.53
  -1   5 -14    1.77    6.25
  -1   5 -14    2.22    6.11
   1  -5  14    1.96    6.22
  -1   5 -15   31.45    7.76
  -1   5 -15   29.14    8.10
  -1   5 -15   20.36    8.15
   1  -5  15   29.06    8.52
  -1   5 -16   23.58    7.60
  -1   5 -16   17.26    8.39
  -1   5 -16   22.08    8.50
   1  -5  16   32.00    9.08
  -1   5 -17    2.12    7.60
  -1   5 -17    1.09    8.07
  -1   5 -17   -1.54    7.97
   1  -5  17    4.24    8.21
  -1   5 -18    0.66    8.95
  -1   5 -18   -1.09    9.21
  -1   5 -18    3.86    9.58
   1  -5  18    5.19    9.26
  -1   5 -19    1.51   10.14
  -1   5 -19    3.31   10.96
  -1   5 -19    1.43   11.09
   1  -5  19    2.04   10.64
  -1   5 -20   37.59   13.50
  -1   5 -20   24.03   13.63
  -1   5 -20   29.86   14.27
   1  -5  20   32.32   13.42
  -1   4  17    6.83   10.24
   1  -4 -17    9.93   13.79
  -1   4  16   -4.02    8.87
   1  -4 -16   -0.82   11.20
  -1   4  15    3.84    8.47
   1  -4 -15    5.74    9.79
  -1   4  14   47.25    9.90
   1  -4 -14   45.58   11.09
  -1   4  13   10.16    7.25
   1  -4 -13    8.39    8.55
  -1   4  12   24.48    7.89
  -1   4  12   16.17    6.99
   1  -4 -12   13.26    7.86
  -1   4  11    9.00    6.22
  -1   4  11   10.27    6.35
   1  -4 -11    6.83    7.01
  -1   4  10    8.60    5.64
  -1   4  10    3.18    4.61
   1  -4 -10    9.58    6.91
   1  -4 -10    5.19    5.98
  -1   4   9  588.18   14.35
  -1   4   9  523.89   13.63
   1  -4  -9  655.26   16.07
   1  -4  -9  521.77   15.22
   1  -4  -9  536.17   14.69
  -1   4   8   98.41    6.96
  -1   4   8   95.08    6.96
   1  -4  -8   84.68    6.27
   1  -4  -8  114.51    8.10
   1  -4  -8   89.94    7.60
   1  -4  -8   70.12    7.04
  -1   4   7   49.10    6.01
  -1   4   7   42.06    5.27
  -1   4   7   40.58    5.27
   1  -4  -7   40.55    5.00
   1  -4  -7   51.51    6.30
   1  -4  -7   38.46    5.64
   1  -4  -7   41.69    5.88
  -1   4   6    1.06    3.73
  -1   4   6   -0.42    2.96
  -1   4   6   -0.56    3.15
   1  -4  -6    0.50    3.12
   1  -4  -6    0.13    3.94
   1  -4  -6   -0.61    3.49
  -1   4   5  102.94    6.06
  -1   4   5   89.04    4.79
  -1   4   5   94.66    5.61
   1  -4  -5   81.13    5.08
   1  -4  -5  105.83    6.33
   1  -4  -5   86.64    5.69
  -1   4   4   47.75    4.53
  -1   4   4   40.63    3.57
  -1   4   4   39.49    4.16
   1  -4  -4   34.23    3.94
   1  -4  -4   48.33    4.82
   1  -4  -4   37.00    4.08
   1  -4  -4   36.87    4.26
  -1   4   3   15.30    3.63
  -1   4   3   12.57    2.65
  -1   4   3   16.83    3.34
   1  -4  -3   13.29    3.15
   1  -4  -3   17.28    4.05
   1  -4  -3   13.23    3.07
   1  -4  -3   13.02    3.20
  -1   4   2   22.76    3.04
  -1   4   2   18.16    2.46
  -1   4   2   21.78    3.18
   1  -4  -2   16.94    3.10
   1  -4  -2   19.35    3.39
   1  -4  -2   20.25    2.81
   1  -4  -2   21.28    3.04
  -1   4   1  138.17    4.53
  -1   4   1  147.44    4.24
  -1   4   1  156.20    4.84
   1  -4  -1  143.25    5.16
   1  -4  -1  148.49    4.29
   1  -4  -1  148.12    4.53
  -1   4   0  612.69    7.84
  -1   4   0  505.97    7.07
   1  -4   0  523.60    8.79
   1  -4   0  523.07    6.30
   1  -4   0  530.93    6.94
  -1   4  -1   67.39    2.75
  -1   4  -1   53.26    2.83
   1  -4   1   55.43    3.44
   1  -4   1   58.31    2.25
   1  -4   1   58.29    2.38
   1  -4   1   59.16    2.54
  -1   4  -2  949.02    7.49
  -1   4  -2  984.25    7.73
  -1   4  -2  924.45   10.14
   1  -4   2  890.49   10.61
   1  -4   2  915.22    6.59
  -1   4  -3  562.98    5.27
  -1   4  -3  578.07    5.45
  -1   4  -3  572.96    6.09
  -1   4  -3  577.44    8.73
   1  -4   3  542.50    8.13
   1  -4   3  567.25    6.04
  -1   4  -4   35.95    2.04
  -1   4  -4   36.37    2.04
  -1   4  -4   33.93    2.57
  -1   4  -4   37.75    3.26
   1  -4   4   36.32    2.83
   1  -4   4   37.83    3.12
  -1   4  -5  240.72    4.18
  -1   4  -5  225.65    4.10
  -1   4  -5  223.88    5.51
  -1   4  -5  228.88    6.78
   1  -4   5  221.52    5.08
   1  -4   5  229.17    6.67
  -1   4  -6    2.25    1.83
  -1   4  -6    1.40    1.72
  -1   4  -6    0.93    2.25
  -1   4  -6    0.77    2.41
   1  -4   6    2.62    1.96
   1  -4   6    2.36    2.57
  -1   4  -7   86.42    3.84
  -1   4  -7   75.99    3.94
  -1   4  -7   71.94    4.74
   1  -4   7   80.47    3.23
   1  -4   7   87.88    5.59
  -1   4  -8   57.07    4.02
  -1   4  -8   53.28    4.39
  -1   4  -8   49.18    4.84
   1  -4   8   33.83    4.74
  -1   4  -9  343.10    9.48
  -1   4  -9  429.66    8.87
  -1   4  -9  355.73   10.24
   1  -4   9  377.62   11.12
  -1   4 -10   92.56    5.85
  -1   4 -10   72.21    6.17
   1  -4  10   78.61    6.78
  -1   4 -11   23.45    5.19
  -1   4 -11   27.40    5.90
   1  -4  11   27.55    6.25
  -1   4 -12  547.23   12.73
  -1   4 -12  493.18   14.48
   1  -4  12  546.36   15.62
  -1   4 -13    2.91    5.03
  -1   4 -13    0.50    5.59
   1  -4  13    0.61    5.69
  -1   4 -14    7.04    5.88
  -1   4 -14    4.76    6.54
   1  -4  14    6.96    6.72
  -1   4 -15    1.43    6.27
  -1   4 -15    4.55    7.41
   1  -4  15    0.16    6.99
  -1   4 -16   45.98    9.42
  -1   4 -16   42.11   10.03
   1  -4  16   39.68    9.87
  -1   4 -17  113.55   11.57
  -1   4 -17   84.54   11.81
   1  -4  17  108.05   12.68
  -1   4 -18    6.72    9.05
  -1   4 -18    1.06    9.45
   1  -4  18    5.72    9.98
  -1   4 -19   11.28   11.01
  -1   4 -19   16.46   11.91
  -1   4 -19   10.83   11.57
   1  -4  19    8.23   11.30
  -1   4 -20   -1.54   13.08
  -1   4 -20    5.24   13.37
  -1   4 -20   -8.07   12.57
   1  -4  20   -1.85   12.26
  -1   3  17    0.19    8.68
   1  -3 -17   -2.04   11.70
  -1   3  16   49.95   10.72
   1  -3 -16   42.27   12.12
  -1   3  15   25.86    8.23
   1  -3 -15   32.64   10.35
  -1   3  14    8.76    9.74
  -1   3  14    1.72    6.78
   1  -3 -14    4.90    8.02
  -1   3  13   76.95   10.11
  -1   3  13   66.73    8.79
   1  -3 -13   70.01   10.38
  -1   3  12   20.09    7.17
  -1   3  12   23.06    6.96
   1  -3 -12   23.43    7.39
   1  -3 -12   19.51    7.84
  -1   3  11    3.07    5.53
  -1   3  11    3.76    5.32
   1  -3 -11    1.96    6.27
   1  -3 -11    2.59    5.85
  -1   3  10   76.42    7.44
  -1   3  10   83.75    7.23
   1  -3 -10   94.50    8.34
   1  -3 -10   80.07    8.02
  -1   3   9   10.08    4.76
  -1   3   9    7.36    3.92
   1  -3  -9    7.54    5.37
   1  -3  -9    7.99    5.16
   1  -3  -9    5.48    5.32
  -1   3   8    7.07    5.08
  -1   3   8    5.14    4.16
  -1   3   8    4.31    3.57
   1  -3  -8    4.82    3.44
   1  -3  -8    6.19    4.71
   1  -3  -8    7.20    4.50
   1  -3  -8    4.61    4.45
  -1   3   7 1247.28   17.42
  -1   3   7 1217.82   16.41
  -1   3   7 1191.03   16.86
   1  -3  -7 1106.11   13.71
   1  -3  -7 1360.65   18.45
   1  -3  -7 1122.74   18.03
   1  -3  -7  862.83   14.90
  -1   3   6   20.65    4.16
  -1   3   6   15.03    3.49
  -1   3   6   18.98    3.86
   1  -3  -6   14.72    3.31
   1  -3  -6   18.50    4.31
   1  -3  -6   17.81    4.24
   1  -3  -6   20.38    4.16
  -1   3   5   55.11    4.58
  -1   3   5   47.20    3.73
  -1   3   5   41.08    3.84
   1  -3  -5   42.19    3.71
   1  -3  -5   57.15    4.69
   1  -3  -5   43.89    4.39
  -1   3   4    9.56    3.02
  -1   3   4    5.35    2.06
  -1   3   4    5.53    2.57
   1  -3  -4    5.53    2.38
   1  -3  -4   10.30    3.26
   1  -3  -4    6.49    2.73
  -1   3   3    6.41    2.54
  -1   3   3    3.86    1.85
  -1   3   3    4.13    2.25
   1  -3  -3    3.12    2.14
   1  -3  -3    4.61    2.75
   1  -3  -3    3.57    2.25
  -1   3   2  312.69    6.25
  -1   3   2  274.97    4.95
  -1   3   2  298.76    6.09
   1  -3  -2  250.88    5.85
   1  -3  -2  334.68    6.54
   1  -3  -2  272.32    5.82
  -1   3   1 4120.77   18.95
  -1   3   1 3477.48   15.19
   1  -3  -1 3505.30   19.77
   1  -3  -1 3421.79   16.78
  -1   3   0  960.72    7.97
  -1   3   0  815.85    7.25
   1  -3   0  825.54    9.37
   1  -3   0  803.49    6.94
  -1   3  -1 3212.49   11.59
  -1   3  -1 3538.41   15.35
  -1   3  -1 3092.96   14.80
   1  -3   1 2986.81   16.94
   1  -3   1 2891.36   11.43
  -1   3  -2 2499.35   14.85
   1  -3   2 2275.57   14.21
   1  -3   2 2325.57   11.01
   1  -3   2 2463.00   14.72
  -1   3  -3  709.65    7.36
  -1   3  -3  727.15    9.11
   1  -3   3  661.42    7.49
   1  -3   3  694.93    7.28
   1  -3   3  734.37    9.13
  -1   3  -4   88.83    3.57
   1  -3   4   92.25    3.10
   1  -3   4   49.07    3.36
  -1   3  -5  989.62    7.97
  -1   3  -5  965.14    7.94
  -1   3  -5  918.76   11.12
   1  -3   5  895.73    7.86
   1  -3   5  965.77   12.65
  -1   3  -6   21.60    2.46
  -1   3  -6   23.77    2.78
  -1   3  -6   20.88    3.26
   1  -3   6   23.51    2.17
   1  -3   6   21.65    3.28
  -1   3  -7    4.61    2.41
  -1   3  -7    2.51    2.91
   1  -3   7    4.21    3.15
  -1   3  -8   68.90    4.79
  -1   3  -8   88.57    4.58
  -1   3  -8   70.59    5.59
   1  -3   8   74.25    5.72
  -1   3  -9  172.13    6.38
  -1   3  -9  140.95    7.49
   1  -3   9  154.74    7.86
   1  -3   9  149.55    4.84
   1  -3   9  154.64    4.63
  -1   3 -10  115.51    6.11
  -1   3 -10   91.11    6.88
   1  -3  10  100.90    7.36
   1  -3  10  106.46    4.98
   1  -3  10  107.28    4.61
  -1   3 -11   70.14    5.90
  -1   3 -11   57.81    6.75
   1  -3  11   67.74    7.28
   1  -3  11   66.86    4.55
  -1   3 -12  111.12    8.84
   1  -3  12  111.46    8.58
   1  -3  12  114.75    5.69
  -1   3 -13    3.97    5.72
  -1   3 -13    1.22    5.90
   1  -3  13    3.86    5.69
   1  -3  13    2.51    3.63
  -1   3 -14   63.87    8.87
  -1   3 -14   44.89    8.92
   1  -3  14   56.09    8.71
   1  -3  14   55.75    5.59
  -1   3 -15  100.29   10.16
  -1   3 -15   85.39   10.40
   1  -3  15   84.57   10.16
  -1   3 -16   30.20    8.66
  -1   3 -16   21.73    8.92
   1  -3  16   33.83    9.61
  -1   3 -17   11.78    8.73
  -1   3 -17    5.56    8.66
   1  -3  17    6.46    9.18
  -1   3 -18    1.69    9.53
  -1   3 -18   -2.67    9.90
   1  -3  18    0.53   10.27
  -1   3 -19   -1.93   11.25
  -1   3 -19    2.73   11.78
   1  -3  19    2.73   12.18
  -1   3 -20   23.93   14.03
   1  -3  20   12.18   14.27
  -1   2  18    2.73    9.18
   1  -2 -18   -1.48   12.26
  -1   2  17    3.84    8.73
   1  -2 -17    9.56   10.98
  -1   2  16   13.74    7.31
   1  -2 -16   17.42   10.14
  -1   2  15   23.21    9.45
  -1   2  15   12.63    6.96
   1  -2 -15   21.89    9.29
  -1   2  14   30.15    8.92
  -1   2  14   23.24    7.04
   1  -2 -14   27.26   10.01
   1  -2 -14   25.70    8.79
  -1   2  13   34.09    8.50
  -1   2  13   24.86    6.72
   1  -2 -13   37.72    9.40
   1  -2 -13   22.82    8.10
  -1   2  12    4.69    6.33
  -1   2  12    7.25    5.59
   1  -2 -12   10.93    7.44
   1  -2 -12    5.53    6.35
  -1   2  11  145.79    9.11
  -1   2  11  160.51    8.84
   1  -2 -11  160.57    9.48
   1  -2 -11  138.99    9.87
  -1   2  10    1.01    4.45
  -1   2  10    0.58    4.13
   1  -2 -10    0.77    5.06
   1  -2 -10   -0.21    4.63
  -1   2   9   51.99    5.66
  -1   2   9   44.84    5.48
   1  -2  -9   50.27    6.41
   1  -2  -9   45.24    6.22
   1  -2  -9   41.80    6.11
  -1   2   8  251.41    9.18
  -1   2   8  205.80    7.78
  -1   2   8  216.89    7.94
   1  -2  -8  194.02    5.90
   1  -2  -8  251.81    8.89
   1  -2  -8  201.43    8.76
   1  -2  -8  198.81    8.21
  -1   2   7  572.35   11.81
  -1   2   7  518.83   10.56
  -1   2   7  487.41   10.35
   1  -2  -7  450.88    7.91
   1  -2  -7  553.56   11.51
   1  -2  -7  464.38   11.41
   1  -2  -7  468.12   10.72
  -1   2   6  251.46    7.44
  -1   2   6  233.89    6.83
  -1   2   6  229.55    6.94
   1  -2  -6  207.18    5.48
   1  -2  -6  258.87    7.70
   1  -2  -6  217.69    7.65
   1  -2  -6  191.11    6.80
  -1   2   5   83.06    4.58
  -1   2   5   77.34    4.08
  -1   2   5   77.11    4.24
   1  -2  -5   70.86    3.57
   1  -2  -5   87.16    4.71
   1  -2  -5   70.09    4.47
   1  -2  -5   67.52    4.29
  -1   2   4  755.02   10.24
  -1   2   4  698.59    8.79
  -1   2   4  723.84    9.95
   1  -2  -4  635.19    8.23
   1  -2  -4  781.78   10.46
   1  -2  -4  625.35   10.01
   1  -2  -4  508.75    8.52
  -1   2   3  181.03    4.87
  -1   2   3  160.88    3.86
  -1   2   3  169.75    4.63
   1  -2  -3  147.81    4.13
   1  -2  -3  186.56    5.03
   1  -2  -3  149.66    4.74
   1  -2  -3  124.67    4.16
  -1   2   2 1638.58   11.88
  -1   2   2 1538.58    9.13
  -1   2   2 1572.17   11.62
   1  -2  -2 1380.45   10.91
   1  -2  -2 1618.41   11.73
   1  -2  -2 1354.45   11.30
   1  -2  -2 1149.37    9.87
  -1   2   1 2944.65   13.37
  -1   2   1 2430.90    9.45
   1  -2  -1 2479.60   13.87
   1  -2  -1 2461.02   12.84
   1  -2  -1 2564.36   12.23
  -1   2   0   20.73    1.30
  -1   2   0   17.58    1.32
   1  -2   0   12.41    1.61
   1  -2   0   16.52    1.35
   1  -2   0   18.53    1.14
  -1   2  -1 1658.01    9.29
   1  -2   1 1482.28    9.77
   1  -2   1 1457.05    8.15
   1  -2   1 1626.14    9.18
   1  -2   2  851.21    7.15
   1  -2   2  883.05    7.49
   1  -2   2  946.03    8.55
  -1   2  -3  207.73    4.58
   1  -2   3  204.95    3.52
   1  -2   3  211.18    4.61
   1  -2   3  225.47    5.14
  -1   2  -4   39.44    1.99
  -1   2  -4   40.05    2.09
  -1   2  -4   33.56    2.86
   1  -2   4   35.87    1.93
   1  -2   4   41.69    3.18
  -1   2  -5  782.60    7.99
  -1   2  -5  809.26    8.07
  -1   2  -5  753.64   10.72
   1  -2   5  818.26   11.65
  -1   2  -6    2.70    2.01
  -1   2  -6    3.07    2.70
   1  -2   6    3.49    2.65
   1  -2   6    3.26    1.80
   1  -2   6    1.99    1.46
  -1   2  -7  613.06    9.40
  -1   2  -7  512.69   10.96
   1  -2   7  563.83   11.59
   1  -2   7  500.91    7.23
   1  -2   7  554.73    7.44
  -1   2  -8   52.78    4.55
  -1   2  -8   39.28    5.16
   1  -2   8   39.97    5.03
   1  -2   8   44.71    3.76
   1  -2   8   45.71    3.39
  -1   2  -9   26.73    4.47
  -1   2  -9   24.93    4.92
   1  -2   9   23.43    5.00
   1  -2   9   27.79    4.10
   1  -2   9   26.39    3.41
  -1   2 -10    1.54    3.68
  -1   2 -10    0.08    3.94
   1  -2  10    0.77    4.00
   1  -2  10    0.61    2.75
  -1   2 -11    4.61    4.50
  -1   2 -11    2.59    4.74
   1  -2  11    2.04    4.95
   1  -2  11    2.91    3.20
  -1   2 -12    5.21    5.08
  -1   2 -12    7.52    5.88
   1  -2  12    6.96    5.66
   1  -2  12    6.46    3.76
  -1   2 -13    5.77    5.56
  -1   2 -13   10.35    6.64
   1  -2  13    9.32    6.41
   1  -2  13    6.09    3.94
  -1   2 -14   -0.71    6.51
  -1   2 -14    2.94    6.91
   1  -2  14    0.61    6.83
   1  -2  14   -1.19    3.97
  -1   2 -15   28.48    8.66
  -1   2 -15   21.28    8.26
   1  -2  15   27.34    9.08
   1  -2  15   19.06    5.29
  -1   2 -16    0.32    8.23
  -1   2 -16    1.72    8.23
   1  -2  16    3.68    7.94
   1  -2  16   -0.03    4.79
  -1   2 -17   16.65    9.56
  -1   2 -17   13.23    9.50
   1  -2  17   12.36    9.32
   1  -2  17    7.60    6.04
  -1   2 -18   19.46   11.25
  -1   2 -18   13.74   11.33
   1  -2  18   16.07   11.25
  -1   2 -19    5.29   12.39
  -1   2 -19    3.71   12.65
   1  -2  19    5.27   12.94
  -1   1  18   -0.05    8.52
   1  -1 -18    2.28   11.28
  -1   1  17   16.94    7.91
   1  -1 -17   29.73   10.96
  -1   1  16   38.96   10.27
  -1   1  16   34.81    8.55
   1  -1 -16   50.32   12.44
   1  -1 -16   31.08   10.22
  -1   1  15   74.17   11.33
  -1   1  15   68.16    9.05
   1  -1 -15   83.43   12.15
   1  -1 -15   57.94   10.56
  -1   1  14    2.06    7.04
  -1   1  14    4.95    5.45
   1  -1 -14    3.04    7.78
   1  -1 -14    4.47    7.04
  -1   1  13   -1.35    6.06
  -1   1  13   -0.32    4.90
   1  -1 -13    1.67    7.04
   1  -1 -13    1.56    6.33
  -1   1  12   85.34    8.44
  -1   1  12   96.93    7.68
   1  -1 -12   97.62    9.50
   1  -1 -12   76.66    8.71
  -1   1  11   91.96    7.94
  -1   1  11   97.57    7.09
   1  -1 -11  103.39    8.66
   1  -1 -11   91.96    8.07
  -1   1  10   59.16    6.43
  -1   1  10   56.67    5.69
   1  -1 -10   65.99    6.35
   1  -1 -10   48.39    6.33
  -1   1   9   -0.40    3.60
  -1   1   9    0.90    3.34
   1  -1  -9   -0.90    3.84
   1  -1  -9    0.93    3.71
   1  -1  -9   -0.29    3.92
  -1   1   8  526.01   11.38
  -1   1   8  493.32   10.88
  -1   1   8  494.53   10.56
   1  -1  -8  453.90    6.83
   1  -1  -8  525.29   11.36
   1  -1  -8  438.39   11.43
   1  -1  -8  430.19   10.46
  -1   1   7   32.00    4.66
  -1   1   7   23.80    3.73
  -1   1   7   28.53    3.84
   1  -1  -7   24.03    2.73
   1  -1  -7   31.05    4.08
   1  -1  -7   27.90    4.10
   1  -1  -7   23.98    4.05
  -1   1   6   13.71    3.41
  -1   1   6   12.44    2.94
  -1   1   6   11.36    2.81
   1  -1  -6   10.19    2.20
   1  -1  -6   13.39    3.07
   1  -1  -6    6.35    2.83
   1  -1  -6    7.86    2.83
  -1   1   5   20.54    3.44
  -1   1   5   15.35    2.57
  -1   1   5   15.51    2.65
   1  -1  -5   14.82    2.12
   1  -1  -5   19.11    3.02
   1  -1  -5   14.16    2.96
   1  -1  -5   14.93    2.89
  -1   1   4   83.04    3.94
  -1   1   4   79.41    3.20
  -1   1   4   73.32    3.31
   1  -1  -4   70.62    2.73
   1  -1  -4   76.95    3.65
   1  -1  -4   71.04    3.79
   1  -1  -4   67.47    3.47
  -1   1   3 9833.25   42.14
  -1   1   3 9329.82   36.74
  -1   1   3 9420.80   40.34
   1  -1  -3 8285.59   28.08
   1  -1  -3 9999.00   35.76
   1  -1  -3 7966.13   33.25
   1  -1  -3 7032.30   24.80
  -1   1   2  101.41    2.86
  -1   1   2   91.93    2.04
  -1   1   2   92.83    2.73
   1  -1  -2   75.60    2.38
   1  -1  -2  100.16    2.96
   1  -1  -2   79.89    2.89
   1  -1  -2   85.63    2.73
  -1   1   1 1187.88    6.94
   1  -1  -1 1019.90    7.15
   1  -1  -1  981.52    7.28
   1  -1  -1 1028.19    6.41
  -1   1   0   12.52    0.66
   1  -1   0   10.75    1.09
   1  -1   0   11.14    1.09
   1  -1   1 1166.57    7.17
   1  -1   1 1150.77    7.76
   1  -1   1 1318.67    8.02
  -1   1  -2   16.28    1.46
  -1   1  -2   17.44    1.06
  -1   1  -2   16.81    1.03
  -1   1  -2   14.85    1.75
   1  -1   2   16.68    1.43
   1  -1   2   16.62    1.80
   1  -1   2   20.33    1.85
  -1   1  -3  791.81    5.98
  -1   1  -3  843.06    6.51
  -1   1  -3  811.56    9.29
   1  -1   3  859.13    9.63
   1  -1   3  755.34    5.40
   1  -1   3  749.12    5.35
  -1   1  -4  637.97    5.53
  -1   1  -4  732.39    7.52
  -1   1  -4  680.09    9.71
   1  -1   4  706.24    9.90
   1  -1   4  645.70    6.41
   1  -1   4  733.08    6.72
  -1   1  -5    8.05    1.67
  -1   1  -5   11.06    2.41
  -1   1  -5   11.30    2.86
   1  -1   5   10.61    2.62
   1  -1   5   10.38    2.28
   1  -1   5   10.14    1.88
  -1   1  -6  103.76    4.45
  -1   1  -6   86.98    5.11
   1  -1   6   88.28    5.00
   1  -1   6   92.91    4.08
   1  -1   6   98.36    3.76
  -1   1  -7  418.17    8.55
  -1   1  -7  365.15    9.90
   1  -1   7  387.09    9.90
   1  -1   7  383.23    7.57
   1  -1   7  400.70    7.36
  -1   1  -8    0.90    3.02
  -1   1  -8   -0.85    3.52
   1  -1   8    0.19    3.07
   1  -1   8    0.42    3.15
   1  -1   8   -0.13    2.22
  -1   1  -9    3.07    3.86
  -1   1  -9    1.96    3.89
   1  -1   9    3.04    3.79
   1  -1   9    0.93    2.59
  -1   1 -10   10.19    4.58
  -1   1 -10    4.21    4.50
   1  -1  10    4.26    4.47
   1  -1  10    3.12    2.96
  -1   1 -11  503.40   13.02
  -1   1 -11  405.67   13.53
   1  -1  11  469.55   14.24
   1  -1  11  393.13    9.82
  -1   1 -12   83.19    8.15
  -1   1 -12   74.14    8.60
   1  -1  12   83.96    8.95
   1  -1  12   69.99    5.90
  -1   1 -13   10.59    6.33
  -1   1 -13   10.51    6.94
   1  -1  13    7.94    6.59
   1  -1  13    9.56    4.53
  -1   1 -14    5.43    6.78
  -1   1 -14    1.56    6.86
   1  -1  14    3.84    7.25
   1  -1  14   -0.61    4.76
  -1   1 -15   65.19   10.67
  -1   1 -15   49.71    9.77
   1  -1  15   49.05   10.43
   1  -1  15   41.69    6.91
  -1   1 -16   10.93    9.63
  -1   1 -16   11.28    8.92
   1  -1  16   11.54    9.11
   1  -1  16    7.41    5.72
  -1   1 -17   45.02   11.83
  -1   1 -17   32.05   11.01
   1  -1  17   26.65   10.38
   1  -1  17   22.84    6.62
  -1   1 -18    3.84   11.59
  -1   1 -18    0.85   11.14
   1  -1  18   -3.04   10.03
   1  -1  18   -0.08    6.88
  -1   1 -19   -1.64   13.53
   1  -1  19    1.11   12.84
   1  -1  19    1.35    8.44
  -1   0  19    3.39    8.55
   1   0 -19    6.19   12.49
  -1   0  18    6.64    7.65
   1   0 -18   21.89   11.59
  -1   0  17   20.33   10.24
  -1   0  17   18.82    7.68
   1   0 -17   30.36   10.96
   1   0 -17   19.53    9.90
  -1   0  16    2.54    7.99
  -1   0  16   -1.32    5.98
   1   0 -16    0.00    8.87
   1   0 -16    2.09    8.13
  -1   0  15   54.34    9.79
  -1   0  15   51.25    7.81
   1   0 -15   60.88   10.61
   1   0 -15   47.12    9.53
  -1   0  14  128.17   10.40
  -1   0  14  113.66    8.39
   1   0 -14  137.62   11.09
   1   0 -14  114.03   10.77
  -1   0  13  335.24   13.39
   1   0 -13  340.98   13.31
   1   0 -13  279.10   13.10
  -1   0  12   34.86    7.07
  -1   0  12   32.72    5.56
   1   0 -12   39.70    7.68
   1   0 -12   37.88    7.33
  -1   0  11   34.75    5.90
  -1   0  11   33.43    5.08
   1   0 -11   41.05    6.88
   1   0 -11   32.48    6.49
  -1   0  10    4.84    4.02
  -1   0  10    4.39    3.68
   1   0 -10    5.80    4.71
   1   0 -10    1.61    4.08
  -1   0   9   32.80    5.00
  -1   0   9   33.01    4.45
   1   0  -9   38.67    5.45
   1   0  -9   31.63    4.90
   1   0  -9   31.79    5.45
  -1   0   8   47.06    4.76
  -1   0   8   45.16    4.66
  -1   0   8   43.09    4.26
   1   0  -8   52.97    5.16
   1   0  -8   35.31    4.69
   1   0  -8   37.64    4.84
  -1   0   7  959.37   12.73
  -1   0   7  960.32   13.29
  -1   0   7  683.29   10.69
   1   0  -7 1059.00   13.84
   1   0  -7  826.83   13.63
   1   0  -7  889.73   12.78
  -1   0   6    0.85    2.33
  -1   0   6    0.08    2.20
  -1   0   6    0.37    1.96
   1   0  -6    1.51    2.54
   1   0  -6    0.32    2.22
   1   0  -6    0.08    2.49
  -1   0   5  759.65    9.61
  -1   0   5  771.33    9.74
  -1   0   5  759.41    9.50
   1   0  -5  804.76   10.11
   1   0  -5  663.97   10.16
   1   0  -5  695.41    9.42
  -1   0   4   48.28    2.83
  -1   0   4   48.28    2.78
  -1   0   4   27.08    2.36
   1   0  -4   43.86    1.85
   1   0  -4   53.02    3.10
   1   0  -4   38.33    2.94
   1   0  -4   42.99    2.81
  -1   0   3  877.05    6.06
  -1   0   3  558.88    6.14
  -1   0   3  894.20    8.15
   1   0  -3  772.97    5.69
   1   0  -3  929.80    8.44
   1   0  -3  750.02    8.26
   1   0  -3  778.08    7.73
  -1   0   2  683.82    5.32
  -1   0   2  696.84    6.17
  -1   0   2  645.41    5.21
  -1   0   2  666.37    5.98
   1   0  -2  615.10    5.06
   1   0  -2  745.76    6.41
   1   0  -2  590.88    6.14
   1   0  -2  680.59    5.37
   1   0  -2  617.86    5.82
  -1   0   1   85.26    2.09
  -1   0   1   83.78    1.93
   1   0  -1   69.27    1.91
   1   0  -1   71.23    1.72
  -1   0   0  124.35    2.54
  -1   0   0  137.51    2.14
   1   0   0  117.63    2.41
   1   0   0  128.03    2.38
   1   0   0  119.33    1.93
  -1   0  -1  302.60    4.00
  -1   0  -1  347.07    3.76
  -1   0  -1  344.66    4.79
   1   0   1  314.88    4.58
   1   0   1  343.31    4.76
   1   0   1  336.35    3.55
  -1   0  -2    1.38    1.19
  -1   0  -2    1.19    1.27
  -1   0  -2    0.98    1.46
   1   0   2    1.54    1.46
   1   0   2   -0.16    1.16
   1   0   2    0.64    0.98
  -1   0  -3 1276.47    8.92
  -1   0  -3 1486.33   10.85
  -1   0  -3 1438.92   13.23
   1   0   3 1446.54   13.08
   1   0   3 1494.21   10.30
  -1   0  -4    9.58    1.99
  -1   0  -4   10.93    2.30
  -1   0  -4   10.08    2.62
   1   0   4   11.41    2.70
   1   0   4    7.78    1.80
  -1   0  -5  636.36    7.12
  -1   0  -5  747.69   10.03
  -1   0  -5  702.56   11.62
   1   0   5  720.64   11.51
   1   0   5  677.91    8.79
  -1   0  -6   92.49    3.65
  -1   0  -6  108.53    5.08
  -1   0  -6  103.31    5.77
   1   0   6  107.33    5.66
   1   0   6  105.14    4.39
  -1   0  -7  847.72    8.81
  -1   0  -7  985.73   13.68
  -1   0  -7  903.75   15.51
  -1   0  -7  842.42   12.89
   1   0   7  944.94   15.35
   1   0   7  929.30   12.15
  -1   0  -8   46.06    3.34
  -1   0  -8   56.38    5.24
  -1   0  -8   48.81    5.59
  -1   0  -8   47.67    6.75
   1   0   8   51.80    5.48
   1   0   8   51.93    4.31
  -1   0  -9   25.15    5.32
  -1   0  -9   18.85    5.06
   1   0   9   20.06    5.06
   1   0   9   17.31    3.89
  -1   0 -10  125.97    8.21
  -1   0 -10  113.87    8.18
   1   0  10  115.88    8.21
   1   0  10  116.20    6.49
  -1   0 -11  425.37   12.84
  -1   0 -11  364.51   13.58
   1   0  11  379.05   13.39
   1   0  11  362.26   10.19
  -1   0 -12   -0.26    5.56
  -1   0 -12    1.09    6.09
   1   0  12    1.85    5.85
   1   0  12    2.41    4.21
  -1   0 -13   52.99    8.76
  -1   0 -13   47.75    9.18
   1   0  13   56.25    9.08
   1   0  13   47.72    6.30
  -1   0 -14   10.14    7.39
  -1   0 -14    8.60    7.17
   1   0  14   15.03    8.39
   1   0  14    7.07    5.45
  -1   0 -15    1.99    7.60
  -1   0 -15    0.05    7.70
   1   0  15    3.68    8.21
   1   0  15    2.22    5.37
  -1   0 -16   42.43   11.33
  -1   0 -16   27.37   10.16
   1   0  16   34.30   10.56
   1   0  16   22.58    6.78
  -1   0 -17   30.76   12.76
  -1   0 -17   18.85   11.14
   1   0  17   27.18   11.86
   1   0  17   15.17    7.60
  -1   0 -18    2.20   13.55
  -1   0 -18    5.61   12.36
   1   0  18    3.55   12.86
   1   0  18    1.09    7.33
  -1  -1  19   15.25   13.02
  -1  -1  19   11.36    8.21
   1   1 -19   14.24   14.72
   1   1 -19   15.11   12.07
   1   1 -19    9.03   11.73
  -1  -1  18    2.46   10.40
  -1  -1  18    0.29    6.86
   1   1 -18    0.53   10.69
   1   1 -18    3.28    9.90
  -1  -1  17   35.81   10.53
   1   1 -17   46.69   11.06
   1   1 -17   31.95   10.40
  -1  -1  16    5.64    7.97
  -1  -1  16    0.90    5.37
   1   1 -16    3.23    8.44
   1   1 -16    3.55    7.89
  -1  -1  15    5.00    7.46
  -1  -1  15    1.56    5.19
   1   1 -15   -0.11    7.09
   1   1 -15    1.14    6.94
  -1  -1  14    0.77    6.30
  -1  -1  14   -0.13    4.76
   1   1 -14   -0.03    6.35
   1   1 -14    0.64    6.30
  -1  -1  13   21.60    6.38
  -1  -1  13   16.62    5.16
   1   1 -13   26.07    6.96
   1   1 -13   19.56    6.72
  -1  -1  12   18.26    5.66
  -1  -1  12   25.41    5.19
   1   1 -12   29.17    6.38
   1   1 -12   24.06    6.41
  -1  -1  11    1.19    4.16
  -1  -1  11    1.85    3.41
   1   1 -11    1.24    4.61
   1   1 -11    3.79    4.58
  -1  -1  10   68.24    5.90
  -1  -1  10   66.68    5.16
   1   1 -10   86.48    6.51
   1   1 -10   59.45    5.96
  -1  -1   9   52.01    5.03
  -1  -1   9   49.50    4.37
   1   1  -9   59.50    5.45
   1   1  -9   44.47    5.16
   1   1  -9   48.25    5.51
  -1  -1   8  333.76    8.87
  -1  -1   8  328.01    7.78
   1   1  -8  362.00    8.84
   1   1  -8  294.21    8.79
   1   1  -8  308.16    8.39
  -1  -1   7 1067.60   14.00
  -1  -1   7 1047.09   12.39
   1   1  -7 1141.61   13.63
   1   1  -7  916.35   13.63
   1   1  -7  979.59   12.78
  -1  -1   6 1076.36   12.89
  -1  -1   6 1176.76   12.10
   1   1  -6 1281.34   13.18
   1   1  -6 1026.15   13.08
   1   1  -6 1056.59   12.02
  -1  -1   5  636.68    9.08
  -1  -1   5  632.04    8.23
   1   1  -5  657.96    8.73
   1   1  -5  537.92    8.63
   1   1  -5  643.16    9.11
   1   1  -5  549.67    8.07
  -1  -1   4  221.21    3.34
  -1  -1   4  238.47    5.11
  -1  -1   4  239.87    4.76
   1   1  -4  265.12    5.19
   1   1  -4  216.18    4.98
   1   1  -4  256.20    5.37
   1   1  -4  216.76    4.82
  -1  -1   3  131.05    2.81
  -1  -1   3  144.68    3.49
   1   1  -3  161.17    3.73
   1   1  -3  128.48    3.36
   1   1  -3  150.03    3.76
   1   1  -3  140.02    4.16
  -1  -1   2    0.42    1.03
  -1  -1   2    0.34    1.01
   1   1  -2    1.11    1.14
   1   1  -2    0.87    0.95
   1   1  -2   -0.11    1.06
   1   1  -2    0.64    0.95
  -1  -1   1 2685.45   12.81
  -1  -1   1 2937.98   12.36
  -1  -1   1 2892.95   12.23
   1   1  -1 3060.74   12.60
   1   1  -1 2647.89   10.24
   1   1  -1 2608.56   12.60
   1   1  -1 2712.16   11.83
  -1  -1   0   81.02    2.67
  -1  -1   0   98.39    2.73
  -1  -1   0   80.26    3.31
   1   1   0   87.85    2.38
   1   1   0   86.29    2.70
   1   1   0   87.35    2.46
  -1  -1  -1   80.55    2.91
  -1  -1  -1  103.60    3.12
  -1  -1  -1   99.63    3.15
   1   1   1   89.44    2.99
   1   1   1   91.32    3.15
   1   1   1   92.83    2.83
  -1  -1  -2   38.14    2.46
  -1  -1  -2   47.78    2.75
  -1  -1  -2   45.90    2.94
  -1  -1  -2   40.29    2.99
   1   1   2   45.55    2.78
   1   1   2   45.98    2.57
  -1  -1  -3    8.39    2.12
  -1  -1  -3   10.69    2.36
  -1  -1  -3   10.56    2.57
  -1  -1  -3    9.29    2.22
   1   1   3   12.28    2.59
   1   1   3   10.11    2.09
  -1  -1  -4   70.75    3.55
  -1  -1  -4   89.52    4.21
  -1  -1  -4   79.94    4.55
  -1  -1  -4   72.02    4.10
   1   1   4   73.80    4.16
   1   1   4   79.04    3.63
  -1  -1  -5   18.34    3.07
  -1  -1  -5   25.33    3.81
  -1  -1  -5   22.05    3.94
  -1  -1  -5   17.97    3.71
   1   1   5   19.93    3.34
   1   1   5   20.14    2.91
  -1  -1  -6  475.21    7.94
  -1  -1  -6  565.68   10.69
  -1  -1  -6  528.60   11.78
  -1  -1  -6  493.08   10.14
   1   1   6  517.01   11.14
   1   1   6  520.84    9.50
  -1  -1  -7   37.32    3.71
  -1  -1  -7   45.69    5.06
  -1  -1  -7   46.37    5.45
  -1  -1  -7   42.96    5.21
   1   1   7   45.32    5.06
   1   1   7   40.00    3.97
  -1  -1  -8    1.03    2.99
  -1  -1  -8    2.96    3.68
  -1  -1  -8    1.96    3.84
   1   1   8    3.57    3.97
   1   1   8    1.01    2.54
  -1  -1  -9    3.36    4.34
  -1  -1  -9    2.38    4.31
   1   1   9    2.22    4.00
   1   1   9    2.49    3.47
  -1  -1 -10  118.50    8.55
  -1  -1 -10  100.27    8.29
   1   1  10  105.64    8.31
   1   1  10  110.33    6.94
  -1  -1 -11   17.63    6.51
  -1  -1 -11   14.43    6.43
   1   1  11   10.38    5.77
   1   1  11   10.01    4.79
  -1  -1 -12    8.89    6.80
  -1  -1 -12    6.30    6.70
   1   1  12   10.80    6.59
   1   1  12   11.88    5.43
  -1  -1 -13   86.37   10.16
  -1  -1 -13   65.64    9.79
   1   1  13   65.91    9.53
   1   1  13   64.35    7.41
  -1  -1 -14   13.02    8.52
  -1  -1 -14   11.65    8.18
   1   1  14   14.06    8.66
   1   1  14   10.75    5.96
  -1  -1 -15    5.59    8.81
  -1  -1 -15    1.06    8.44
   1   1  15    5.19    9.05
   1   1  15    2.38    5.80
  -1  -1 -16    2.57    9.87
  -1  -1 -16   -1.30    9.40
   1   1  16    1.69    9.95
   1   1  16    1.06    6.88
  -1  -1 -17    1.69   13.71
  -1  -1 -17    1.67   11.30
   1   1  17    2.46   11.20
   1   1  17    3.49    7.84
   1   1  18    7.31   14.19
  -1  -2  20    1.30   12.12
  -1  -2  20    5.00    8.05
   1   2 -20    8.58   13.29
   1   2 -20   11.94   13.31
   1   2 -20    4.29   13.26
  -1  -2  19    2.22   10.51
  -1  -2  19   -0.37    7.04
   1   2 -19    3.41   11.12
   1   2 -19    0.19   10.72
   1   2 -19   -0.93   11.14
  -1  -2  18    4.95    9.24
  -1  -2  18    1.88    6.86
   1   2 -18    5.69    9.98
   1   2 -18    0.34    8.95
   1   2 -18    1.93    9.42
  -1  -2  17   15.59    8.97
  -1  -2  17    6.78    5.69
   1   2 -17   15.06    9.40
   1   2 -17    7.33    8.81
   1   2 -17   14.98    9.16
  -1  -2  16   18.56    8.44
  -1  -2  16    7.81    5.61
   1   2 -16   10.27    8.31
   1   2 -16    8.97    7.89
  -1  -2  15   34.65    8.79
  -1  -2  15   25.97    6.27
   1   2 -15   35.44    8.66
   1   2 -15   26.28    8.13
  -1  -2  14  292.07   13.23
   1   2 -14  302.39   12.41
   1   2 -14  246.86   12.60
  -1  -2  13  248.81   11.67
  -1  -2  13  222.21    8.73
   1   2 -13  252.04   10.88
   1   2 -13  205.59   10.93
  -1  -2  12  330.92   11.88
  -1  -2  12  330.37    9.61
   1   2 -12  366.29   11.57
   1   2 -12  304.56   11.83
  -1  -2  11    1.67    4.31
  -1  -2  11    0.05    3.26
   1   2 -11    2.36    4.26
   1   2 -11    2.94    4.26
  -1  -2  10  707.83   14.48
  -1  -2  10  671.24   11.65
   1   2 -10  755.42   13.63
   1   2 -10  606.00   13.63
  -1  -2   9    4.18    3.57
  -1  -2   9    4.98    2.70
   1   2  -9    4.58    3.49
   1   2  -9    5.21    3.55
   1   2  -9    3.73    4.05
  -1  -2   8  425.66   10.01
  -1  -2   8  380.90    7.94
   1   2  -8  474.05    9.56
   1   2  -8  360.41    9.18
   1   2  -8  445.38   10.22
   1   2  -8  389.13    9.00
  -1  -2   7  531.93   10.24
  -1  -2   7  527.41    8.55
   1   2  -7  583.82    9.63
   1   2  -7  473.07    9.50
   1   2  -7  575.90   10.67
   1   2  -7  494.90    9.08
  -1  -2   6  282.30    4.16
  -1  -2   6  304.59    7.28
  -1  -2   6  308.82    6.27
   1   2  -6  325.89    6.78
   1   2  -6  267.26    6.62
   1   2  -6  309.01    7.41
  -1  -2   5    6.19    1.59
  -1  -2   5    4.39    2.04
  -1  -2   5    5.77    1.96
   1   2  -5    6.80    2.25
   1   2  -5    6.04    2.14
   1   2  -5    7.04    2.38
  -1  -2   4  194.58    4.05
  -1  -2   4  206.57    4.47
   1   2  -4  223.93    4.84
   1   2  -4  187.59    4.31
   1   2  -4  216.63    5.40
  -1  -2   3 2086.15   12.73
  -1  -2   3 2213.05   12.94
   1   2  -3 2379.62   13.71
   1   2  -3 2014.29   10.77
   1   2  -3 2177.16   14.85
  -1  -2   2  288.44    5.19
  -1  -2   2  300.59    4.90
   1   2  -2  338.41    5.21
   1   2  -2  285.42    3.55
   1   2  -2  292.99    5.45
   1   2  -2  289.00    4.87
  -1  -2   1  159.43    4.18
  -1  -2   1  188.62    4.18
  -1  -2   1  169.96    3.92
   1   2  -1  182.91    4.02
   1   2  -1  164.54    2.89
   1   2  -1  154.95    4.08
   1   2  -1  163.66    3.84
  -1  -2   0  788.08    9.11
  -1  -2   0  926.97    9.08
  -1  -2   0  902.70    7.76
  -1  -2   0  666.74    7.70
   1   2   0  909.97    8.92
   1   2   0  850.29    7.52
   1   2   0  779.11    9.03
   1   2   0  844.49    8.60
  -1  -2  -1  837.13    9.77
  -1  -2  -1  994.23   10.14
  -1  -2  -1  961.43    9.56
  -1  -2  -1  922.20    9.74
   1   2   1 1025.99   10.22
   1   2   1  869.93   10.19
   1   2   1  911.59    9.58
  -1  -2  -2    8.58    2.38
  -1  -2  -2   10.06    2.49
  -1  -2  -2   12.02    2.49
  -1  -2  -2    8.89    2.30
   1   2   2   12.76    2.54
   1   2   2    9.16    2.20
   1   2   2    8.92    2.17
  -1  -2  -3  167.90    5.32
  -1  -2  -3  204.56    5.88
  -1  -2  -3  195.53    6.04
  -1  -2  -3  182.96    5.59
   1   2   3  177.45    5.64
   1   2   3  191.80    5.93
   1   2   3  192.54    5.51
  -1  -2  -4   51.88    3.84
  -1  -2  -4   67.60    4.45
  -1  -2  -4   57.07    4.50
  -1  -2  -4   56.83    4.37
   1   2   4   71.07    4.69
   1   2   4   59.69    4.31
   1   2   4   61.70    3.94
  -1  -2  -5   33.27    3.86
  -1  -2  -5   45.00    4.66
  -1  -2  -5   36.16    4.69
  -1  -2  -5   33.06    4.37
   1   2   5   43.70    4.71
   1   2   5   30.36    3.86
   1   2   5   34.04    3.60
  -1  -2  -6  167.66    6.06
  -1  -2  -6  213.24    7.89
  -1  -2  -6  192.49    8.18
  -1  -2  -6  163.34    7.12
   1   2   6  204.61    7.68
   1   2   6  174.99    7.44
   1   2   6  179.28    6.59
  -1  -2  -7   14.98    3.68
  -1  -2  -7   26.23    5.21
  -1  -2  -7   19.46    4.82
  -1  -2  -7   17.58    4.92
   1   2   7   22.08    4.84
   1   2   7   18.26    4.05
  -1  -2  -8    1.16    3.49
  -1  -2  -8    2.04    4.71
  -1  -2  -8    1.01    4.21
   1   2   8    1.56    4.24
   1   2   8    0.53    3.12
  -1  -2  -9   27.95    6.06
  -1  -2  -9   26.81    6.41
   1   2   9   27.40    6.35
   1   2   9   23.43    4.61
  -1  -2 -10    4.84    6.06
  -1  -2 -10    3.52    5.59
   1   2  10   -0.26    5.19
   1   2  10    1.93    4.26
  -1  -2 -11  246.25   12.31
  -1  -2 -11  215.60   12.26
   1   2  11  235.55   12.02
   1   2  11  217.13    9.90
  -1  -2 -12   -1.77    6.83
  -1  -2 -12   -0.93    6.86
   1   2  12   -0.50    6.30
   1   2  12    2.14    5.37
  -1  -2 -13    0.34    7.68
  -1  -2 -13    3.55    7.36
   1   2  13    1.06    7.17
   1   2  13    0.03    5.51
  -1  -2 -14   57.86   11.70
  -1  -2 -14   52.36   11.01
   1   2  14   46.61   10.40
   1   2  14   40.50    8.18
  -1  -2 -15   27.40   10.72
  -1  -2 -15   23.21   10.27
   1   2  15   28.45   10.56
   1   2  15   18.63    7.89
  -1  -2 -16    1.67   10.69
   1   2  16   -0.26   11.49
   1   2  16   -0.16    7.28
  -1  -2 -17   13.08   12.92
   1   2  17   12.78   13.37
   1   2  17    9.18    9.40
  -1  -3  21   10.19   13.79
   1   3 -21    9.08   14.90
  -1  -3  20    4.10   11.41
  -1  -3  20    7.62    7.60
   1   3 -20    6.64   11.67
   1   3 -20   11.01   12.26
   1   3 -20    4.82   12.23
  -1  -3  19   56.06   12.10
  -1  -3  19   45.63    8.95
   1   3 -19   65.01   13.71
   1   3 -19   42.85   12.33
   1   3 -19   33.56   11.28
  -1  -3  18   21.07    9.90
  -1  -3  18   21.39    6.83
   1   3 -18   28.61   10.16
   1   3 -18   22.68    9.95
   1   3 -18   24.62   10.27
  -1  -3  17   -0.90    7.52
  -1  -3  17    1.61    5.21
   1   3 -17    0.13    8.13
   1   3 -17    0.08    8.15
   1   3 -17    0.79    8.07
  -1  -3  16   11.09    7.76
  -1  -3  16    7.25    5.03
   1   3 -16   19.61    8.15
   1   3 -16   11.65    7.99
   1   3 -16   15.96    8.26
  -1  -3  15   36.13    8.50
  -1  -3  15   32.00    6.14
   1   3 -15   33.67    8.39
   1   3 -15   33.88    8.39
   1   3 -15   35.71    8.52
  -1  -3  14    9.18    6.33
  -1  -3  14    7.12    4.47
   1   3 -14    9.29    6.30
   1   3 -14    6.72    6.41
   1   3 -14    7.81    6.35
  -1  -3  13   25.73    6.70
  -1  -3  13   21.63    5.14
   1   3 -13   27.90    6.88
   1   3 -13   22.58    6.46
   1   3 -13   18.85    6.25
  -1  -3  12  169.99    9.24
  -1  -3  12  172.11    7.28
   1   3 -12  206.89    9.18
   1   3 -12  151.33    8.92
   1   3 -12  191.30    9.66
  -1  -3  11   19.91    5.27
  -1  -3  11   16.01    3.84
   1   3 -11   21.02    4.95
   1   3 -11   16.60    5.08
   1   3 -11   19.93    5.43
  -1  -3  10   11.38    4.26
  -1  -3  10   12.10    3.31
   1   3 -10   14.11    4.24
   1   3 -10   10.16    4.13
   1   3 -10   11.30    4.39
  -1  -3   9    8.73    3.60
  -1  -3   9   10.48    2.91
   1   3  -9   10.88    3.52
   1   3  -9    7.76    3.57
   1   3  -9    8.42    3.84
  -1  -3   8 2505.59   23.69
  -1  -3   8 2479.57   18.66
   1   3  -8 2774.18   21.52
   1   3  -8 2209.48   20.75
   1   3  -8 2635.35   24.35
  -1  -3   7  102.86    3.55
  -1  -3   7  104.29    5.27
  -1  -3   7   99.79    4.16
   1   3  -7  120.28    5.14
   1   3  -7   90.76    4.66
   1   3  -7  117.00    5.69
  -1  -3   6  220.76    4.82
  -1  -3   6  221.68    6.64
  -1  -3   6  225.50    5.45
   1   3  -6  250.93    6.09
   1   3  -6  207.79    5.61
   1   3  -6  238.86    6.94
  -1  -3   5  190.40    4.71
  -1  -3   5  194.31    4.79
   1   3  -5  217.79    5.29
   1   3  -5  180.42    4.58
   1   3  -5  191.32    5.82
  -1  -3   4  372.67    6.54
  -1  -3   4  377.19    6.11
   1   3  -4  421.79    6.78
   1   3  -4  360.57    5.14
   1   3  -4  394.27    7.62
  -1  -3   3  166.07    4.76
  -1  -3   3  170.65    4.29
   1   3  -3  191.43    4.69
   1   3  -3  159.37    2.91
   1   3  -3  176.26    5.11
   1   3  -3  190.69    5.88
  -1  -3   2   16.38    2.62
  -1  -3   2   16.86    2.67
  -1  -3   2   14.85    2.12
   1   3  -2   16.70    2.28
   1   3  -2   14.93    2.36
   1   3  -2   13.47    2.28
  -1  -3   1   71.87    3.76
  -1  -3   1   80.26    3.63
  -1  -3   1   83.41    2.57
  -1  -3   1   55.19    3.02
   1   3  -1   84.65    3.60
   1   3  -1   75.68    2.46
   1   3  -1   64.69    3.44
   1   3  -1   74.19    3.36
  -1  -3   0    7.07    2.49
  -1  -3   0    8.13    2.54
  -1  -3   0    6.43    1.85
  -1  -3   0    5.93    2.17
   1   3   0    4.84    1.99
   1   3   0    6.46    2.17
   1   3   0    4.66    1.96
  -1  -3  -1  209.53    6.06
  -1  -3  -1  247.62    6.27
  -1  -3  -1  238.81    5.48
  -1  -3  -1  212.68    5.72
   1   3   1  193.12    5.53
   1   3   1  211.73    5.96
   1   3   1  225.31    5.80
  -1  -3  -2 1143.33   13.53
  -1  -3  -2 1362.42   14.45
  -1  -3  -2 1278.51   13.55
  -1  -3  -2 1163.37   13.31
   1   3   2 1384.23   14.43
   1   3   2 1171.02   14.08
   1   3   2 1247.30   13.63
  -1  -3  -3  384.08    8.50
  -1  -3  -3  463.09    9.34
  -1  -3  -3  428.20    9.08
  -1  -3  -3  400.41    8.76
   1   3   3  475.50    9.37
   1   3   3  405.25    9.13
   1   3   3  433.65    8.84
  -1  -3  -4  158.92    6.17
  -1  -3  -4  197.86    6.96
  -1  -3  -4  177.98    6.99
  -1  -3  -4  168.45    6.72
   1   3   4  201.01    7.33
   1   3   4  165.14    6.56
   1   3   4  176.16    6.43
  -1  -3  -5  574.10   10.88
  -1  -3  -5  687.63   12.86
  -1  -3  -5  600.49   12.60
  -1  -3  -5  586.52   11.96
   1   3   5  689.77   12.63
   1   3   5  599.59   12.49
   1   3   5  620.48   11.70
  -1  -3  -6   67.55    5.21
  -1  -3  -6   94.21    6.80
  -1  -3  -6   73.61    5.98
  -1  -3  -6   69.59    6.09
   1   3   6   92.59    6.72
   1   3   6   63.61    5.56
   1   3   6   71.71    5.27
  -1  -3  -7    1.19    3.68
  -1  -3  -7    4.10    4.61
  -1  -3  -7    0.58    4.16
  -1  -3  -7    3.15    4.47
   1   3   7    1.88    3.89
   1   3   7    1.72    3.55
  -1  -3  -8   33.78    5.48
  -1  -3  -8   45.05    6.86
  -1  -3  -8   33.78    6.27
   1   3   8   29.12    6.04
   1   3   8   28.72    5.32
  -1  -3  -9   33.30    7.41
  -1  -3  -9   22.31    6.62
   1   3   9   31.15    7.12
   1   3   9   21.63    5.19
  -1  -3 -10    1.72    6.75
  -1  -3 -10    2.14    6.38
   1   3  10    6.91    6.19
   1   3  10    5.48    4.58
  -1  -3 -11  101.86   11.12
  -1  -3 -11   71.73    9.87
   1   3  11   86.08    9.50
   1   3  11   82.66    8.15
  -1  -3 -12    3.18    7.99
  -1  -3 -12    2.75    7.31
   1   3  12    2.36    7.07
   1   3  12    2.41    5.85
  -1  -3 -13   25.60    9.93
  -1  -3 -13   19.14    8.76
   1   3  13   19.32    8.50
   1   3  13   20.70    7.28
  -1  -3 -14    1.64    8.60
   1   3  14    2.30    8.50
   1   3  14    4.79    7.15
  -1  -3 -15   16.81   11.20
   1   3  15   21.28   11.30
   1   3  15   15.96    8.31
  -1  -3 -16   40.08   13.68
   1   3  16   36.34   14.45
   1   3  16   31.18   10.08
  -1  -4  21    2.12   12.36
   1   4 -21    5.00   14.08
   1   4 -21    5.21   13.37
   1   4 -21    5.43   13.63
  -1  -4  20   -0.77   11.06
   1   4 -20    1.56   11.46
   1   4 -20   -2.22   11.67
   1   4 -20   -1.35   11.78
  -1  -4  19    5.43    9.61
  -1  -4  19    5.21    5.98
   1   4 -19    8.52   10.32
   1   4 -19    5.64   10.30
   1   4 -19   12.31   10.75
  -1  -4  18   13.79    9.05
  -1  -4  18   12.36    5.72
   1   4 -18   19.43    9.16
   1   4 -18   18.24    9.61
   1   4 -18   20.75    9.90
  -1  -4  17    6.09    7.65
  -1  -4  17    2.91    4.79
   1   4 -17    5.85    7.54
   1   4 -17    2.33    7.84
   1   4 -17    3.94    8.02
  -1  -4  16   69.93   10.01
  -1  -4  16   60.67    6.67
   1   4 -16   67.37    9.53
   1   4 -16   59.24    9.98
   1   4 -16   73.77   10.61
  -1  -4  15    3.55    6.17
  -1  -4  15    3.76    4.39
   1   4 -15    2.22    5.96
   1   4 -15    5.72    6.78
   1   4 -15    4.95    6.67
  -1  -4  14  110.88    9.53
  -1  -4  14   94.02    6.49
   1   4 -14  105.67    8.66
   1   4 -14   89.34    9.03
   1   4 -14  105.43    9.53
  -1  -4  13    7.89    5.43
  -1  -4  13    4.61    3.63
   1   4 -13    8.23    5.11
   1   4 -13    4.98    5.56
   1   4 -13    8.50    5.80
  -1  -4  12   20.22    5.66
  -1  -4  12   20.70    4.18
   1   4 -12   26.18    5.77
   1   4 -12   22.31    5.72
   1   4 -12   25.12    6.22
  -1  -4  11    1.96    4.00
  -1  -4  11    1.75    2.83
   1   4 -11    0.42    3.86
   1   4 -11    1.09    4.00
   1   4 -11   -0.71    4.18
  -1  -4  10   88.20    6.33
  -1  -4  10   82.32    4.71
   1   4 -10  101.25    6.06
   1   4 -10   78.06    5.88
   1   4 -10   96.08    6.80
  -1  -4   9   48.73    3.12
  -1  -4   9   45.45    5.00
  -1  -4   9   45.90    4.00
  -1  -4   9   49.66    4.66
   1   4  -9   54.61    5.03
   1   4  -9   41.53    4.61
   1   4  -9   51.35    5.48
  -1  -4   8   78.85    3.73
  -1  -4   8   70.22    5.24
  -1  -4   8   74.80    4.10
  -1  -4   8   80.44    4.74
   1   4  -8   86.87    4.95
   1   4  -8   70.65    4.61
   1   4  -8   84.81    5.72
  -1  -4   7   14.45    2.86
  -1  -4   7   14.51    2.65
   1   4  -7   13.66    3.15
   1   4  -7   13.31    2.99
   1   4  -7   16.15    3.79
  -1  -4   6   22.66    2.96
  -1  -4   6   18.32    2.44
   1   4  -6   24.99    3.18
   1   4  -6   18.79    2.67
   1   4  -6   24.09    3.44
  -1  -4   5   15.43    2.94
  -1  -4   5   17.34    2.49
   1   4  -5   22.29    3.02
   1   4  -5   15.54    2.20
   1   4  -5   16.31    2.96
  -1  -4   4   64.96    3.92
  -1  -4   4   59.72    3.20
   1   4  -4   72.00    3.63
   1   4  -4   60.11    2.30
   1   4  -4   60.22    3.89
  -1  -4   3   13.13    2.94
  -1  -4   3   11.28    2.41
   1   4  -3   15.01    2.59
   1   4  -3   11.83    2.65
   1   4  -3   13.66    2.70
  -1  -4   2   13.29    2.94
  -1  -4   2   15.43    3.07
  -1  -4   2   11.41    2.41
   1   4  -2   15.93    2.59
   1   4  -2   13.76    2.67
   1   4  -2   14.21    2.75
  -1  -4   1   58.47    4.08
  -1  -4   1   70.62    4.13
  -1  -4   1   70.30    2.73
  -1  -4   1   63.95    3.68
   1   4  -1   73.37    3.86
   1   4  -1   58.37    3.65
   1   4  -1   39.36    3.34
  -1  -4   0  136.37    5.64
  -1  -4   0  179.89    5.85
  -1  -4   0  170.84    4.53
  -1  -4   0  153.63    5.27
   1   4   0  171.60    5.56
   1   4   0  150.80    5.53
   1   4   0  154.95    5.43
  -1  -4  -1  153.26    6.25
  -1  -4  -1  177.53    6.06
  -1  -4  -1  179.15    5.40
  -1  -4  -1  146.22    5.45
   1   4   1  125.47    5.35
   1   4   1  150.90    5.88
   1   4   1  165.04    5.77
  -1  -4  -2  174.17    6.72
  -1  -4  -2  218.19    7.09
  -1  -4  -2  196.88    6.30
  -1  -4  -2  176.45    6.35
   1   4   2  224.89    7.07
   1   4   2  181.93    6.67
   1   4   2  123.38    5.51
  -1  -4  -3  326.66    8.95
  -1  -4  -3  389.85    9.53
  -1  -4  -3  370.05    9.11
  -1  -4  -3  329.97    8.84
   1   4   3  409.59    9.71
   1   4   3  325.39    8.97
   1   4   3  341.19    8.76
  -1  -4  -4   56.96    5.43
  -1  -4  -4   66.09    5.37
  -1  -4  -4   62.42    5.29
  -1  -4  -4   55.03    5.37
   1   4   4   49.74    5.59
   1   4   4   59.74    5.08
   1   4   4   61.78    5.08
  -1  -4  -5  254.69    8.44
  -1  -4  -5  329.20   10.40
  -1  -4  -5  295.56    9.66
  -1  -4  -5  263.48    9.21
   1   4   5  329.63   10.22
   1   4   5  272.19    9.32
   1   4   5  286.24    9.11
  -1  -4  -6  179.52    7.81
  -1  -4  -6  233.46    9.63
  -1  -4  -6  211.84    9.24
  -1  -4  -6  188.70    8.84
   1   4   6  180.68    8.23
   1   4   6  202.28    8.39
  -1  -4  -7  162.55    8.05
  -1  -4  -7  205.19    9.95
  -1  -4  -7  183.88    9.56
  -1  -4  -7  169.88   11.01
   1   4   7  169.70    8.89
   1   4   7  173.64    8.23
  -1  -4  -8  957.20   16.57
  -1  -4  -8 1107.52   20.33
  -1  -4  -8  992.37   20.25
   1   4   8  980.46   19.51
   1   4   8  984.86   17.97
  -1  -4  -9   26.65    7.31
  -1  -4  -9   36.42    7.94
   1   4   9   38.12    7.36
   1   4   9   33.56    6.46
  -1  -4 -10   47.22   10.19
  -1  -4 -10   27.77    7.99
   1   4  10   34.01    8.02
   1   4  10   30.78    6.83
  -1  -4 -11   12.71    8.84
  -1  -4 -11   11.06    7.76
   1   4  11   13.42    7.97
   1   4  11    9.93    5.66
  -1  -4 -12  168.45   13.31
   1   4  12  182.75   12.84
   1   4  12  184.36   11.33
  -1  -4 -13   48.41   11.28
   1   4  13   49.47   10.85
   1   4  13   49.21    9.61
  -1  -4 -14   -1.75    9.87
   1   4  14    0.03    9.21
   1   4  14    0.03    8.05
  -1  -4 -15    2.30   11.62
   1   4  15    1.19    8.76
  -1  -4 -16   -1.93   19.72
  -1  -5  21    8.39   12.49
   1   5 -21   13.66   13.92
   1   5 -21   10.22   13.90
   1   5 -21   11.59   13.92
  -1  -5  20   38.59   12.07
   1   5 -20   63.05   14.98
   1   5 -20   50.08   13.42
   1   5 -20   62.15   15.17
  -1  -5  19    4.31    9.00
   1   5 -19    7.99    9.71
   1   5 -19    5.51   10.11
   1   5 -19    2.25    9.93
  -1  -5  18    8.68    8.07
  -1  -5  18    5.93    5.37
   1   5 -18   12.44    8.71
   1   5 -18    4.69    8.95
   1   5 -18   11.51    8.95
  -1  -5  17   19.46    8.07
  -1  -5  17   18.40    5.56
   1   5 -17   23.13    8.31
   1   5 -17   12.33    8.47
   1   5 -17   18.74    8.60
  -1  -5  16   38.67    8.39
  -1  -5  16   34.07    6.22
   1   5 -16   45.02    8.76
   1   5 -16   35.71    8.76
   1   5 -16   32.29    8.60
  -1  -5  15   75.68    8.87
  -1  -5  15   74.64    6.51
   1   5 -15   89.81    9.05
   1   5 -15   71.36    9.11
   1   5 -15   74.46    9.40
  -1  -5  14    9.87    5.90
  -1  -5  14   10.19    4.26
   1   5 -14   14.72    6.09
   1   5 -14   13.18    6.35
   1   5 -14   12.49    6.56
  -1  -5  13   21.86    6.22
  -1  -5  13   18.63    4.29
   1   5 -13   23.43    6.06
   1   5 -13   22.63    6.33
   1   5 -13   23.13    6.72
  -1  -5  12  115.20    8.21
  -1  -5  12  111.52    5.85
   1   5 -12  131.82    7.97
   1   5 -12   91.32    7.39
   1   5 -12  119.67    8.68
  -1  -5  11   13.68    4.79
  -1  -5  11   12.71    3.41
   1   5 -11   13.79    4.47
   1   5 -11   16.04    4.84
   1   5 -11   12.78    4.98
  -1  -5  10  128.96    4.82
  -1  -5  10  121.97    7.28
  -1  -5  10  125.78    5.37
   1   5 -10  153.07    7.01
   1   5 -10  113.82    6.46
   1   5 -10  135.31    7.84
  -1  -5   9  135.55    5.03
  -1  -5   9  133.59    5.21
  -1  -5   9  139.92    6.01
   1   5  -9  160.54    6.59
   1   5  -9  123.06    5.85
   1   5  -9  140.13    7.46
  -1  -5   8   84.36    4.47
  -1  -5   8   79.38    4.29
  -1  -5   8   86.11    4.42
   1   5  -8   96.16    5.21
   1   5  -8   72.63    4.61
   1   5  -8   87.48    5.93
  -1  -5   7    3.52    2.70
  -1  -5   7    2.73    2.30
  -1  -5   7    4.69    2.96
   1   5  -7    3.97    2.57
   1   5  -7    4.42    2.49
   1   5  -7    3.52    3.10
  -1  -5   6  159.06    5.85
  -1  -5   6  160.17    5.08
   1   5  -6  186.48    6.01
   1   5  -6  151.04    4.26
   1   5  -6  164.67    6.67
  -1  -5   5  247.65    7.12
  -1  -5   5  237.35    5.96
   1   5  -5  262.42    6.64
   1   5  -5  233.33    7.44
  -1  -5   4  145.32    5.93
  -1  -5   4  145.34    4.95
   1   5  -4  162.39    5.45
   1   5  -4  143.97    5.96
   1   5  -4  139.23    5.32
  -1  -5   3    0.64    2.75
  -1  -5   3    1.14    2.04
   1   5  -3    2.44    2.38
   1   5  -3    1.38    2.33
   1   5  -3    1.64    2.59
  -1  -5   2   15.78    3.79
  -1  -5   2   16.73    3.63
  -1  -5   2   12.39    2.94
   1   5  -2   12.60    3.02
   1   5  -2   10.03    2.94
   1   5  -2   12.10    2.94
  -1  -5   1   13.42    3.71
  -1  -5   1   18.87    3.84
  -1  -5   1   14.27    2.44
  -1  -5   1   12.12    2.96
   1   5  -1   12.55    3.02
   1   5  -1   13.02    3.04
   1   5  -1   13.47    3.23
  -1  -5   0   58.21    5.14
  -1  -5   0   73.29    5.06
  -1  -5   0   71.63    3.84
  -1  -5   0   61.36    4.29
   1   5   0   50.19    4.29
   1   5   0   61.86    4.55
   1   5   0   61.14    4.69
  -1  -5  -1   48.55    5.11
  -1  -5  -1   61.22    5.03
  -1  -5  -1   60.62    4.18
  -1  -5  -1   48.39    4.37
   1   5   1   63.18    4.87
   1   5   1   46.85    4.53
   1   5   1   51.43    4.42
  -1  -5  -2  183.83    7.68
  -1  -5  -2  237.33    8.10
  -1  -5  -2  210.33    6.88
  -1  -5  -2  176.55    7.09
   1   5   2  225.20    7.78
   1   5   2  188.44    7.33
   1   5   2  141.61    6.49
  -1  -5  -3   31.05    5.19
  -1  -5  -3   39.63    5.32
  -1  -5  -3   32.64    4.50
  -1  -5  -3   33.96    4.98
   1   5   3   44.20    5.45
   1   5   3   29.43    4.37
   1   5   3   34.89    4.71
  -1  -5  -4   86.61    6.30
  -1  -5  -4  107.20    6.91
  -1  -5  -4  104.40    6.67
  -1  -5  -4   88.28    6.62
   1   5   4  111.30    7.39
   1   5   4   96.85    6.64
   1   5   4   95.95    6.43
  -1  -5  -5    7.04    4.39
  -1  -5  -5   14.16    5.64
  -1  -5  -5    9.50    4.71
  -1  -5  -5   10.11    5.06
   1   5   5   13.74    7.28
   1   5   5    7.33    4.24
   1   5   5    8.42    4.76
  -1  -5  -6  112.97    7.57
  -1  -5  -6  139.89    9.05
  -1  -5  -6  126.71    8.26
  -1  -5  -6  111.28    8.21
   1   5   6  112.10    8.07
   1   5   6  119.27    7.78
  -1  -5  -7   44.36    6.99
  -1  -5  -7   58.21    8.68
  -1  -5  -7   51.30    7.73
   1   5   7   45.00    6.83
   1   5   7   46.88    6.62
  -1  -5  -8    4.45    9.45
  -1  -5  -8    6.01    6.27
  -1  -5  -8    9.26    6.30
   1   5   8    3.49    5.64
   1   5   8    6.25    4.79
  -1  -5  -9   37.38    9.53
  -1  -5  -9   32.64    7.91
   1   5   9   38.46    8.31
   1   5   9   39.94    7.33
  -1  -5 -10   -0.79    7.09
   1   5  10    1.19    6.99
   1   5  10   -0.87    5.69
  -1  -5 -11   39.55    9.77
   1   5  11   43.22   10.32
   1   5  11   35.13    8.23
  -1  -5 -12   51.85   11.17
   1   5  12   60.77   11.83
   1   5  12   50.42    8.66
  -1  -5 -13   31.95   11.12
   1   5  13   22.21   10.46
   1   5  13   23.53    9.05
  -1  -5 -14    6.11   11.54
   1   5  14    3.94    9.42
  -1  -5 -15    3.63   13.21
   1   5  15    6.83   10.69
  -1  -6  21   -2.14   11.49
   1   6 -21   -1.61   12.49
   1   6 -21    4.90   13.31
   1   6 -21    0.98   12.76
  -1  -6  20   30.49   11.78
   1   6 -20   33.03   11.86
   1   6 -20   25.89   12.28
   1   6 -20   33.17   12.26
  -1  -6  19   -0.37    8.58
   1   6 -19    0.19    9.29
   1   6 -19   -0.45    9.66
   1   6 -19   -2.38    9.13
  -1  -6  18   22.53    8.87
   1   6 -18   27.08    9.29
   1   6 -18   20.20    9.93
   1   6 -18   24.01    9.98
  -1  -6  17   33.67    8.87
  -1  -6  17   25.91    5.29
   1   6 -17   36.66    8.97
   1   6 -17   28.06    9.29
   1   6 -17   29.96    9.48
  -1  -6  16   21.92    7.70
  -1  -6  16   14.69    4.45
   1   6 -16   24.25    7.68
   1   6 -16   18.34    8.02
   1   6 -16   20.86    8.05
  -1  -6  15   41.08    8.36
  -1  -6  15   36.50    4.98
   1   6 -15   43.62    8.34
   1   6 -15   36.93    8.18
   1   6 -15   42.22    8.58
  -1  -6  14    4.63    5.53
  -1  -6  14    3.10    3.41
   1   6 -14    2.91    5.29
   1   6 -14    3.97    5.85
   1   6 -14    3.26    5.88
  -1  -6  13   58.29    7.46
  -1  -6  13   57.28    5.06
   1   6 -13   72.02    7.41
   1   6 -13   49.79    7.01
   1   6 -13   71.18    8.21
  -1  -6  12  119.14    5.59
   1   6 -12  108.10    7.28
   1   6 -12  110.41    7.68
   1   6 -12  139.55    9.26
  -1  -6  11    1.75    2.99
   1   6 -11    2.75    3.76
   1   6 -11    1.35    4.02
   1   6 -11    3.49    4.71
  -1  -6  10   68.77    4.69
  -1  -6  10   68.85    4.55
   1   6 -10   76.89    5.53
   1   6 -10   61.17    5.43
   1   6 -10   65.33    6.70
  -1  -6   9  116.68    5.51
  -1  -6   9  107.65    4.90
  -1  -6   9  122.48    5.53
   1   6  -9  130.84    6.46
   1   6  -9  104.56    5.43
   1   6  -9  118.72    7.20
  -1  -6   8   92.67    5.14
  -1  -6   8   97.01    4.61
  -1  -6   8  105.72    5.48
   1   6  -8  103.60    5.53
   1   6  -8   89.02    4.58
   1   6  -8   96.51    6.59
  -1  -6   7  510.10   10.38
  -1  -6   7  495.30    8.76
  -1  -6   7  538.02    9.53
   1   6  -7  572.46   10.53
   1   6  -7  483.07    7.31
   1   6  -7  503.29   11.91
  -1  -6   6   15.86    3.94
  -1  -6   6   14.29    3.12
   1   6  -6   13.68    3.26
   1   6  -6   12.63    3.71
  -1  -6   5 1022.89   14.98
  -1  -6   5 1023.48   12.44
   1   6  -5 1135.18   14.08
   1   6  -5  984.04   15.43
   1   6  -5 1000.42   13.50
  -1  -6   4  100.74    5.85
  -1  -6   4   91.21    4.58
   1   6  -4  109.21    5.24
   1   6  -4   93.44    5.59
   1   6  -4   92.25    5.32
  -1  -6   3  338.10    9.48
  -1  -6   3  336.69    7.89
   1   6  -3  311.15    8.87
   1   6  -3  318.85    8.18
  -1  -6   2  268.85    8.79
  -1  -6   2  301.75    8.29
  -1  -6   2  252.97    7.20
   1   6  -2  296.78    8.05
   1   6  -2  225.92    7.84
   1   6  -2  255.59    7.76
  -1  -6   1  146.40    7.25
  -1  -6   1  194.58    7.33
  -1  -6   1  178.14    4.76
  -1  -6   1  155.03    6.17
   1   6  -1  174.86    6.56
   1   6  -1  147.97    6.62
   1   6  -1  161.36    6.75
  -1  -6   0   40.74    5.21
  -1  -6   0   54.53    5.40
  -1  -6   0   49.26    3.89
  -1  -6   0   44.10    4.37
   1   6   0   53.20    5.08
   1   6   0   39.55    4.39
   1   6   0   44.44    4.90
  -1  -6  -1   35.31    5.24
  -1  -6  -1   43.60    5.45
  -1  -6  -1   44.23    4.16
  -1  -6  -1   38.35    4.71
   1   6   1   47.83    5.21
   1   6   1   36.24    4.71
   1   6   1   43.33    4.84
  -1  -6  -2   71.71    6.01
  -1  -6  -2   90.66    6.75
  -1  -6  -2   82.08    5.53
  -1  -6  -2   67.92    5.90
   1   6   2   88.33    6.27
   1   6   2   63.26    5.56
   1   6   2   43.65    5.35
  -1  -6  -3  124.46    7.39
  -1  -6  -3  167.84    8.23
  -1  -6  -3  147.41    7.25
  -1  -6  -3  133.99    7.73
   1   6   3  159.85    8.21
   1   6   3  130.39    7.17
   1   6   3  139.65    7.57
  -1  -6  -4  110.99    7.54
  -1  -6  -4  158.47    9.08
  -1  -6  -4  134.84    7.76
  -1  -6  -4  122.13    8.05
   1   6   4  160.33    9.13
   1   6   4  122.90    7.89
   1   6   4  139.26    8.07
  -1  -6  -5   25.65    6.01
  -1  -6  -5   35.71    7.84
  -1  -6  -5   28.53    6.35
  -1  -6  -5   30.70    6.64
   1   6   5   31.10    6.11
   1   6   5   30.20    6.19
  -1  -6  -6  308.66   11.59
  -1  -6  -6  403.13   14.96
  -1  -6  -6  334.58   12.47
  -1  -6  -6  304.80   12.23
   1   6   6  343.68   12.60
   1   6   6  334.84   12.07
  -1  -6  -7   32.61    7.65
  -1  -6  -7   31.08    7.23
   1   6   7   26.60    6.56
   1   6   7   31.15    7.09
  -1  -6  -8   13.47    7.23
   1   6   8   10.69    6.80
   1   6   8    9.08    6.09
  -1  -6  -9   47.94    9.48
   1   6   9   47.80    9.40
   1   6   9   47.09    8.42
  -1  -6 -10    2.67    7.57
   1   6  10    3.10    7.99
   1   6  10    3.20    6.51
  -1  -6 -11   10.14    9.16
   1   6  11   13.74    9.16
   1   6  11    7.57    6.94
  -1  -6 -12    8.68   10.51
   1   6  12   11.51   10.51
   1   6  12    7.20    7.46
  -1  -6 -13    2.65   11.57
   1   6  13    1.09    9.13
  -1  -6 -14    4.82   13.66
   1   6  14    2.51   10.96
   1   7 -21    8.47   12.44
   1   7 -21   -0.85   13.23
   1   7 -20   61.75   13.74
   1   7 -20   47.80   13.23
   1   7 -19   20.12    9.82
   1   7 -19   16.83   10.64
   1   7 -18    7.23    7.97
   1   7 -18    6.70    9.11
   1   7 -17    8.26    7.28
   1   7 -17   13.76    9.69
   1   7 -17   12.20    8.58
   1   7 -16    6.17    6.54
   1   7 -16    3.94    7.46
   1   7 -16    6.78    7.76
   1   7 -15   11.04    6.25
   1   7 -15   10.59    7.09
   1   7 -15   12.33    7.36
  -1  -7  14    6.22    3.81
   1   7 -14   13.02    5.69
   1   7 -14    6.99    6.33
   1   7 -14    7.78    6.33
  -1  -7  13   11.94    3.76
   1   7 -13   13.47    5.27
   1   7 -13   11.43    5.88
   1   7 -13   14.58    6.62
  -1  -7  12    0.61    3.02
   1   7 -12   -0.32    4.13
   1   7 -12   -0.48    4.50
   1   7 -12   -0.19    4.92
  -1  -7  11   19.06    3.79
   1   7 -11   24.14    5.16
   1   7 -11   17.28    4.95
   1   7 -11   24.91    6.22
  -1  -7  10   77.58    5.72
  -1  -7  10   75.39    4.58
   1   7 -10   86.66    5.90
   1   7 -10   70.46    5.43
   1   7 -10   81.24    7.28
  -1  -7   9   67.05    5.37
  -1  -7   9   73.14    4.61
   1   7  -9   72.13    5.82
   1   7  -9   56.46    4.45
   1   7  -9   71.81    6.35
  -1  -7   8  108.21    6.06
  -1  -7   8  116.73    5.27
   1   7  -8  122.77    6.27
   1   7  -8  100.08    4.37
   1   7  -8  105.69    6.94
  -1  -7   7  440.11   10.77
  -1  -7   7  395.88    8.39
  -1  -7   7  413.93    9.42
   1   7  -7  458.03   10.11
   1   7  -7  403.85   11.43
  -1  -7   6   82.21    5.88
  -1  -7   6   68.37    4.47
  -1  -7   6   85.95    6.51
   1   7  -6   82.16    5.35
   1   7  -6   63.29    5.56
   1   7  -6   72.21    5.80
  -1  -7   5    8.84    4.02
  -1  -7   5    7.70    2.94
   1   7  -5   11.62    3.52
   1   7  -5    6.86    3.65
  -1  -7   4   37.11    5.14
  -1  -7   4   40.39    4.10
   1   7  -4   45.45    4.55
   1   7  -4   31.37    4.50
   1   7  -4   36.58    4.98
  -1  -7   3    0.93    3.63
  -1  -7   3   -0.05    2.59
   1   7  -3    0.24    2.91
   1   7  -3   -0.61    2.81
   1   7  -3    0.32    3.28
  -1  -7   2   25.57    5.29
  -1  -7   2   29.54    5.40
  -1  -7   2   22.53    3.92
   1   7  -2   28.00    4.45
   1   7  -2   18.69    3.94
   1   7  -2   25.46    4.66
  -1  -7   1   14.82    4.58
  -1  -7   1   19.43    5.00
  -1  -7   1   15.09    3.34
  -1  -7   1   12.15    3.63
   1   7  -1   15.62    4.00
   1   7  -1   11.51    3.89
   1   7  -1   13.58    4.34
  -1  -7   0  502.00   13.00
  -1  -7   0  628.26   13.21
  -1  -7   0  568.36    9.63
  -1  -7   0  506.71   11.54
   1   7   0  626.25   13.29
   1   7   0  461.05   11.75
   1   7   0  538.95   12.39
  -1  -7  -1  183.96    8.76
  -1  -7  -1  236.64    9.34
  -1  -7  -1  207.47    7.28
  -1  -7  -1  194.23    8.31
   1   7   1  231.48    9.13
   1   7   1  178.88    8.34
   1   7   1  198.52    8.50
  -1  -7  -2   -0.03    4.00
  -1  -7  -2   -0.69    6.49
  -1  -7  -2   -0.53    3.89
  -1  -7  -2    0.82    4.29
   1   7   2    0.90    4.16
   1   7   2    0.79    3.81
   1   7   2   -0.90    4.18
  -1  -7  -3   95.42    7.76
  -1  -7  -3  112.36    7.41
  -1  -7  -3  108.50    7.94
   1   7   3  126.37    8.63
   1   7   3  108.71    7.52
   1   7   3  109.53    7.84
  -1  -7  -4   79.75    7.73
  -1  -7  -4   80.68    7.15
  -1  -7  -4   79.70    7.76
   1   7   4   84.04    7.76
   1   7   4   85.23    7.91
  -1  -7  -5   34.15    7.20
  -1  -7  -5   31.87    6.78
  -1  -7  -5   30.65    7.41
   1   7   5   27.48    6.35
   1   7   5   32.88    7.12
  -1  -7  -6   37.56    8.02
  -1  -7  -6   39.73    7.97
  -1  -7  -6   37.08    8.50
   1   7   6   43.52    7.86
   1   7   6   45.95    7.89
  -1  -7  -7   72.58    9.48
  -1  -7  -7   63.61    9.21
   1   7   7   57.70    8.02
   1   7   7   65.54    8.87
  -1  -7  -8   16.38    7.91
   1   7   8   11.59    7.41
   1   7   8    6.64    6.49
  -1  -7  -9   21.63    8.87
   1   7   9   18.93    8.44
   1   7   9   22.71    7.89
  -1  -7 -10    0.40    8.73
   1   7  10   -0.82    8.39
   1   7  10    0.93    7.68
  -1  -7 -11    0.42   10.06
   1   7  11    2.78   16.78
   1   7  11    1.27    8.07
  -1  -7 -12    6.33   11.75
   1   7  12    3.86    9.26
  -1  -7 -13    6.94   13.61
   1   7  13    0.24   11.17
   1   8 -21   18.93   12.26
   1   8 -21   17.66   14.00
   1   8 -20    1.27    9.90
   1   8 -20   -0.19   11.12
   1   8 -19    7.81    8.89
   1   8 -19    5.72   10.32
   1   8 -18    3.04    7.65
   1   8 -18    2.89    9.03
   1   8 -17   65.49    9.45
   1   8 -17   72.87   12.02
   1   8 -16  143.31   10.19
   1   8 -16  135.21   12.26
   1   8 -15  138.28    9.77
   1   8 -15  133.38   11.22
   1   8 -14   82.08    7.99
   1   8 -14   72.90    9.24
   1   8 -13    3.76    5.03
   1   8 -13   -0.16    5.61
  -1  -8  12   72.77    5.08
   1   8 -12   72.66    6.72
   1   8 -12   69.32    8.29
  -1  -8  11   27.71    5.56
  -1  -8  11   20.88    4.16
   1   8 -11   22.55    5.16
   1   8 -11   25.15    6.62
  -1  -8  10   19.85    5.08
  -1  -8  10   17.84    3.97
   1   8 -10   24.01    5.11
   1   8 -10   21.23    5.88
  -1  -8   9    5.19    4.16
  -1  -8   9    4.61    3.07
   1   8  -9    5.64    3.71
   1   8  -9    4.74    4.45
  -1  -8   8   -0.87    3.71
  -1  -8   8   -0.93    2.70
   1   8  -8    0.61    3.18
   1   8  -8   -1.09    3.71
  -1  -8   7   26.79    4.92
  -1  -8   7   23.43    3.79
   1   8  -7   27.77    4.63
   1   8  -7   25.31    5.11
  -1  -8   6    0.42    3.55
  -1  -8   6    2.41    3.04
   1   8  -6    4.02    3.47
   1   8  -6    1.46    3.60
  -1  -8   5  274.76    9.74
  -1  -8   5  277.01    7.97
   1   8  -5  327.85    9.50
   1   8  -5  266.15    9.77
  -1  -8   4  192.70    8.87
  -1  -8   4  184.92    7.07
   1   8  -4  219.78    8.29
   1   8  -4  176.34    8.26
  -1  -8   3  215.70    9.42
  -1  -8   3  209.08    7.57
   1   8  -3  250.59    8.87
   1   8  -3  206.73    8.79
   1   8  -3  105.93    8.81
  -1  -8   2    0.03    3.65
  -1  -8   2    1.01    3.34
   1   8  -2    0.77    3.02
   1   8  -2   -1.40    3.28
   1   8  -2    0.13    4.08
  -1  -8   1   12.89    4.82
  -1  -8   1   13.66    4.42
   1   8  -1   12.33    4.61
   1   8  -1   14.24    4.79
   1   8  -1   16.65    5.32
  -1  -8   0   25.62    5.56
  -1  -8   0   25.97    5.51
   1   8   0   30.78    6.09
   1   8   0   20.65    5.11
   1   8   0   24.70    5.85
  -1  -8  -1    0.16    4.71
  -1  -8  -1   -0.34    3.86
  -1  -8  -1   -0.85    4.45
   1   8   1    0.87    4.58
   1   8   1   -0.58    3.94
   1   8   1    1.69    4.50
  -1  -8  -2    5.29    5.32
  -1  -8  -2    5.45    4.63
  -1  -8  -2    1.59    4.98
   1   8   2    0.98    4.74
   1   8   2    3.76    4.71
   1   8   2    4.45    5.48
  -1  -8  -3   13.92    6.17
  -1  -8  -3   16.38    5.64
  -1  -8  -3   11.09    5.82
   1   8   3   12.55    5.43
   1   8   3   15.56    6.30
  -1  -8  -4  116.18    9.56
  -1  -8  -4  118.69    8.52
  -1  -8  -4  106.30    9.08
   1   8   4  130.31    9.61
   1   8   4  110.11    9.40
  -1  -8  -5    7.49    6.72
  -1  -8  -5    9.13    6.43
  -1  -8  -5    8.63    6.96
   1   8   5    8.73    6.11
   1   8   5   11.73    7.20
  -1  -8  -6    0.24    7.04
  -1  -8  -6    2.96    6.75
  -1  -8  -6    2.06    8.15
   1   8   6    0.37    6.25
   1   8   6    0.69    6.56
  -1  -8  -7   58.97   10.48
  -1  -8  -7   52.44    9.90
   1   8   7   44.26    8.23
   1   8   7   55.61    9.82
  -1  -8  -8    1.85    8.42
   1   8   8    5.98    7.62
   1   8   8    1.67    6.94
  -1  -8  -9   10.69    9.58
   1   8   9    8.60    9.05
   1   8   9    3.47    7.86
  -1  -8 -10    1.11   10.40
   1   8  10    3.79    8.60
  -1  -8 -11    2.14   11.86
   1   8  11    1.30    8.87
  -1  -8 -12    2.17   13.79
   1   8  12    2.59   10.51
   1   9 -21    6.75   11.04
   1   9 -21    3.55   12.73
   1   9 -20   20.51   10.46
   1   9 -20   14.27   11.81
   1   9 -19    4.55    8.58
   1   9 -19    3.41   10.16
   1   9 -18    6.19    7.73
   1   9 -18    5.90    9.16
   1   9 -17    0.79    7.12
   1   9 -17   -0.56    7.86
   1   9 -16   15.30    7.20
   1   9 -16   14.29    8.29
   1   9 -15  111.52    9.13
   1   9 -15  108.29   11.14
   1   9 -14   70.67    7.65
   1   9 -14   78.22    9.90
   1   9 -13   16.33    5.77
   1   9 -13   15.46    6.94
  -1  -9  12  336.11    8.26
   1   9 -12  420.34   12.65
   1   9 -12  360.04   13.95
  -1  -9  11  553.75   13.53
  -1  -9  11  537.02   10.11
   1   9 -11  620.53   14.19
   1   9 -11  558.83   16.36
  -1  -9  10  165.28    8.63
  -1  -9  10  159.74    6.35
   1   9 -10  186.03    8.52
   1   9 -10  165.46    9.77
  -1  -9   9    4.18    4.71
  -1  -9   9    2.44    3.12
   1   9  -9    3.02    4.10
   1   9  -9    2.54    4.69
  -1  -9   8    9.77    4.87
  -1  -9   8   12.36    3.84
   1   9  -8   12.41    4.29
   1   9  -8   10.69    5.00
  -1  -9   7  104.53    7.60
  -1  -9   7  110.35    5.82
   1   9  -7  113.58    6.94
   1   9  -7   96.98    7.62
  -1  -9   6   23.93    5.72
  -1  -9   6   20.88    4.21
   1   9  -6   25.49    5.29
   1   9  -6   27.48    5.90
  -1  -9   5    9.63    4.84
  -1  -9   5    8.36    3.63
   1   9  -5    9.32    4.00
   1   9  -5    9.48    4.71
  -1  -9   4    3.44    4.42
  -1  -9   4    3.94    3.47
   1   9  -4    4.50    4.13
   1   9  -4    1.30    3.89
  -1  -9   3  308.61   11.70
  -1  -9   3  291.48    9.42
   1   9  -3  340.40   10.85
   1   9  -3  273.88   10.51
  -1  -9   2    2.12    4.71
  -1  -9   2    1.69    3.89
   1   9  -2   -0.26    4.21
   1   9  -2    1.67    4.02
  -1  -9   1  365.28   13.10
  -1  -9   1  373.94   11.43
   1   9  -1  420.89   12.78
   1   9  -1  344.45   11.94
  -1  -9   0   -1.19    4.98
  -1  -9   0    0.71    4.71
   1   9   0   -0.45    4.76
   1   9   0   -0.98    4.39
  -1  -9  -1   30.94    7.23
  -1  -9  -1   38.99    7.01
   1   9   1   36.05    7.33
   1   9   1   34.89    6.46
  -1  -9  -2   71.44    8.44
  -1  -9  -2   78.09    8.31
   1   9   2   83.49    9.63
   1   9   2   68.85    8.15
  -1  -9  -3    9.48    6.54
  -1  -9  -3    9.00    6.11
   1   9   3    7.62    5.80
  -1  -9  -4   38.62    8.81
  -1  -9  -4   34.01    8.29
   1   9   4   36.58    8.26
  -1  -9  -5   17.66    8.29
  -1  -9  -5   21.57    8.39
   1   9   5   15.59    7.17
  -1  -9  -6   28.67    9.56
   1   9   6   25.33    8.52
  -1  -9  -7   -0.21    9.61
   1   9   7   -1.30    6.46
   1   9   7    1.72   12.73
   1   9   8    1.09    8.81
   1   9   8    0.82    8.23
   1   9   9   -0.40    8.10
   1   9  10    6.46    9.98
   1   9  11    0.45   10.80
   1  10 -21    3.04   14.90
   1  10 -20    4.55   10.46
   1  10 -20    5.43   12.33
   1  10 -19   28.11    9.45
   1  10 -19   31.08   12.52
   1  10 -18    0.24    7.15
   1  10 -18   -3.20    9.48
   1  10 -17   42.27    8.81
   1  10 -17   45.77   11.51
   1  10 -16    1.80    6.35
   1  10 -16    0.26    8.02
   1  10 -15   31.42    7.76
   1  10 -15   24.30    7.89
   1  10 -14    2.25    5.98
   1  10 -14    0.95    6.43
   1  10 -13    4.74    5.80
   1  10 -13    3.23    6.09
   1  10 -12    2.54    5.03
   1  10 -12    1.59    5.90
  -1 -10  11  161.15    9.45
  -1 -10  11  156.97    6.56
   1  10 -11  171.21    9.13
   1  10 -11  170.70   10.88
  -1 -10  10    1.43    5.21
  -1 -10  10    1.75    3.49
   1  10 -10    0.95    4.55
   1  10 -10   -1.11    5.03
  -1 -10   9   29.14    6.67
  -1 -10   9   20.17    4.45
   1  10  -9   23.96    5.61
   1  10  -9   35.07    7.52
  -1 -10   8   34.52    7.01
  -1 -10   8   25.70    4.74
   1  10  -8   26.05    5.77
   1  10  -8   35.68    7.31
  -1 -10   7  300.46   11.88
  -1 -10   7  304.32    9.00
   1  10  -7  345.75   11.33
   1  10  -7  287.20   11.88
  -1 -10   6   89.71    7.91
  -1 -10   6   82.03    5.98
   1  10  -6   93.31    7.07
   1  10  -6   83.41    7.73
  -1 -10   5   34.46    6.78
  -1 -10   5   33.80    5.06
   1  10  -5   41.48    6.46
   1  10  -5   36.74    6.33
  -1 -10   4  102.17    8.39
  -1 -10   4  110.64    6.99
   1  10  -4  108.61    7.89
   1  10  -4   94.92    8.05
  -1 -10   3   -0.42    5.00
  -1 -10   3    0.40    4.42
   1  10  -3   -0.13    3.79
   1  10  -3   -1.54    4.31
  -1 -10   2  102.01    8.81
  -1 -10   2  112.84    7.91
   1  10  -2   78.77    8.02
   1  10  -2  104.11    8.50
  -1 -10   1  150.14   10.35
  -1 -10   1  155.32    9.16
   1  10  -1  166.57   10.27
   1  10  -1  134.07    9.13
  -1 -10   0  162.76   10.80
  -1 -10   0  171.29    9.82
   1  10   0  186.29   10.91
   1  10   0  152.52    9.98
  -1 -10  -1    1.80    6.49
  -1 -10  -1   -0.98    5.69
   1  10   1    1.09    5.82
   1  10   1    1.56    5.37
  -1 -10  -2    9.16    6.96
  -1 -10  -2    7.36    6.27
   1  10   2    6.94    6.22
  -1 -10  -3   39.97    9.37
  -1 -10  -3   39.49    8.76
   1  10   3   37.35    8.05
  -1 -10  -4   32.61    9.45
  -1 -10  -4   39.65    9.29
   1  10   4   26.05    8.44
  -1 -10  -5    5.51    8.66
  -1 -10  -5    5.64    8.89
   1  10   5    2.51    7.49
  -1 -10  -6   13.82   10.01
   1  10   6   13.45    8.95
   1  11 -20    7.28   10.40
   1  11 -20   11.96   13.21
   1  11 -19   -1.32    8.97
   1  11 -19   -0.29   10.14
   1  11 -18    2.67    8.10
   1  11 -18   -0.24    8.81
   1  11 -17   26.89    9.03
   1  11 -17   17.68    9.66
   1  11 -16    1.38    7.09
   1  11 -16    0.11    7.57
   1  11 -15   37.00    8.34
   1  11 -15   33.64    9.26
   1  11 -14   40.21    7.97
   1  11 -14   38.46    9.32
   1  11 -13    6.46    5.72
   1  11 -13    8.05    6.91
   1  11 -12   32.95    7.33
   1  11 -12   27.87    8.05
  -1 -11  11   10.61    6.46
  -1 -11  11   10.48    4.10
   1  11 -11    8.89    5.61
   1  11 -11    9.18    6.54
  -1 -11  10   55.72    7.94
  -1 -11  10   51.77    5.27
   1  11 -10   54.71    7.39
   1  11 -10   46.51    8.18
  -1 -11   9   38.04    7.94
  -1 -11   9   31.58    4.95
   1  11  -9   35.65    6.59
   1  11  -9   29.78    7.33
  -1 -11   8    9.26    5.88
  -1 -11   8    8.81    4.05
   1  11  -8   12.76    5.61
   1  11  -8    9.29    6.06
  -1 -11   7   58.26    8.15
  -1 -11   7   66.07    6.06
   1  11  -7   71.02    7.17
   1  11  -7   62.26    7.86
  -1 -11   6   12.23    6.51
  -1 -11   6   13.55    4.69
   1  11  -6   16.81    5.90
   1  11  -6   10.69    5.74
  -1 -11   5   20.22    7.04
  -1 -11   5   28.80    5.88
   1  11  -5   30.07    6.56
   1  11  -5   21.23    6.49
  -1 -11   4   59.11    8.68
  -1 -11   4   73.27    7.17
   1  11  -4   73.19    7.62
   1  11  -4   55.96    7.54
  -1 -11   3  251.78   12.65
  -1 -11   3  275.10   10.85
   1  11  -3  297.02   12.10
   1  11  -3  165.75   10.32
  -1 -11   2   23.06    7.65
  -1 -11   2   28.77    6.78
   1  11  -2   31.82    7.46
   1  11  -2   13.05    6.49
  -1 -11   1  221.45   12.57
  -1 -11   1  220.92   10.93
   1  11  -1  223.93   12.07
   1  11  -1  203.82   11.20
  -1 -11   0  100.82   10.16
  -1 -11   0  105.46    9.29
   1  11   0  126.47   10.83
   1  11   0   98.68    9.79
  -1 -11  -1   57.31    9.61
  -1 -11  -1   53.79    8.55
   1  11   1   45.87    8.76
  -1 -11  -2    9.90    8.13
  -1 -11  -2    6.01    7.20
   1  11   2    5.06    6.56
  -1 -11  -3   39.04   10.30
  -1 -11  -3   29.99    9.05
   1  11   3   24.33    8.07
  -1 -11  -4    4.26    9.08
  -1 -11  -4    2.22    8.47
   1  11   4    1.40    8.29
  -1 -11  -5    4.47    9.53
  -1 -11  -5    1.91    9.50
   1  11   5   -0.24    8.66
  -1 -11  -6    4.26   10.32
   1  12 -20    8.68   12.02
   1  12 -19   -1.06   10.03
   1  12 -19   -0.98   10.61
   1  12 -18    2.04    8.97
   1  12 -18    4.21   10.16
   1  12 -17   16.99    8.68
   1  12 -17   17.15   10.11
   1  12 -16    3.23    7.15
   1  12 -16    0.37    8.47
   1  12 -15  121.71   10.40
   1  12 -15  102.91   12.07
   1  12 -14    1.03    5.96
   1  12 -14    2.49    7.46
   1  12 -13   -1.56    5.82
   1  12 -13    0.77    6.88
  -1 -12  12   -0.29    7.20
   1  12 -12    0.82    5.21
   1  12 -12   -1.01    6.33
  -1 -12  11   19.06    7.70
   1  12 -11   20.78    6.56
   1  12 -11   16.52    7.60
  -1 -12  10    1.30    6.46
  -1 -12  10    3.84    4.16
   1  12 -10    4.90    5.61
   1  12 -10    6.25    6.59
  -1 -12   9   22.71    7.86
  -1 -12   9   13.98    4.74
   1  12  -9   13.02    6.06
   1  12  -9   14.06    6.96
  -1 -12   8   34.52    8.34
  -1 -12   8   24.51    5.45
   1  12  -8   30.04    6.83
   1  12  -8   34.60    8.15
  -1 -12   7   -0.74    6.19
  -1 -12   7    1.22    4.61
   1  12  -7    0.98    5.56
   1  12  -7    1.30    6.11
  -1 -12   6   23.96    7.89
  -1 -12   6   24.86    5.93
   1  12  -6   28.53    6.99
   1  12  -6   24.72    7.25
  -1 -12   5   81.58    9.45
  -1 -12   5   82.74    7.68
   1  12  -5   82.35    8.58
   1  12  -5   75.02    9.05
  -1 -12   4   30.44    8.15
  -1 -12   4   28.08    6.88
   1  12  -4   37.69    8.18
   1  12  -4   24.83    6.88
  -1 -12   3   62.36    9.61
  -1 -12   3   60.09    7.94
   1  12  -3   62.52    9.13
   1  12  -3   53.95    8.87
  -1 -12   2   12.68    7.73
  -1 -12   2    8.36    6.25
   1  12  -2   13.34    7.57
   1  12  -2    7.41    6.30
  -1 -12   1  123.27   11.54
  -1 -12   1  135.37   10.06
   1  12  -1  132.24   11.81
   1  12  -1  114.40   10.72
  -1 -12   0    4.47    7.99
  -1 -12   0    3.07    6.25
   1  12   0    2.57    6.78
  -1 -12  -1   31.23    9.95
  -1 -12  -1   32.72    8.66
   1  12   1   24.96    8.73
  -1 -12  -2    7.39    9.00
  -1 -12  -2    4.58    7.99
   1  12   2    6.70    7.46
  -1 -12  -3  123.08   13.76
  -1 -12  -3  127.45   13.10
   1  12   3  120.38   12.71
  -1 -12  -4    8.13   10.38
  -1 -12  -4   15.59   10.30
  -1 -12  -5   49.39   13.05
  -1 -12  -5   52.07   13.37
  -1 -12  -6   41.29   14.29
   1  13 -19    3.52   10.06
   1  13 -19    1.24   13.08
   1  13 -18   17.79    9.77
   1  13 -18   10.24   11.62
   1  13 -17    0.82    8.18
   1  13 -17    0.19   10.22
   1  13 -16    2.12    7.41
   1  13 -16    1.38    9.08
   1  13 -15   19.43    7.78
   1  13 -15    8.92    9.26
   1  13 -14   -0.42    6.62
   1  13 -14    0.16    7.76
   1  13 -13   53.84    9.16
   1  13 -13   41.90   10.19
  -1 -13  12    1.48    7.78
   1  13 -12   -2.67    6.14
   1  13 -12   -0.50    7.25
  -1 -13  11  231.00   13.61
   1  13 -11  243.49   12.26
   1  13 -11  221.63   14.16
  -1 -13  10    4.13    7.46
  -1 -13  10    7.15    4.92
   1  13 -10   10.06    6.56
   1  13 -10    6.09    7.25
  -1 -13   9   45.18    9.56
  -1 -13   9   48.92    6.62
   1  13  -9   53.92    8.07
   1  13  -9   40.02    8.84
  -1 -13   8   33.30    8.95
  -1 -13   8   34.30    6.54
   1  13  -8   38.28    8.66
   1  13  -8   36.93    9.08
  -1 -13   7   17.68    8.15
  -1 -13   7   19.30    6.06
   1  13  -7   18.03    7.01
   1  13  -7   12.23    7.07
  -1 -13   6    4.24    7.52
  -1 -13   6    1.69    5.40
   1  13  -6    2.22    6.09
   1  13  -6    5.11    6.70
  -1 -13   5   31.29    9.13
  -1 -13   5   33.64    7.17
   1  13  -5   28.88    8.02
   1  13  -5   25.91    8.02
  -1 -13   4   43.09   10.24
  -1 -13   4   50.19    7.94
   1  13  -4   43.25    9.61
   1  13  -4   42.83    8.97
  -1 -13   3   10.32    8.18
  -1 -13   3   15.35    6.78
   1  13  -3   15.17    8.71
   1  13  -3    9.56    6.99
  -1 -13   2   14.08    8.68
  -1 -13   2   15.14    6.72
   1  13  -2   18.63    8.87
   1  13  -2   11.94    7.49
  -1 -13   1   15.38    9.18
  -1 -13   1   12.68    7.41
   1  13  -1   14.61    8.18
  -1 -13   0   41.40   11.25
  -1 -13   0   39.10    9.58
   1  13   0   40.23   10.08
  -1 -13  -1    9.18    9.93
  -1 -13  -1    4.21    8.44
   1  13   1    3.02    8.26
  -1 -13  -2   15.78   11.20
  -1 -13  -2   11.49    9.50
   1  13   2    8.50    9.53
  -1 -13  -3    1.91   11.04
  -1 -13  -3   -1.69   10.56
  -1 -13  -4   28.38   13.08
  -1 -13  -4   28.43   12.47
  -1 -13  -5    1.56   13.23
  -1 -13  -5    1.54   13.82
   1  14 -18    1.56   10.03
   1  14 -18   -0.82   12.36
   1  14 -17   32.29   10.59
   1  14 -17   40.82   13.34
   1  14 -16   47.96   11.33
   1  14 -16   41.40   12.31
   1  14 -15    4.69    7.81
   1  14 -15    1.46    9.66
   1  14 -14    1.19    7.31
   1  14 -14   -0.24    8.79
   1  14 -13   -0.64    7.01
   1  14 -13   -0.48    8.47
  -1 -14  12   -2.06    8.21
   1  14 -12   -3.36    7.01
   1  14 -12   -0.58    7.94
  -1 -14  11   48.97   10.83
   1  14 -11   49.15    9.40
   1  14 -11   45.95   10.01
  -1 -14  10   13.98    8.81
  -1 -14  10   12.65    5.59
   1  14 -10   12.84    7.20
   1  14 -10   10.72    8.23
  -1 -14   9   33.14    9.79
  -1 -14   9   24.35    6.25
   1  14  -9   34.01    8.63
   1  14  -9   18.24    8.63
  -1 -14   8    2.04    8.15
  -1 -14   8    2.67    5.45
   1  14  -8    1.51    6.83
   1  14  -8    3.94    7.15
  -1 -14   7   22.53    9.32
  -1 -14   7   30.86    7.17
   1  14  -7   38.73    9.00
   1  14  -7   26.65    9.05
  -1 -14   6   45.82   10.88
  -1 -14   6   34.52    7.52
   1  14  -6   40.23    9.37
   1  14  -6   36.08    9.11
  -1 -14   5    0.32    8.34
  -1 -14   5    1.01    5.90
   1  14  -5    0.77    7.97
   1  14  -5   -0.11    7.23
  -1 -14   4   59.42   11.99
  -1 -14   4   52.30    8.42
   1  14  -4   66.86   11.88
   1  14  -4   47.70   10.32
  -1 -14   3   -0.56    8.92
  -1 -14   3    2.75    6.78
   1  14  -3   -1.27    8.66
   1  14  -3   -0.53    7.39
  -1 -14   2   -0.45    9.24
  -1 -14   2    1.99    7.33
   1  14  -2    0.69    8.07
  -1 -14   1    0.87    9.61
  -1 -14   1    0.11    8.07
   1  14  -1    0.74    8.34
  -1 -14   0   49.13   13.08
  -1 -14   0   50.27   11.14
   1  14   0   44.39   11.43
  -1 -14  -1   45.95   13.47
  -1 -14  -1   43.67   11.49
  -1 -14  -2    5.45   11.88
  -1 -14  -2    6.78   11.73
  -1 -14  -3   -3.34   12.97
  -1 -14  -3    0.53   12.41
   1  15 -17   -1.06    9.79
   1  15 -16   11.54    9.77
   1  15 -16   10.61   12.07
   1  15 -15   34.49   10.51
   1  15 -15   27.48   12.39
   1  15 -14   20.49    9.61
   1  15 -14   13.61   10.96
   1  15 -13   -1.03    8.07
   1  15 -13   -1.14    9.08
  -1 -15  12   15.46   10.30
   1  15 -12   15.41    8.76
   1  15 -12   14.08    9.56
  -1 -15  11   11.67    9.82
   1  15 -11   10.06    8.50
   1  15 -11    9.37    9.53
  -1 -15  10   17.07   10.24
  -1 -15  10   20.99    6.04
   1  15 -10   25.15    9.21
   1  15 -10   16.07    9.05
  -1 -15   9    9.24    9.77
  -1 -15   9    9.08    5.80
   1  15  -9    8.79    8.18
   1  15  -9    4.66    8.29
  -1 -15   8   20.57   10.30
  -1 -15   8   16.44    6.33
   1  15  -8   17.92    8.66
   1  15  -8    9.00    9.08
  -1 -15   7    6.72    9.74
  -1 -15   7    2.14    6.01
   1  15  -7    4.90    7.17
   1  15  -7    3.63    8.10
  -1 -15   6   26.79   10.91
  -1 -15   6   18.42    7.33
   1  15  -6   18.29    8.97
   1  15  -6   10.24    8.79
  -1 -15   5   15.11   10.51
  -1 -15   5   11.38    7.46
   1  15  -5   14.27    9.85
   1  15  -5    9.32    8.95
  -1 -15   4   58.37   13.13
  -1 -15   4   48.04    9.74
   1  15  -4   34.30   10.16
  -1 -15   3    6.06   10.91
  -1 -15   3    7.60    8.36
   1  15  -3    4.21    9.11
  -1 -15   2   25.15   12.31
  -1 -15   2   15.56    9.58
   1  15  -2   11.91   10.53
  -1 -15   1   38.91   13.58
  -1 -15   1   43.33   11.17
  -1 -15   0    4.00   12.33
  -1 -15   0    4.71   11.22
  -1 -15  -1    3.10   12.97
  -1 -15  -1    4.39   12.39
   1  16 -15    8.47   11.14
   1  16 -15    8.60   12.65
   1  16 -14   -3.39    9.87
   1  16 -14   -0.53   11.36
   1  16 -13    0.85    8.95
   1  16 -13    1.88   10.48
  -1 -16  12    4.47   11.36
   1  16 -12    5.08    9.74
   1  16 -12    1.80   10.59
  -1 -16  11   28.16   12.20
   1  16 -11   26.55   10.56
   1  16 -11   12.49   10.24
  -1 -16  10   73.37   14.35
   1  16 -10   81.18   13.02
   1  16 -10   63.95   13.61
  -1 -16   9   11.88   11.22
  -1 -16   9    7.62    6.80
   1  16  -9   13.10    9.79
   1  16  -9    4.39    9.95
  -1 -16   8    5.80   10.88
  -1 -16   8    7.09    7.25
   1  16  -8    8.05    8.42
   1  16  -8    5.51    9.34
  -1 -16   7   -1.11   10.77
  -1 -16   7    1.16    7.39
   1  16  -7   -3.34    9.42
   1  16  -7   -2.81    9.13
  -1 -16   6   57.04   14.11
  -1 -16   6   56.38   10.06
   1  16  -6   72.71   14.69
   1  16  -6   48.07   12.39
  -1 -16   5    2.49   11.57
  -1 -16   5   -0.69    8.21
   1  16  -5   -3.07    9.32
  -1 -16   4   25.86   13.13
  -1 -16   4   28.35    9.93
   1  16  -4   20.86   11.33
  -1 -16   3    2.41   11.96
  -1 -16   3   -1.38    9.45
   1  16  -3    1.06   11.75
  -1 -16   2   36.10   18.79
  -1 -16   2   39.92   12.92
   1  17 -13   10.91   12.65
  -1 -17  12   47.01   15.09
   1  17 -12   48.28   13.37
   1  17 -12   39.57   13.50
  -1 -17  11    4.16   13.00
   1  17 -11    3.92   11.12
   1  17 -11    5.27   11.67
  -1 -17  10   -0.45   12.49
   1  17 -10   -3.10    9.71
   1  17 -10   -0.37   11.88
  -1 -17   9    5.85   12.86
   1  17  -9   -0.61   11.09
   1  17  -9    3.23   11.09
  -1 -17   8   33.78   14.03
  -1 -17   8   24.64    9.03
   1  17  -8   28.08   12.31
   1  17  -8   30.94   13.16
  -1 -17   7    1.93   13.05
  -1 -17   7    0.64   13.26
   1  17  -7    2.49   12.60
   1  17  -7    5.64   11.62
   1  17  -6   35.10   13.95
   1  17  -5    6.17   12.60
  -2  18  -4   -0.03   11.54
  -2  18  -5   20.25   12.47
  -2  18  -6    2.06   11.09
   2 -18   6    0.16   12.12
  -2  18  -7   29.67   11.88
   2 -18   7   25.65   13.29
  -2  18  -8    5.16   10.19
   2 -18   8   10.27   12.57
  -2  18  -9    8.81    9.82
   2 -18   9    4.37   12.36
  -2  18 -10    0.98    8.29
   2 -18  10    4.08   12.73
  -2  18 -11    5.14   12.76
   2 -18  11    3.97   12.63
  -2  18 -12   58.45   15.11
  -2  17  -1    6.43   13.34
   2 -17   1    3.86   13.16
   2 -17   1    6.11   11.70
  -2  17  -2   -0.32   11.83
   2 -17   2   -1.01   11.30
   2 -17   2   -1.09    7.89
  -2  17  -3   10.27   10.35
   2 -17   3   12.10   11.88
  -2  17  -4   83.30   13.63
   2 -17   4   75.41   14.69
  -2  17  -5   80.44   13.23
   2 -17   5   62.57   13.95
  -2  17  -6   -0.19    9.16
   2 -17   6   -1.14   10.01
  -2  17  -7   29.57    9.85
   2 -17   7   28.48   11.46
  -2  17  -8    0.34    7.89
   2 -17   8    2.57   10.11
  -2  17  -9    2.99    7.01
  -2  17  -9    1.85   10.27
   2 -17   9   -1.43   10.08
  -2  17 -10    1.54    7.89
  -2  17 -10    0.66    9.53
   2 -17  10    2.25   10.67
  -2  17 -11   13.45    8.89
  -2  17 -11   12.10   10.77
   2 -17  11   11.01   11.12
  -2  17 -12   28.53    9.93
  -2  17 -12   30.10   12.68
  -2  17 -13    0.66    8.21
  -2  17 -13   -0.98   11.28
  -2  17 -14   -0.98   11.65
  -2  17 -14    4.10   12.23
  -2  17 -15   -3.20   12.10
   2 -16  -2   12.76   12.89
   2 -16  -1   16.62   12.55
   2 -16  -1    8.13    8.50
  -2  16   0    3.65   11.70
   2 -16   0    1.01   10.67
   2 -16   0    2.30    7.62
  -2  16  -1    5.93   10.14
   2 -16   1    3.68   10.06
   2 -16   1    4.00    6.88
  -2  16  -2    0.61    8.79
   2 -16   2   -0.11   10.27
   2 -16   2    1.32    6.30
  -2  16  -3   14.29    9.13
   2 -16   3   11.17   10.32
   2 -16   3    8.95    5.90
  -2  16  -4   15.78    8.76
   2 -16   4   11.46   10.16
  -2  16  -5   11.06    8.42
   2 -16   5    4.02    9.42
  -2  16  -6   10.72    7.86
   2 -16   6   11.75    9.11
  -2  16  -7    4.74    7.12
  -2  16  -7    2.51    8.15
   2 -16   7    2.57    8.52
  -2  16  -8   86.24    9.74
  -2  16  -8   80.84   11.94
   2 -16   8   66.60   11.36
  -2  16  -9   -0.37    6.86
  -2  16  -9   -0.26    8.02
   2 -16   9   -0.21    8.63
  -2  16 -10   47.35    9.56
  -2  16 -10   49.42   11.57
   2 -16  10   44.92   11.36
  -2  16 -11    8.60    7.68
  -2  16 -11    6.99    9.63
   2 -16  11   15.30   10.11
  -2  16 -12    0.56    6.88
  -2  16 -12   -0.66    9.63
  -2  16 -13    1.59    7.36
  -2  16 -13    5.08   10.08
  -2  16 -14    2.44    7.91
  -2  16 -14    1.91   10.59
  -2  16 -15   -0.77    8.18
  -2  16 -15   -2.46   11.38
  -2  16 -16   42.27   15.30
  -2  16 -16   52.20   14.74
   2 -15  -4   23.85   13.47
   2 -15  -4   23.27   10.40
   2 -15  -3   14.77   11.75
   2 -15  -3   12.71    9.32
   2 -15  -2   12.55   11.06
   2 -15  -2   11.65    8.44
  -2  15   1    3.34   10.16
   2 -15  -1   -0.56    9.29
   2 -15  -1    1.77    7.36
  -2  15   0  115.86   13.50
   2 -15   0  109.35   14.35
   2 -15   0   99.10    9.82
  -2  15  -1   37.45   10.03
   2 -15   1   41.93   11.43
   2 -15   1   33.78    7.91
  -2  15  -2    6.96    7.62
   2 -15   2    8.71    9.13
   2 -15   2    9.34    6.14
  -2  15  -3    9.74    7.76
   2 -15   3    9.85    8.89
   2 -15   3    7.60    5.24
  -2  15  -4   -0.13    6.78
   2 -15   4    1.75    8.05
  -2  15  -5   56.51    9.56
  -2  15  -5   49.37   13.31
   2 -15   5   49.18   10.77
  -2  15  -6    2.89    6.09
  -2  15  -6   -0.03    7.12
   2 -15   6   -0.08    7.81
  -2  15  -7   13.39    6.09
  -2  15  -7    5.35    8.05
   2 -15   7    7.94    8.23
  -2  15  -8   36.21    8.13
  -2  15  -8   41.24    9.66
   2 -15   8   35.89    9.63
  -2  15  -9    1.64    5.96
  -2  15  -9   -1.11    7.36
   2 -15   9    0.61    7.73
  -2  15 -10   13.26    6.96
  -2  15 -10   10.77    8.68
   2 -15  10   19.30    9.08
  -2  15 -11   17.26    6.99
  -2  15 -11   14.24    9.18
   2 -15  11   16.38    9.18
  -2  15 -12  111.57   10.11
  -2  15 -12   89.28   11.99
  -2  15 -13    0.40    6.51
  -2  15 -13    1.51    9.18
  -2  15 -14   34.52    8.13
  -2  15 -14   32.53   11.46
  -2  15 -15   34.94    8.89
  -2  15 -15   30.76   12.04
  -2  15 -16    0.90    8.07
  -2  15 -16   -2.62   10.98
  -2  15 -17    8.42    8.87
  -2  15 -17   10.19   12.07
   2 -14  -6   10.83   13.08
   2 -14  -6    6.01   10.35
   2 -14  -5   81.08   14.66
   2 -14  -5   76.52   12.68
   2 -14  -4   16.57   10.96
   2 -14  -4   11.12    9.05
   2 -14  -3   -0.64    9.32
   2 -14  -3    3.18    7.86
  -2  14   2   34.75   12.04
   2 -14  -2   37.16   11.33
   2 -14  -2   32.05    8.29
  -2  14   1   28.11    9.87
   2 -14  -1   26.81   10.32
   2 -14  -1   28.51    7.46
  -2  14   0   -0.21    7.78
   2 -14   0    3.10    8.21
   2 -14   0    1.91    5.77
  -2  14  -1   16.17    7.54
   2 -14   1   20.54    8.97
   2 -14   1   19.77    6.19
  -2  14  -2   33.27    8.18
   2 -14   2   33.30    9.34
   2 -14   2   30.36    6.43
  -2  14  -3    0.11    6.06
   2 -14   3    1.11    7.09
   2 -14   3    0.24    4.55
  -2  14  -4    1.72    6.11
  -2  14  -4    3.97    6.86
   2 -14   4    2.78    7.23
  -2  14  -5   18.37    6.38
  -2  14  -5   15.22    7.23
   2 -14   5   14.24    7.89
  -2  14  -6   23.51    5.98
  -2  14  -6   26.34    8.13
   2 -14   6   35.02    9.37
  -2  14  -7   11.57    5.85
  -2  14  -7   14.88    7.31
   2 -14   7    5.90    7.25
  -2  14  -8   44.65    7.33
  -2  14  -8   35.71    8.60
   2 -14   8   44.76    9.50
  -2  14  -9   27.82    6.43
  -2  14  -9   35.07    9.32
   2 -14   9   34.89    8.97
  -2  14 -10    0.13    5.27
  -2  14 -10    0.79    6.80
   2 -14  10    2.99    7.23
  -2  14 -11    9.37    5.59
  -2  14 -11    7.84    7.65
   2 -14  11    4.92    7.62
  -2  14 -12   28.27    6.64
  -2  14 -12   25.99    9.26
  -2  14 -13   37.53    7.57
  -2  14 -13   38.35   10.40
  -2  14 -14    1.35    5.98
  -2  14 -14    4.66    8.79
  -2  14 -15    3.26    6.56
  -2  14 -15    1.03    8.97
  -2  14 -16   17.02    7.81
  -2  14 -16   19.03   10.93
  -2  14 -17    0.32    7.94
  -2  14 -17   -0.19   10.08
  -2  14 -18   48.78   11.73
  -2  14 -18   49.21   14.64
   2 -13  -8    7.89   12.39
   2 -13  -7   14.61   10.53
   2 -13  -6    8.02   10.61
   2 -13  -6   12.57    9.37
   2 -13  -5   56.57   12.04
   2 -13  -5   59.72   10.93
   2 -13  -4    0.40    8.66
   2 -13  -4   -0.61    7.17
   2 -13  -3    0.93    8.44
   2 -13  -3    0.08    6.62
  -2  13   2  149.29   13.08
   2 -13  -2  126.87   12.28
   2 -13  -2  131.85   10.11
  -2  13   1   59.53   10.61
   2 -13  -1   53.05   10.38
   2 -13  -1   46.53    7.84
  -2  13   0   11.09    7.17
   2 -13   0    9.21    7.60
   2 -13   0    5.80    5.56
  -2  13  -1   11.17    6.51
   2 -13   1    6.62    7.15
   2 -13   1    7.57    5.27
  -2  13  -2    4.84    5.85
  -2  13  -2    1.80    5.96
   2 -13   2    5.77    6.67
   2 -13   2    2.44    4.61
  -2  13  -3   86.56    8.84
  -2  13  -3   82.19    8.58
   2 -13   3   79.20    9.63
   2 -13   3   79.86    6.25
  -2  13  -4    5.56    5.37
  -2  13  -4    5.08    5.82
   2 -13   4    9.24    6.91
  -2  13  -5    8.31    4.55
  -2  13  -5   14.16    6.67
   2 -13   5   14.72    7.25
  -2  13  -6   18.71    5.69
  -2  13  -6   13.39    6.54
   2 -13   6   20.20    7.52
  -2  13  -7    1.43    4.76
  -2  13  -7    3.36    6.06
   2 -13   7    1.85    6.25
  -2  13  -8   13.42    5.11
  -2  13  -8   12.86    6.96
   2 -13   8   12.68    6.67
  -2  13  -9    4.66    4.87
  -2  13  -9    2.70    6.22
   2 -13   9    4.63    6.38
  -2  13 -10    2.33    4.76
  -2  13 -10   -0.74    6.49
   2 -13  10    0.79    6.30
  -2  13 -11  104.53    7.81
  -2  13 -11   88.36   10.69
   2 -13  11   86.77   10.01
  -2  13 -12   10.56    5.48
  -2  13 -12    7.49    7.39
  -2  13 -13   18.26    5.88
  -2  13 -13   21.04    8.60
  -2  13 -14   -0.42    5.56
  -2  13 -14    3.52    7.91
  -2  13 -15    9.58    6.80
  -2  13 -15   11.14    9.93
  -2  13 -16   -1.32    6.88
  -2  13 -16   -1.56    9.74
  -2  13 -17   -1.24    8.10
  -2  13 -17    2.70   10.72
  -2  13 -18    1.16    8.29
  -2  13 -18    1.59   11.65
   2 -12  -9   39.18   13.23
   2 -12  -8   18.32   10.53
   2 -12  -7    9.03   10.14
   2 -12  -7   13.10    9.40
   2 -12  -6    1.01    8.66
   2 -12  -6    0.37    7.86
   2 -12  -5    6.19    8.42
   2 -12  -5    8.79    7.41
   2 -12  -4   16.15    8.84
   2 -12  -4   16.65    7.33
  -2  12   3   99.53   11.88
   2 -12  -3   80.31   10.85
   2 -12  -3   90.45    9.32
  -2  12   2  182.43   12.07
   2 -12  -2  161.86   11.94
   2 -12  -2  142.91    9.66
  -2  12   1   52.30    8.84
   2 -12  -1   40.29    8.95
   2 -12  -1   41.69    6.91
  -2  12   0  107.55    9.21
   2 -12   0   95.77   10.06
   2 -12   0   88.96    7.36
  -2  12  -1    5.43    5.43
  -2  12  -1    2.96    5.53
   2 -12   1    3.44    6.19
   2 -12   1    2.06    4.26
  -2  12  -2   32.85    6.88
  -2  12  -2   24.25    6.30
   2 -12   2   32.90    7.78
   2 -12   2   27.93    5.19
  -2  12  -3  292.15   11.01
  -2  12  -3  229.84   10.69
   2 -12   3  253.71   12.36
   2 -12   3  238.31    7.84
  -2  12  -4    1.09    4.31
  -2  12  -4    0.58    5.19
   2 -12   4    1.99    5.45
  -2  12  -5   19.48    5.24
  -2  12  -5   14.61    5.93
   2 -12   5   15.67    6.54
  -2  12  -6   21.33    5.21
  -2  12  -6   27.53    7.04
   2 -12   6   23.88    6.91
  -2  12  -7   81.47    6.38
  -2  12  -7   71.65    7.97
   2 -12   7   69.48    8.39
  -2  12  -8   13.87    4.79
  -2  12  -8   14.96    6.59
   2 -12   8   14.90    6.33
  -2  12  -9   14.96    4.84
  -2  12  -9   14.96    6.72
   2 -12   9   11.65    6.27
  -2  12 -10   -1.03    4.08
  -2  12 -10   -0.56    5.85
   2 -12  10   -0.37    5.72
  -2  12 -11   13.34    4.76
  -2  12 -11   12.52    6.91
   2 -12  11   15.80    7.84
  -2  12 -12    5.37    4.76
  -2  12 -12    5.59    7.28
  -2  12 -13   17.42    6.01
  -2  12 -13   19.53    8.44
  -2  12 -14    9.42    6.01
  -2  12 -14    9.71    7.94
  -2  12 -15   60.30    7.97
  -2  12 -15   49.63   10.72
  -2  12 -16    3.55    6.01
  -2  12 -16   -0.71    8.44
  -2  12 -17    1.85    6.64
  -2  12 -17   -1.32    9.66
  -2  12 -18    3.20    7.84
  -2  12 -18    0.74   10.91
  -2  12 -19    3.65    9.21
  -2  12 -19   -0.37   12.60
   2 -11 -10   15.33   12.36
   2 -11  -9   96.24   13.29
   2 -11  -8   22.58    9.61
   2 -11  -7    1.48    8.44
   2 -11  -7   -1.51    7.57
   2 -11  -6    1.91    7.68
   2 -11  -6   -0.08    6.96
   2 -11  -5  165.54   12.31
   2 -11  -5  166.31   11.17
  -2  11   4   19.30    8.66
   2 -11  -4   12.52    7.89
   2 -11  -4   12.63    6.56
  -2  11   3   25.12    7.99
   2 -11  -3   14.45    7.28
   2 -11  -3   11.65    6.01
  -2  11   2   41.80    8.31
   2 -11  -2   34.23    8.13
   2 -11  -2   28.19    6.49
  -2  11   1   32.35    7.60
  -2  11   1   26.68    6.64
   2 -11  -1   33.40    7.36
   2 -11  -1   30.86    6.11
  -2  11   0   83.33    7.89
  -2  11   0   67.26    6.96
   2 -11   0   87.54    8.63
   2 -11   0   89.55    6.80
  -2  11  -1  394.32   12.20
  -2  11  -1  303.13   10.80
   2 -11   1  357.00   13.71
   2 -11   1  378.44   10.14
  -2  11  -2    3.26    4.58
  -2  11  -2    4.53    4.84
   2 -11   2    3.47    5.19
   2 -11   2    2.89    3.60
  -2  11  -3   40.66    5.69
  -2  11  -3   32.13    5.77
   2 -11   3   35.23    6.75
   2 -11   3   34.12    4.26
  -2  11  -4   18.40    4.42
  -2  11  -4   19.03    5.48
   2 -11   4   24.67    6.41
  -2  11  -5   62.28    5.77
  -2  11  -5   49.97    6.41
   2 -11   5   56.51    7.17
  -2  11  -6  322.93    9.24
  -2  11  -6  285.66   11.30
   2 -11   6  316.23   12.20
  -2  11  -7   -1.64    3.52
  -2  11  -7    0.64    4.63
   2 -11   7    1.91    5.11
  -2  11  -8  126.74    6.67
  -2  11  -8  131.26    9.24
   2 -11   8  117.68    8.42
  -2  11  -9    6.19    4.00
  -2  11  -9    6.33    5.56
   2 -11   9    4.82    5.29
  -2  11 -10    1.99    3.76
  -2  11 -10    0.53    6.04
   2 -11  10    1.91    5.32
  -2  11 -11   51.99    6.22
  -2  11 -11   46.85    8.73
  -2  11 -12    7.23    5.00
  -2  11 -12    7.41    6.67
  -2  11 -13    6.27    4.90
  -2  11 -13    4.37    6.96
  -2  11 -14   22.45    5.72
  -2  11 -14   19.67    8.68
  -2  11 -15    6.51    6.01
  -2  11 -15    7.49    8.50
  -2  11 -16    9.58    6.49
  -2  11 -16    6.70    8.95
  -2  11 -17   23.64    7.68
  -2  11 -17   14.58   10.53
  -2  11 -18   27.98    8.71
  -2  11 -18   23.11   11.70
  -2  11 -19  125.81   12.76
  -2  11 -19  129.49   17.07
   2 -10 -10   -0.29   10.35
   2 -10  -9    4.63    8.47
   2 -10  -8    7.89    8.26
   2 -10  -7    2.59    7.46
   2 -10  -7    0.11    7.01
   2 -10  -6    4.76    7.07
   2 -10  -6    4.47    6.59
  -2  10   5  217.29   13.16
   2 -10  -5  181.13   11.99
   2 -10  -5  199.13   11.12
  -2  10   4  270.18   13.18
   2 -10  -4  224.73   12.26
   2 -10  -4  185.98   10.22
  -2  10   3  159.45   10.48
   2 -10  -3  131.42    9.77
   2 -10  -3  128.40    8.44
  -2  10   2  312.37   11.94
  -2  10   2  257.97    9.93
   2 -10  -2  269.36   12.02
   2 -10  -2  275.81   10.16
  -2  10   1   72.39    7.41
  -2  10   1   51.11    6.22
   2 -10  -1   63.13    7.46
   2 -10  -1   64.90    6.25
  -2  10   0    1.93    4.18
  -2  10   0    1.48    4.18
   2 -10   0    1.38    4.58
   2 -10   0    1.09    3.71
  -2  10  -1    9.05    4.26
  -2  10  -1   13.87    4.50
   2 -10   1   19.11    5.74
   2 -10   1   20.17    4.29
  -2  10  -2   23.82    4.87
  -2  10  -2   16.91    4.66
   2 -10   2   19.01    5.69
   2 -10   2   22.26    4.02
  -2  10  -3  546.84   11.51
  -2  10  -3  574.15   13.23
   2 -10   3  601.10   15.30
   2 -10   3  578.81    9.16
  -2  10  -4   63.77    5.37
  -2  10  -4   53.71    5.96
   2 -10   4   54.77    6.64
  -2  10  -5   42.70    4.42
  -2  10  -5   34.97    5.69
   2 -10   5   42.43    6.06
  -2  10  -6   13.08    3.76
  -2  10  -6   12.44    4.98
   2 -10   6    9.37    4.79
  -2  10  -7   16.91    4.18
  -2  10  -7   13.92    5.06
   2 -10   7   21.57    5.51
  -2  10  -8   18.24    4.18
  -2  10  -8   14.88    5.32
   2 -10   8   15.91    5.29
  -2  10  -9    1.38    3.34
  -2  10  -9    0.74    5.03
   2 -10   9    1.38    4.37
  -2  10 -10   59.77    5.64
  -2  10 -10   54.45    7.86
   2 -10  10   56.62    6.91
  -2  10 -11  371.10    9.53
  -2  10 -11  350.38   14.11
  -2  10 -12   -0.24    4.21
  -2  10 -12    0.87    6.22
  -2  10 -13  122.48    7.62
  -2  10 -13  116.55   10.80
  -2  10 -14    3.23    5.08
  -2  10 -14   -0.24    6.99
  -2  10 -15   30.86    7.20
  -2  10 -15   29.14    9.24
   2 -10  15   29.57    8.66
  -2  10 -16    0.66    5.93
  -2  10 -16    0.53    7.86
   2 -10  16    2.49    7.28
  -2  10 -17    5.24    7.07
  -2  10 -17    4.08    8.97
   2 -10  17    7.20    8.79
  -2  10 -18    3.31    8.10
  -2  10 -18    4.58    9.87
   2 -10  18    2.46    9.05
  -2  10 -19    5.27    9.13
  -2  10 -19    0.90   10.77
   2 -10  19    1.06   10.32
   2  -9 -13   10.01   12.76
   2  -9 -12   15.09   12.52
   2  -9 -11    2.57   10.32
   2  -9 -10    9.90    9.61
   2  -9 -10    6.35    8.60
   2  -9  -9    1.30    8.42
   2  -9  -9    3.44    7.81
   2  -9  -8   -0.58    7.12
   2  -9  -8    0.77    7.68
   2  -9  -8   -0.13    7.07
   2  -9  -7   19.83    7.36
   2  -9  -7   21.84    8.05
   2  -9  -7   22.55    7.44
  -2   9   6    8.10   11.57
   2  -9  -6    7.33    6.38
   2  -9  -6    6.30    6.04
   2  -9  -6    6.41    6.22
  -2   9   5  151.75   10.72
   2  -9  -5  138.57   10.30
   2  -9  -5  122.40    8.76
   2  -9  -5  134.12    9.24
  -2   9   4  112.36    9.40
  -2   9   4   85.55   10.14
   2  -9  -4   95.98    8.73
   2  -9  -4   85.21    7.60
   2  -9  -4   86.69    7.57
  -2   9   3   48.33    7.49
  -2   9   3   37.19    5.56
   2  -9  -3   41.29    7.01
   2  -9  -3   35.89    6.01
   2  -9  -3   42.62    6.11
  -2   9   2  177.72    9.00
  -2   9   2  145.08    7.36
   2  -9  -2  156.41    9.26
   2  -9  -2  143.04    7.23
   2  -9  -2  163.82    7.84
  -2   9   1  183.22    8.31
  -2   9   1  143.81    7.01
   2  -9  -1  140.13    8.60
   2  -9  -1  154.08    6.78
   2  -9  -1  155.40    7.15
  -2   9   0  501.07   11.83
  -2   9   0  241.62    8.34
   2  -9   0  416.39   12.65
   2  -9   0  441.91    9.08
   2  -9   0  430.16    9.79
  -2   9  -1  640.35   12.57
  -2   9  -1  495.46   11.28
   2  -9   1  515.87   13.68
   2  -9   1  519.04    9.26
   2  -9   1  557.53   10.14
  -2   9  -2   98.81    5.64
  -2   9  -2   85.10    5.85
   2  -9   2   91.61    7.04
   2  -9   2   96.85    5.16
   2  -9   2   86.48    4.47
  -2   9  -3   38.65    4.29
  -2   9  -3   33.38    4.79
   2  -9   3   31.60    5.24
  -2   9  -4   62.73    4.58
  -2   9  -4   45.85    5.19
   2  -9   4   50.24    5.77
  -2   9  -5  418.54    8.68
  -2   9  -5  384.34   10.93
   2  -9   5  405.30   11.57
  -2   9  -6  473.07    8.87
  -2   9  -6  449.30   12.10
   2  -9   6  464.46   12.12
  -2   9  -7  141.93    5.53
  -2   9  -7  134.78    7.94
   2  -9   7  148.39    7.65
  -2   9  -8  379.71    8.21
  -2   9  -8  358.48   11.96
   2  -9   8  357.00   10.53
  -2   9  -9  383.70    8.34
  -2   9  -9  396.33   13.08
   2  -9   9  376.85   10.80
  -2   9 -10   17.95    3.94
  -2   9 -10   17.18    6.25
   2  -9  10   18.56    5.16
  -2   9 -11  212.29    7.52
  -2   9 -11  202.23   11.06
   2  -9  11  207.52   10.91
  -2   9 -12    6.06    4.16
  -2   9 -12    9.40    6.27
   2  -9  12    9.29    5.90
  -2   9 -13  180.73    8.47
  -2   9 -13  168.66   11.78
   2  -9  13  169.06   11.57
  -2   9 -14    2.67    5.11
  -2   9 -14    5.56    7.04
   2  -9  14    1.99    6.43
  -2   9 -15   76.66    8.42
  -2   9 -15   75.62   11.12
   2  -9  15   69.03    9.95
  -2   9 -16    3.55    6.67
  -2   9 -16    5.85    8.07
   2  -9  16    6.67    7.54
  -2   9 -17   11.75    7.81
  -2   9 -17    2.65    9.24
   2  -9  17    8.55    8.60
  -2   9 -18   -0.26    8.31
  -2   9 -18    1.43   10.03
   2  -9  18    5.74    9.21
  -2   9 -19    0.90    9.63
  -2   9 -19    2.12   11.41
   2  -9  19    3.10   10.27
  -2   9 -20    1.77   12.23
  -2   9 -20    0.13   13.29
   2  -9  20   -1.40   12.02
   2  -8 -14   25.68   14.61
   2  -8 -13    4.95   11.57
   2  -8 -12    2.38   10.40
   2  -8 -11    1.56    9.18
   2  -8 -10    4.47    8.52
   2  -8 -10    3.18    7.70
   2  -8  -9   60.27   10.01
   2  -8  -9   64.43    9.90
   2  -8  -8   51.06    8.39
   2  -8  -8   52.09    9.29
   2  -8  -8   53.55    8.81
   2  -8  -7    4.34    5.88
   2  -8  -7    6.54    6.59
   2  -8  -7    7.76    6.14
  -2   8   6   51.72    9.00
   2  -8  -6   49.84    7.46
   2  -8  -6   41.74    7.44
   2  -8  -6   48.89    7.36
  -2   8   5    5.53    5.53
  -2   8   5    4.45    4.39
   2  -8  -5    3.20    5.19
   2  -8  -5    6.96    5.24
   2  -8  -5    6.22    5.16
  -2   8   4  124.75    8.68
  -2   8   4  111.17    6.88
   2  -8  -4  100.08    7.97
   2  -8  -4   95.40    6.86
   2  -8  -4  101.99    7.23
  -2   8   3    3.68    4.63
  -2   8   3    1.69    3.36
   2  -8  -3    1.83    4.31
   2  -8  -3    1.40    3.79
   2  -8  -3    2.20    3.81
  -2   8   2    3.23    3.97
  -2   8   2    5.51    3.52
   2  -8  -2    3.71    4.16
   2  -8  -2    3.86    3.52
   2  -8  -2    4.18    3.57
  -2   8   1  180.23    7.46
  -2   8   1  141.59    6.19
   2  -8  -1  144.02    7.81
   2  -8  -1  158.18    6.33
   2  -8  -1  150.64    6.46
  -2   8   0  143.12    6.56
  -2   8   0  101.67    5.40
   2  -8   0  101.99    6.78
   2  -8   0  118.98    5.27
   2  -8   0  110.91    5.29
  -2   8  -1  172.93    6.59
  -2   8  -1  143.25    6.14
   2  -8   1  158.00    7.70
   2  -8   1  153.31    5.14
   2  -8   1  161.07    5.93
   2  -8   1  155.14    5.37
  -2   8  -2   52.62    3.97
  -2   8  -2   39.33    4.29
   2  -8   2   43.97    5.16
   2  -8   2   45.71    3.39
   2  -8   2   46.48    3.44
   2  -8   2   46.14    3.31
  -2   8  -3   43.41    3.76
  -2   8  -3   33.59    4.21
   2  -8   3   36.34    4.90
  -2   8  -4  741.63   10.19
  -2   8  -4  775.11   10.83
  -2   8  -4  678.50   12.81
   2  -8   4  722.97   14.06
   2  -8   4  752.90    8.26
  -2   8  -5   10.53    2.49
  -2   8  -5   13.50    3.34
  -2   8  -5   15.22    2.89
  -2   8  -5   13.42    4.00
   2  -8   5   13.53    4.02
   2  -8   5   13.31    2.83
  -2   8  -6  535.27    8.26
  -2   8  -6  536.30    8.68
  -2   8  -6  527.91    8.47
  -2   8  -6  523.23   12.33
   2  -8   6  517.96   11.73
  -2   8  -7  331.51    6.78
  -2   8  -7  325.31    7.04
  -2   8  -7  324.78    7.68
  -2   8  -7  338.52   10.72
   2  -8   7  331.56    9.56
  -2   8  -8   18.74    3.31
  -2   8  -8   18.45    4.16
  -2   8  -8   22.74    4.42
  -2   8  -8   21.63    5.37
   2  -8   8   23.93    4.71
  -2   8  -9   78.80    4.66
  -2   8  -9   74.51    6.09
  -2   8  -9   76.71    7.20
   2  -8   9   74.12    5.74
   2  -8   9   76.92    6.75
  -2   8 -10   13.45    3.73
  -2   8 -10   10.27    5.06
  -2   8 -10   11.81    5.61
   2  -8  10    8.63    4.21
   2  -8  10    8.50    5.00
  -2   8 -11   57.02    5.48
  -2   8 -11   46.48    6.99
  -2   8 -11   52.62    7.62
   2  -8  11   55.93    7.20
  -2   8 -12   47.88    5.72
  -2   8 -12   37.38    6.88
  -2   8 -12   45.02    8.05
   2  -8  12   44.50    7.15
  -2   8 -13    0.32    4.53
  -2   8 -13    2.89    5.96
  -2   8 -13    1.40    6.30
   2  -8  13    0.21    5.64
  -2   8 -14   11.88    5.61
  -2   8 -14   12.84    7.20
  -2   8 -14   17.84    7.81
   2  -8  14   12.60    6.94
  -2   8 -15   38.59    7.41
  -2   8 -15   43.60    9.56
  -2   8 -15   39.63    9.58
   2  -8  15   46.27    9.24
  -2   8 -16    8.63    6.33
  -2   8 -16    9.42    8.73
  -2   8 -16    5.48    8.21
   2  -8  16    7.62    7.76
  -2   8 -17    1.32    6.91
  -2   8 -17   -0.26    8.63
  -2   8 -17    3.68    9.00
   2  -8  17    5.32    8.47
  -2   8 -18   41.80   10.01
  -2   8 -18   26.36   13.02
  -2   8 -18   29.99   11.38
   2  -8  18   45.34   11.86
  -2   8 -19    5.32    9.42
  -2   8 -19    2.57   11.33
   2  -8  19    1.32   10.56
  -2   8 -20    1.83   10.83
  -2   8 -20    2.36   12.23
   2  -8  20    0.82   11.49
  -2   7  15    6.78   12.92
   2  -7 -15    5.80   14.03
  -2   7  14    1.01   10.53
   2  -7 -14    4.84   12.04
  -2   7  13   16.36   10.19
   2  -7 -13   21.86   11.17
  -2   7  12    3.49    7.62
   2  -7 -12    4.31    8.81
  -2   7  11    5.40    7.60
   2  -7 -11    5.66    8.29
  -2   7  10    2.14    6.75
   2  -7 -10    2.59    7.36
   2  -7 -10    5.08    7.31
  -2   7   9   12.26    7.20
   2  -7  -9    9.50    6.94
   2  -7  -9   11.36    6.99
  -2   7   8   97.06    9.13
   2  -7  -8   85.18    8.31
   2  -7  -8   97.96    9.45
   2  -7  -8  101.70    9.16
  -2   7   7   -0.50    5.88
  -2   7   7   -0.37    4.79
   2  -7  -7   -0.90    5.00
   2  -7  -7    1.30    5.53
   2  -7  -7    0.64    5.16
  -2   7   6   34.33    7.31
  -2   7   6   25.99    4.98
  -2   7   6   28.88    6.56
   2  -7  -6   25.04    5.98
   2  -7  -6   28.75    6.30
   2  -7  -6   24.78    6.11
  -2   7   5  213.80    9.79
  -2   7   5  176.66    7.49
  -2   7   5  180.47    9.05
   2  -7  -5  164.46    8.79
   2  -7  -5  167.66    8.60
   2  -7  -5  158.87    8.21
  -2   7   4   58.34    6.54
  -2   7   4   43.01    4.95
  -2   7   4   47.80    6.11
   2  -7  -4   39.49    5.82
   2  -7  -4   43.09    5.27
   2  -7  -4   38.67    5.21
  -2   7   3   15.11    4.58
  -2   7   3    9.90    3.34
  -2   7   3   11.25    4.53
   2  -7  -3   10.19    4.29
   2  -7  -3   11.17    3.92
   2  -7  -3    7.62    3.57
  -2   7   2  462.93   10.75
  -2   7   2  371.98    8.50
  -2   7   2  396.12   10.22
   2  -7  -2  347.36   10.43
   2  -7  -2  363.11    8.84
   2  -7  -2  330.32    8.60
  -2   7   1   20.20    3.89
  -2   7   1   16.41    3.34
   2  -7  -1   19.51    4.42
   2  -7  -1   17.31    3.60
   2  -7  -1   14.51    3.36
  -2   7   0  903.62   12.73
  -2   7   0  726.43   11.04
   2  -7   0  765.42   14.27
   2  -7   0  759.87   10.27
   2  -7   0  774.13   10.80
   2  -7   0  759.20   10.51
  -2   7  -1    1.69    2.38
  -2   7  -1    0.85    2.25
   2  -7   1    1.11    3.02
   2  -7   1    1.99    2.33
   2  -7   1    0.61    2.54
   2  -7   1    1.27    2.06
  -2   7  -2  177.61    5.35
  -2   7  -2  171.02    5.90
  -2   7  -2  144.79    5.66
   2  -7   2  164.32    7.12
   2  -7   2  161.17    4.53
  -2   7  -3    4.92    2.09
  -2   7  -3    5.24    2.46
  -2   7  -3    4.69    2.83
   2  -7   3    3.94    3.20
   2  -7   3    6.67    2.28
  -2   7  -4  499.46    7.25
  -2   7  -4  504.51    7.49
  -2   7  -4  469.18   10.19
   2  -7   4  489.90   10.72
   2  -7   4  514.89    7.28
  -2   7  -5   19.08    2.51
  -2   7  -5   26.28    2.94
  -2   7  -5   26.23    3.18
  -2   7  -5   24.06    4.18
   2  -7   5   26.97    4.00
   2  -7   5   29.38    3.15
  -2   7  -6  232.22    4.98
  -2   7  -6  234.73    5.24
  -2   7  -6  223.62    6.27
  -2   7  -6  220.78    8.18
   2  -7   6  235.63    7.60
  -2   7  -7   10.32    2.51
  -2   7  -7    8.76    2.73
  -2   7  -7   10.32    3.44
  -2   7  -7    9.90    4.21
   2  -7   7   10.48    3.49
   2  -7   7    8.66    3.86
  -2   7  -8  315.23    6.51
  -2   7  -8  293.65    6.46
  -2   7  -8  279.86    8.21
  -2   7  -8  304.80   10.38
   2  -7   8  295.51    8.21
   2  -7   8  318.54   10.40
  -2   7  -9   17.76    3.52
  -2   7  -9   20.04    4.95
  -2   7  -9   23.45    5.64
   2  -7   9   19.48    3.97
   2  -7   9   24.41    5.61
  -2   7 -10  225.47    6.88
  -2   7 -10  206.94    8.81
  -2   7 -10  206.60   10.08
   2  -7  10  213.82    9.90
  -2   7 -11   63.87    5.51
  -2   7 -11   48.10    6.96
  -2   7 -11   55.82    7.33
   2  -7  11   54.69    6.80
  -2   7 -12   37.80    5.77
  -2   7 -12   31.92    6.91
  -2   7 -12   31.55    7.44
   2  -7  12   35.34    7.15
  -2   7 -13   12.33    5.29
  -2   7 -13    9.37    6.19
  -2   7 -13   13.31    6.86
   2  -7  13   12.33    6.25
  -2   7 -14   97.14    8.23
  -2   7 -14   83.30    9.53
  -2   7 -14   78.40    9.85
   2  -7  14   86.58    9.58
  -2   7 -15   -1.80    5.93
  -2   7 -15    1.51    7.04
  -2   7 -15    2.75    7.09
   2  -7  15    2.86    6.59
  -2   7 -16    4.87    6.72
  -2   7 -16    5.35    8.18
  -2   7 -16    4.66    8.10
   2  -7  16    3.60    7.52
  -2   7 -17   45.74    9.69
  -2   7 -17   33.70   10.43
  -2   7 -17   36.95   10.80
   2  -7  17   40.53   10.75
  -2   7 -18   76.97   11.43
  -2   7 -18   66.60   13.16
  -2   7 -18   58.39   13.23
   2  -7  18   66.52   12.44
  -2   7 -19   34.65   10.59
  -2   7 -19   33.17   12.26
  -2   7 -19   20.20   11.78
   2  -7  19   20.28   11.04
  -2   7 -20   42.59   12.18
  -2   7 -20   56.06   15.48
  -2   7 -20   40.68   14.56
   2  -7  20   45.00   14.13
  -2   6  16    0.03   12.04
   2  -6 -16    6.04   14.11
  -2   6  15    1.51   10.38
   2  -6 -15    3.20   11.81
  -2   6  14   24.59   10.67
   2  -6 -14   20.96   10.85
  -2   6  13    6.22    8.36
   2  -6 -13    3.79    8.76
  -2   6  12   12.94    8.60
   2  -6 -12   14.72    8.52
  -2   6  11   26.47    7.20
   2  -6 -11   21.76    8.29
  -2   6  10   82.72    9.16
   2  -6 -10   74.80    9.53
   2  -6 -10   59.03    9.05
  -2   6   9   80.89    8.60
   2  -6  -9   76.84    8.76
   2  -6  -9   67.02    8.60
  -2   6   8   -0.03    4.71
  -2   6   8   -0.93    5.24
   2  -6  -8    1.30    4.87
   2  -6  -8   -0.53    5.32
   2  -6  -8   -1.59    5.29
  -2   6   7   46.56    7.23
  -2   6   7   45.55    5.96
  -2   6   7   37.08    6.30
   2  -6  -7   30.57    5.80
   2  -6  -7   41.53    6.56
   2  -6  -7   35.81    6.41
  -2   6   6  286.93   10.53
  -2   6   6  257.42    8.39
  -2   6   6  252.47    9.74
   2  -6  -6  232.11    9.13
   2  -6  -6  237.62    9.69
   2  -6  -6  239.55    9.40
  -2   6   5   18.98    5.19
  -2   6   5   17.28    4.02
  -2   6   5   14.24    4.53
   2  -6  -5   13.47    4.39
   2  -6  -5   21.73    7.28
   2  -6  -5   20.62    4.92
   2  -6  -5   16.62    4.50
  -2   6   4    0.34    3.63
  -2   6   4    2.44    2.67
  -2   6   4    2.62    4.02
   2  -6  -4    1.69    3.65
   2  -6  -4    1.83    4.34
   2  -6  -4    0.40    3.39
   2  -6  -4    1.56    3.34
  -2   6   3   32.64    4.79
  -2   6   3   30.15    3.41
  -2   6   3   33.75    4.76
   2  -6  -3   27.48    4.45
   2  -6  -3   35.31    5.37
   2  -6  -3   31.34    4.08
   2  -6  -3   27.69    4.10
  -2   6   2   54.50    4.50
  -2   6   2   43.94    3.60
  -2   6   2   40.92    4.69
   2  -6  -2   40.13    4.53
   2  -6  -2   46.77    4.05
   2  -6  -2   40.53    3.89
  -2   6   1   32.48    3.60
  -2   6   1   23.64    2.96
  -2   6   1   29.14    5.29
   2  -6  -1   21.73    3.86
   2  -6  -1   28.45    3.39
   2  -6  -1   26.84    3.26
  -2   6   0  145.21    5.14
  -2   6   0  125.70    4.61
   2  -6   0  123.90    6.04
   2  -6   0  132.40    4.63
   2  -6   0  131.87    4.61
   2  -6   0  128.83    4.34
  -2   6  -1  551.28    8.21
  -2   6  -1  478.89    8.29
   2  -6   1  507.42   10.59
   2  -6   1  501.23    7.39
   2  -6   1  502.39    6.70
   2  -6   1  453.98    6.30
  -2   6  -2  316.34    5.77
  -2   6  -2  335.26    6.22
  -2   6  -2  296.57    6.96
   2  -6   2  302.52    8.13
   2  -6   2  309.06    5.69
  -2   6  -3   15.22    2.09
  -2   6  -3   15.27    2.51
  -2   6  -3   13.61    2.91
   2  -6   3   14.32    3.12
   2  -6   3   15.70    2.46
  -2   6  -4 1060.98    8.26
  -2   6  -4 1066.86    8.34
  -2   6  -4 1054.98   14.06
   2  -6   4  995.63   13.66
   2  -6   4 1067.18   10.69
  -2   6  -5   13.18    2.91
  -2   6  -5   16.25    3.79
   2  -6   5   13.37    3.23
   2  -6   5   13.39    2.81
   2  -6   5   16.36    3.52
  -2   6  -6   82.14    4.55
  -2   6  -6   92.33    5.77
   2  -6   6   86.98    4.79
   2  -6   6   95.98    5.64
  -2   6  -7   13.18    2.67
  -2   6  -7   11.65    2.59
  -2   6  -7   16.12    3.71
  -2   6  -7   16.86    4.26
   2  -6   7   17.34    3.44
   2  -6   7   15.75    3.86
  -2   6  -8  519.36    7.70
  -2   6  -8  487.97    7.52
  -2   6  -8  470.63   10.59
  -2   6  -8  512.56   12.71
   2  -6   8  481.83    8.92
   2  -6   8  506.13   12.57
  -2   6  -9    9.63    3.04
  -2   6  -9    9.77    3.39
  -2   6  -9    6.91    4.08
  -2   6  -9    8.05    4.37
   2  -6   9   10.88    3.28
   2  -6   9    7.89    4.24
  -2   6 -10  238.31    7.07
  -2   6 -10  212.76    9.08
  -2   6 -10  211.68    9.93
   2  -6  10  233.67   10.19
  -2   6 -11   25.33    4.82
  -2   6 -11   29.20    6.43
  -2   6 -11   18.05    5.80
   2  -6  11   25.25    6.33
  -2   6 -12   39.57    5.69
  -2   6 -12   32.77    7.17
   2  -6  12   33.38    7.25
  -2   6 -13   76.95    6.94
  -2   6 -13   68.05    8.47
   2  -6  13   73.48    8.97
  -2   6 -14   27.24    6.41
  -2   6 -14   22.47    7.65
   2  -6  14   20.28    7.52
  -2   6 -15    2.70    5.88
  -2   6 -15    0.32    7.39
  -2   6 -15    1.30    7.12
   2  -6  15   -0.56    6.91
  -2   6 -16   17.34    7.44
  -2   6 -16   16.04    8.84
  -2   6 -16    8.92    8.23
   2  -6  16   10.75    8.07
  -2   6 -17    3.20    7.52
  -2   6 -17    3.65    8.89
  -2   6 -17    0.34    8.58
   2  -6  17    4.05    8.47
  -2   6 -18   19.35    9.53
  -2   6 -18   19.27   10.80
  -2   6 -18   12.73   10.38
   2  -6  18   14.40   10.46
  -2   6 -19    0.90   10.30
  -2   6 -19    2.99   10.96
  -2   6 -19    2.41   11.33
   2  -6  19    2.99   11.01
  -2   6 -20    2.46   11.96
  -2   6 -20   -0.19   13.08
  -2   6 -20    2.99   13.16
   2  -6  20    2.78   12.76
  -2   5  17    4.37   11.75
  -2   5  16    5.24   10.64
   2  -5 -16   10.85   12.26
  -2   5  15    2.83    8.84
   2  -5 -15    1.16   10.24
  -2   5  14    5.29    8.21
   2  -5 -14   13.02    9.63
  -2   5  13   -0.32    7.54
   2  -5 -13   -1.09    7.78
  -2   5  12   63.77    9.34
   2  -5 -12   49.97    9.77
  -2   5  11   -1.24    6.11
   2  -5 -11    0.79    6.41
  -2   5  10  116.60    8.87
   2  -5 -10  116.52    9.79
   2  -5 -10   98.28    9.61
  -2   5   9    6.17    5.19
  -2   5   9    7.84    5.29
   2  -5  -9    3.94    6.78
   2  -5  -9    5.00    5.56
   2  -5  -9    2.33    5.08
  -2   5   8   15.86    5.43
  -2   5   8   21.20    5.32
  -2   5   8   17.87    5.48
   2  -5  -8   20.09    5.24
   2  -5  -8   18.37    5.77
   2  -5  -8   22.55    5.98
  -2   5   7   69.56    6.91
  -2   5   7   64.72    5.74
  -2   5   7   56.75    6.17
   2  -5  -7   58.47    5.77
   2  -5  -7   77.03    7.17
   2  -5  -7   54.85    6.41
   2  -5  -7   53.20    6.19
  -2   5   6    0.82    3.97
  -2   5   6   -0.03    3.07
  -2   5   6    0.64    3.63
   2  -5  -6    0.34    3.44
   2  -5  -6    1.19    4.26
   2  -5  -6    0.90    3.76
   2  -5  -6    0.24    3.63
  -2   5   5   97.70    6.38
  -2   5   5   81.50    4.61
  -2   5   5   81.05    5.69
   2  -5  -5   73.43    5.32
   2  -5  -5   96.67    6.46
   2  -5  -5   79.38    5.82
   2  -5  -5   74.80    5.53
  -2   5   4   47.54    4.90
  -2   5   4   40.08    3.52
  -2   5   4   40.08    4.61
   2  -5  -4   36.26    4.21
   2  -5  -4   47.01    5.16
   2  -5  -4   42.19    4.69
   2  -5  -4   40.90    4.34
  -2   5   3   16.41    3.68
  -2   5   3   11.99    2.67
  -2   5   3   12.78    3.52
   2  -5  -3   12.23    3.44
   2  -5  -3   17.92    4.18
   2  -5  -3   12.04    3.15
   2  -5  -3   11.49    3.04
  -2   5   2  940.52   12.28
  -2   5   2  809.23    9.26
  -2   5   2  897.27   12.12
   2  -5  -2  770.32   12.47
   2  -5  -2  777.84   11.09
   2  -5  -2  789.64   10.75
  -2   5   1  746.66   10.08
  -2   5   1  613.83    7.78
   2  -5  -1  623.28   10.98
   2  -5  -1  632.28    9.21
   2  -5  -1  629.61    8.63
  -2   5   0 2251.14   15.43
  -2   5   0 1925.14   13.63
   2  -5   0 1968.92   18.71
   2  -5   0 1937.40   14.40
   2  -5   0 2076.25   13.31
   2  -5   0 2037.56   13.16
  -2   5  -1   68.61    2.78
  -2   5  -1   74.62    3.31
  -2   5  -1   66.65    3.31
   2  -5   1   72.71    4.24
   2  -5   1   67.44    3.18
  -2   5  -2  340.16    4.66
  -2   5  -2  326.34    6.59
   2  -5   2  323.12    7.60
   2  -5   2  321.39    5.66
  -2   5  -3  936.42   11.67
   2  -5   3  887.61   11.91
   2  -5   3  899.97    9.53
   2  -5   3  944.78   11.70
  -2   5  -4  649.46   10.59
   2  -5   4  603.32    9.71
   2  -5   4  636.86    8.76
   2  -5   4  649.22   10.53
  -2   5  -5    8.10    2.62
  -2   5  -5    5.48    2.89
   2  -5   5    4.29    2.44
   2  -5   5    7.15    2.51
   2  -5   5    9.16    3.02
  -2   5  -6  269.14    7.23
   2  -5   6  262.37    6.41
   2  -5   6  297.18    8.63
  -2   5  -7   20.70    2.54
  -2   5  -7   20.49    2.73
  -2   5  -7   19.77    3.81
   2  -5   7   18.66    2.96
   2  -5   7   28.51    4.61
  -2   5  -8  706.21    8.97
  -2   5  -8  704.76    9.18
  -2   5  -8  665.34   12.73
   2  -5   8  685.33    9.37
   2  -5   8  740.83   14.82
  -2   5  -9  127.64    4.98
  -2   5  -9  109.96    6.83
   2  -5   9  127.98    4.71
   2  -5   9  132.19    7.81
  -2   5 -10   92.99    7.25
   2  -5  10  101.72    7.62
  -2   5 -11   26.31    6.54
   2  -5  11   26.87    6.33
  -2   5 -12    6.04    4.82
  -2   5 -12    5.72    5.74
   2  -5  12    7.81    5.77
  -2   5 -13    7.39    5.43
  -2   5 -13    3.89    5.85
   2  -5  13    3.73    6.14
  -2   5 -14    4.47    5.82
  -2   5 -14    0.61    6.54
   2  -5  14    1.61    6.62
  -2   5 -15    1.32    6.30
  -2   5 -15   -1.19    7.36
   2  -5  15    0.37    7.28
  -2   5 -16  113.21   10.32
  -2   5 -16  101.88   11.88
   2  -5  16  118.90   12.31
  -2   5 -17   -1.27    7.70
  -2   5 -17    2.12    9.11
   2  -5  17    6.49    9.32
  -2   5 -18    5.72    9.32
  -2   5 -18    2.49   10.19
   2  -5  18    2.20   10.61
  -2   5 -19   -4.63   10.16
  -2   5 -19    0.90   11.20
  -2   5 -19   -4.05   11.41
   2  -5  19    2.06   11.96
  -2   5 -20    6.62   16.99
  -2   5 -20   -0.19   13.45
  -2   5 -20   -2.38   18.03
   2  -5  20    8.89   19.40
  -2   4  17   12.57   10.27
   2  -4 -17   16.68   12.73
  -2   4  16    8.15    9.21
   2  -4 -16   14.48   11.04
  -2   4  15    2.28    7.86
   2  -4 -15    2.83    9.26
  -2   4  14    3.92    7.31
   2  -4 -14    5.66    8.13
  -2   4  13   21.18    7.73
   2  -4 -13   15.30    8.15
  -2   4  12    3.36    6.35
   2  -4 -12    2.94    6.83
  -2   4  11   45.79    7.65
  -2   4  11   49.00    7.52
   2  -4 -11   42.72    8.26
  -2   4  10   93.25    7.65
  -2   4  10   85.10    8.07
   2  -4 -10   94.58   10.75
   2  -4 -10   81.95    8.23
   2  -4 -10   78.14    8.55
  -2   4   9  140.24    7.76
  -2   4   9  133.65    7.94
   2  -4  -9  132.72    7.20
   2  -4  -9  175.47   10.03
   2  -4  -9  143.86    9.08
   2  -4  -9  136.05    8.81
  -2   4   8  696.28   14.72
  -2   4   8  678.39   12.86
   2  -4  -8  642.97   12.26
   2  -4  -8  757.88   15.46
   2  -4  -8  629.10   15.14
   2  -4  -8  611.13   13.95
  -2   4   7   98.76    6.56
  -2   4   7   92.78    5.74
  -2   4   7   90.45    6.27
   2  -4  -7   79.78    5.56
   2  -4  -7  103.76    6.86
   2  -4  -7   84.12    6.54
   2  -4  -7   79.57    6.14
  -2   4   6  329.76    9.48
  -2   4   6  311.31    7.78
  -2   4   6  299.74    9.00
   2  -4  -6  263.48    7.86
   2  -4  -6  332.86    9.53
   2  -4  -6  271.29    9.16
   2  -4  -6  262.87    8.47
  -2   4   5    0.53    2.94
  -2   4   5    0.05    2.20
  -2   4   5   -1.03    2.65
   2  -4  -5    1.14    2.75
   2  -4  -5   -0.79    3.34
   2  -4  -5   -0.08    2.99
   2  -4  -5    0.71    2.83
  -2   4   4    3.10    2.75
  -2   4   4    1.51    1.88
  -2   4   4    1.06    2.49
   2  -4  -4    2.41    2.62
   2  -4  -4    2.38    2.89
   2  -4  -4    3.04    2.89
   2  -4  -4    1.69    2.36
  -2   4   3   80.31    4.45
  -2   4   3   67.34    3.04
  -2   4   3   74.04    4.37
   2  -4  -3   61.33    4.00
   2  -4  -3   89.10    4.63
   2  -4  -3   68.24    4.10
   2  -4  -3   55.96    3.65
  -2   4   2   79.17    4.05
  -2   4   2   66.20    2.70
  -2   4   2   66.76    3.84
   2  -4  -2   63.95    4.00
   2  -4  -2   65.12    3.65
   2  -4  -2   63.13    3.44
  -2   4   1 2679.68   16.46
  -2   4   1 2243.04   11.83
   2  -4  -1 2302.28   18.63
   2  -4  -1 2223.24   15.91
   2  -4  -1 2363.40   14.51
  -2   4   0  579.53    6.78
  -2   4   0  496.70    5.98
   2  -4   0  494.64    8.63
   2  -4   0  493.10    7.12
   2  -4   0  520.05    5.66
   2  -4   0  504.33    5.56
  -2   4  -1  226.16    3.49
  -2   4  -1  247.20    3.76
  -2   4  -1  225.79    4.61
   2  -4   1  227.59    5.93
   2  -4   1  211.39    4.66
  -2   4  -2 4400.48   21.41
   2  -4   2 3992.66   22.76
   2  -4   2 4031.78   19.19
   2  -4   2 4374.86   21.33
  -2   4  -3 1705.92   14.90
   2  -4   3 1550.57   13.98
   2  -4   3 1570.87   12.92
   2  -4   3 1712.16   14.93
  -2   4  -4   35.76    3.10
   2  -4   4   36.32    2.94
   2  -4   4   37.83    3.07
   2  -4   4   37.53    3.39
  -2   4  -5  120.49    4.95
   2  -4   5  121.10    4.24
   2  -4   5  124.22    5.00
   2  -4   5  130.02    5.48
  -2   4  -6   28.38    2.22
  -2   4  -6   29.91    2.36
  -2   4  -6   29.04    3.68
   2  -4   6   30.78    3.04
   2  -4   6   33.43    3.92
  -2   4  -7    8.63    2.59
  -2   4  -7    8.07    2.22
  -2   4  -7    9.42    2.57
  -2   4  -7    6.64    3.31
   2  -4   7    8.76    2.44
   2  -4   7    9.63    3.81
  -2   4  -8  120.73    4.47
  -2   4  -8  121.28    4.95
  -2   4  -8  125.52    4.84
  -2   4  -8  115.80    6.64
   2  -4   8  129.57    7.23
  -2   4  -9   19.19    3.94
  -2   4  -9   21.07    5.14
   2  -4   9   23.51    5.35
  -2   4 -10  102.12    5.80
  -2   4 -10   84.91    7.31
   2  -4  10   99.53    7.76
  -2   4 -11   72.50    6.06
  -2   4 -11   57.97    7.36
   2  -4  11   68.93    7.68
  -2   4 -12  113.93    7.31
  -2   4 -12  101.75    9.16
   2  -4  12  117.15    9.50
  -2   4 -13    1.14    4.82
  -2   4 -13    3.34    5.98
   2  -4  13   -0.98    5.53
  -2   4 -14   14.96    6.67
  -2   4 -14    8.81    7.01
   2  -4  14   12.28    6.88
  -2   4 -15   20.70    7.68
  -2   4 -15   21.73    8.73
   2  -4  15   15.67    7.84
  -2   4 -16    2.75    7.68
  -2   4 -16    1.16    8.07
   2  -4  16   -0.64    7.44
  -2   4 -17    1.35    8.21
  -2   4 -17   -0.74    9.24
   2  -4  17   -1.67    8.92
  -2   4 -18   13.29   10.08
  -2   4 -18   13.90   11.09
   2  -4  18    6.27   11.06
  -2   4 -19   10.30   11.43
  -2   4 -19   11.09   12.10
   2  -4  19    8.44   12.65
  -2   3  18    4.26   10.83
   2  -3 -18    2.38   13.21
  -2   3  17   21.86    9.48
   2  -3 -17   28.48   12.23
   2  -3 -16   41.58   11.75
  -2   3  15   -0.61    7.20
   2  -3 -15   -1.03    8.44
  -2   3  14  153.82   11.22
   2  -3 -14  160.54   12.63
  -2   3  13   42.51    8.23
   2  -3 -13   37.64    8.95
  -2   3  12   73.22    8.81
  -2   3  12   84.17    8.73
   2  -3 -12   76.50   11.20
   2  -3 -12   78.51    9.40
  -2   3  11    8.95    5.82
  -2   3  11    9.34    5.53
   2  -3 -11    8.13    7.04
   2  -3 -11    4.21    5.90
  -2   3  10    2.91    4.76
  -2   3  10    1.75    5.08
   2  -3 -10    4.61    6.11
   2  -3 -10    0.95    4.98
   2  -3 -10    1.59    5.48
  -2   3   9   21.76    4.98
  -2   3   9   20.36    5.06
   2  -3  -9   17.10    4.21
   2  -3  -9   23.58    6.25
   2  -3  -9   17.10    5.24
   2  -3  -9   22.55    5.82
  -2   3   8   23.93    5.88
  -2   3   8   20.51    4.34
  -2   3   8   20.99    4.31
   2  -3  -8   16.62    3.86
   2  -3  -8   23.51    5.77
   2  -3  -8   18.93    5.00
   2  -3  -8   23.98    5.14
  -2   3   7  586.25   12.49
  -2   3   7  539.05   10.16
  -2   3   7  533.84   11.51
   2  -3  -7  482.70    9.40
   2  -3  -7  607.53   12.63
   2  -3  -7  486.20   12.12
   2  -3  -7  482.38   11.22
  -2   3   6    1.75    2.70
  -2   3   6    0.79    2.41
  -2   3   6    0.16    2.65
   2  -3  -6    0.16    2.65
   2  -3  -6    0.74    3.52
   2  -3  -6    0.45    3.07
   2  -3  -6    1.35    2.94
  -2   3   5    5.53    2.89
  -2   3   5    6.38    2.51
  -2   3   5    7.73    2.81
   2  -3  -5    6.91    2.70
   2  -3  -5    8.95    3.49
   2  -3  -5    4.66    2.89
   2  -3  -5    4.24    2.73
  -2   3   4 1345.59   14.45
  -2   3   4 1293.41   10.67
  -2   3   4 1270.36   14.03
   2  -3  -4 1128.11   12.76
   2  -3  -4 1430.37   14.85
   2  -3  -4 1086.63   13.95
   2  -3  -4 1140.76   13.16
  -2   3   3  553.64    8.60
  -2   3   3  548.03    5.90
  -2   3   3  549.33    8.58
   2  -3  -3  479.29    8.26
   2  -3  -3  608.03    9.03
   2  -3  -3  471.21    8.55
   2  -3  -3  489.48    7.99
  -2   3   2 2600.65   16.28
  -2   3   2 2376.84    9.53
   2  -3  -2 2265.70   16.97
   2  -3  -2 2093.06   15.96
   2  -3  -2 2188.17   14.43
  -2   3   1 1260.96    9.90
   2  -3  -1 1122.98   11.73
   2  -3  -1 1103.41   10.69
   2  -3  -1 1118.00    8.71
  -2   3   0 1332.03    8.05
  -2   3   0 1333.81    8.10
  -2   3   0 1309.24    7.81
   2  -3   0 1274.06   12.18
   2  -3   0 1170.36   10.30
   2  -3   1 1202.17   11.54
   2  -3   1 1144.55   10.08
   2  -3   1 1366.60    9.82
   2  -3   2 3488.62   19.06
   2  -3   2 3545.14   18.50
   2  -3   2 4024.42   19.61
   2  -3   3  502.55    7.28
   2  -3   3  502.34    7.78
   2  -3   3  564.36    8.58
  -2   3  -4 1021.44   12.07
   2  -3   4 1006.46   10.01
   2  -3   4 1018.18   12.02
   2  -3   4 1108.02   13.16
  -2   3  -5    2.81    2.04
  -2   3  -5    2.75    1.46
  -2   3  -5    2.59    1.59
  -2   3  -5    2.04    2.44
   2  -3   5    2.57    1.88
   2  -3   5    3.63    2.49
   2  -3   5    5.00    2.70
  -2   3  -6    1.85    2.25
  -2   3  -6    1.14    1.96
  -2   3  -6    1.19    1.96
  -2   3  -6   -0.21    2.62
   2  -3   6   -0.95    2.67
  -2   3  -7   96.24    3.76
  -2   3  -7  111.86    4.74
  -2   3  -7  103.87    4.26
  -2   3  -7   95.34    5.72
   2  -3   7  105.64    6.25
  -2   3  -8  732.97   11.01
  -2   3  -8  696.02   10.24
  -2   3  -8  654.62   13.63
   2  -3   8  709.02   14.53
  -2   3  -9   16.76    3.94
  -2   3  -9   19.51    5.19
   2  -3   9   26.68    5.64
  -2   3 -10  156.81    7.39
  -2   3 -10  127.88    8.44
   2  -3  10  134.15    8.36
  -2   3 -11  108.66    7.12
  -2   3 -11   95.45    8.68
   2  -3  11  105.43    8.58
  -2   3 -12  136.90    8.21
  -2   3 -12  121.73    9.63
   2  -3  12  127.35    9.66
  -2   3 -13    7.41    5.69
  -2   3 -13    4.76    6.25
   2  -3  13   11.49    6.78
  -2   3 -14  133.86    9.48
  -2   3 -14  119.56   11.04
   2  -3  14  127.66   11.38
  -2   3 -15   73.59    8.97
  -2   3 -15   65.17   10.22
   2  -3  15   67.29   10.96
  -2   3 -16    4.18    8.31
  -2   3 -16    5.64    8.79
   2  -3  16    2.70    8.02
  -2   3 -17   24.56   10.30
  -2   3 -17   14.08    9.77
   2  -3  17   22.63   10.32
  -2   3 -18   78.22   14.03
  -2   3 -18   67.07   14.64
   2  -3  18   46.35   12.71
  -2   3 -19   10.67   12.63
  -2   3 -19    5.00   12.15
   2  -3  19    9.56   13.58
  -2   2  18    1.54    9.16
   2  -2 -18    5.72   11.38
  -2   2  17    0.26    8.07
   2  -2 -17   -1.22    9.95
  -2   2  16    0.13    7.65
   2  -2 -16    3.55    8.97
  -2   2  15   82.82    9.48
   2  -2 -15   89.31   11.12
  -2   2  14    3.04    7.89
  -2   2  14    3.36    5.90
   2  -2 -14    2.70    7.07
  -2   2  13  201.14   11.49
  -2   2  13  157.04   10.01
   2  -2 -13  195.69   12.23
   2  -2 -13  147.75   10.96
  -2   2  12    9.26    5.93
  -2   2  12    7.12    5.27
   2  -2 -12    6.35    6.59
   2  -2 -12    2.91    5.77
  -2   2  11  240.74   10.06
  -2   2  11  235.10   10.03
   2  -2 -11  262.92   11.49
   2  -2 -11  211.10   10.69
  -2   2  10   85.76    6.75
  -2   2  10   96.35    7.23
   2  -2 -10  109.19    8.52
   2  -2 -10   92.49    7.62
   2  -2 -10   83.64    7.89
  -2   2   9  476.51   12.31
  -2   2   9  450.67   10.93
  -2   2   9  422.93   11.22
   2  -2  -9  382.99    7.97
   2  -2  -9  491.65   12.71
   2  -2  -9  374.18   11.78
   2  -2  -9  385.32   11.25
  -2   2   8   36.34    5.48
  -2   2   8   32.48    4.58
  -2   2   8   34.60    4.87
   2  -2  -8   29.54    3.76
   2  -2  -8   39.10    5.59
   2  -2  -8   36.16    5.08
   2  -2  -8   30.25    5.00
  -2   2   7   86.00    5.90
  -2   2   7   79.17    4.74
  -2   2   7   78.80    5.19
   2  -2  -7   67.52    4.05
   2  -2  -7   96.35    6.06
   2  -2  -7   67.87    5.59
   2  -2  -7   72.16    5.27
  -2   2   6    3.71    3.15
  -2   2   6    4.61    2.49
  -2   2   6    3.81    2.81
   2  -2  -6    2.28    2.33
   2  -2  -6    5.08    3.23
   2  -2  -6    3.28    2.96
   2  -2  -6    4.00    3.07
  -2   2   5  116.18    5.29
  -2   2   5  110.11    4.00
  -2   2   5   98.20    4.47
   2  -2  -5   92.70    4.00
   2  -2  -5  119.22    5.29
   2  -2  -5   94.42    5.00
   2  -2  -5   89.36    4.61
  -2   2   4  465.73    8.26
  -2   2   4  432.46    5.82
  -2   2   4  426.16    7.76
   2  -2  -4  382.96    6.80
   2  -2  -4  468.06    8.23
   2  -2  -4  369.17    7.91
   2  -2  -4  367.98    7.20
  -2   2   3 1249.66   11.65
  -2   2   3 1273.35    7.46
  -2   2   3 1274.44   11.75
   2  -2  -3 1111.51   10.93
   2  -2  -3 1334.84   11.94
   2  -2  -3 1064.35   11.88
   2  -2  -3 1122.90   10.91
  -2   2   2 1013.47    9.24
   2  -2  -2  895.89    9.61
   2  -2  -2  851.98    9.77
   2  -2  -2  857.14    8.29
  -2   2   1  349.08    4.69
   2  -2  -1  293.15    5.53
   2  -2  -1  280.90    5.32
   2  -2  -1  295.06    4.05
  -2   2   0   16.60    1.22
  -2   2   0   16.09    1.24
   2  -2   0   16.01    2.04
   2  -2   0   16.89    2.01
   2  -2   0   18.77    1.40
   2  -2   1  367.16    5.98
   2  -2   1  368.22    5.96
   2  -2   1  425.05    5.59
  -2   2  -2 5744.00   22.42
   2  -2   2 5276.68   25.78
   2  -2   2 5145.52   23.16
   2  -2   2 5780.66   27.93
  -2   2  -3 1258.90   10.59
  -2   2  -3 1215.67   12.49
   2  -2   3 1153.10   10.11
   2  -2   3 1181.05   12.33
   2  -2   3 1283.20   12.84
  -2   2  -4    3.36    2.04
  -2   2  -4    2.73    1.59
  -2   2  -4    1.30    1.38
  -2   2  -4    3.36    2.22
   2  -2   4    2.57    2.14
   2  -2   4    1.91    1.99
  -2   2  -5  453.43    6.59
  -2   2  -5  476.67    6.51
  -2   2  -5  464.65    6.38
  -2   2  -5  443.53    9.37
   2  -2   5  481.64    9.77
  -2   2  -6  236.88    5.06
  -2   2  -6  271.05    6.04
  -2   2  -6  260.51    5.80
  -2   2  -6  242.14    7.78
   2  -2   6  278.04    8.29
  -2   2  -7  153.68    4.37
  -2   2  -7  178.33    6.04
  -2   2  -7  191.96    5.96
  -2   2  -7  171.36    7.46
   2  -2   7  173.35    7.46
  -2   2  -8  134.07    5.88
  -2   2  -8  110.03    6.91
   2  -2   8  130.52    7.25
  -2   2  -9    3.49    3.31
  -2   2  -9    4.24    4.42
   2  -2   9    4.39    4.10
   2  -2   9    3.60    2.99
  -2   2 -10  141.30    7.23
  -2   2 -10  121.15    8.55
   2  -2  10  138.38    8.68
   2  -2  10  134.57    5.29
  -2   2 -11   -0.26    4.76
  -2   2 -11    2.86    5.85
   2  -2  11    2.57    5.19
   2  -2  11    1.01    3.12
  -2   2 -12  987.72   18.00
  -2   2 -12  838.88   20.12
   2  -2  12  941.66   21.18
  -2   2 -13   75.54    8.29
  -2   2 -13   66.62    9.26
   2  -2  13   72.95    9.32
  -2   2 -14   17.92    7.25
  -2   2 -14   10.72    7.57
   2  -2  14   14.88    7.94
   2  -2  14   11.14    4.24
  -2   2 -15   10.38    7.44
  -2   2 -15    8.39    8.26
   2  -2  15   11.83    8.42
  -2   2 -16   26.23    8.58
  -2   2 -16   24.09   10.03
   2  -2  16   34.60   10.69
  -2   2 -17    7.78   10.56
  -2   2 -17    9.53   10.06
   2  -2  17    6.83   10.88
  -2   2 -18    8.13   12.20
  -2   2 -18    6.11   11.57
   2  -2  18   -0.24   10.64
  -2   2 -19    3.02   13.63
   2  -2  19    0.24   12.57
  -2   1  19   -0.79    9.34
   2  -1 -19   -0.74   11.91
  -2   1  18    7.84    8.63
   2  -1 -18   11.17   11.30
  -2   1  17   20.83    7.94
   2  -1 -17   50.87   12.18
  -2   1  16   61.91    9.05
   2  -1 -16   87.69   11.86
  -2   1  15    1.03    7.57
  -2   1  15   -0.13    6.06
   2  -1 -15    2.59    8.63
   2  -1 -15    0.50    7.52
  -2   1  14    1.85    6.43
  -2   1  14    0.71    5.48
   2  -1 -14    0.03    7.36
   2  -1 -14    0.08    6.70
  -2   1  13   21.71    6.62
  -2   1  13   15.96    5.80
   2  -1 -13   29.91    7.70
   2  -1 -13   16.99    6.94
  -2   1  12   -1.93    4.87
  -2   1  12   -1.27    4.66
   2  -1 -12   -0.29    5.77
   2  -1 -12    0.87    5.27
  -2   1  11   26.47    6.14
  -2   1  11   24.48    5.66
   2  -1 -11   28.03    6.38
   2  -1 -11   23.13    5.90
  -2   1  10  171.31    8.21
  -2   1  10  169.19    7.84
   2  -1 -10  207.60    9.32
   2  -1 -10  135.87    8.26
   2  -1 -10  162.79    8.50
  -2   1   9    2.28    3.97
  -2   1   9    1.72    3.60
  -2   1   9    3.84    3.52
   2  -1  -9    4.02    2.73
   2  -1  -9    2.33    4.10
   2  -1  -9    2.91    3.76
   2  -1  -9    1.72    3.97
  -2   1   8    0.00    3.47
  -2   1   8   -0.05    3.02
  -2   1   8   -0.45    2.86
   2  -1  -8    0.32    2.46
   2  -1  -8    1.22    3.52
   2  -1  -8    0.21    3.28
   2  -1  -8    0.42    3.34
  -2   1   7  185.50    6.88
  -2   1   7  180.10    6.06
  -2   1   7  176.45    6.49
   2  -1  -7  163.53    4.79
   2  -1  -7  196.85    7.07
   2  -1  -7  139.81    6.51
   2  -1  -7  154.82    6.33
  -2   1   6   11.59    3.04
  -2   1   6   10.72    2.54
  -2   1   6   14.19    3.26
   2  -1  -6   14.27    2.62
   2  -1  -6   13.63    3.26
   2  -1  -6   10.69    3.15
   2  -1  -6   10.93    2.83
  -2   1   5  295.14    6.91
  -2   1   5  278.22    5.56
  -2   1   5  288.92    6.75
   2  -1  -5  254.19    5.29
   2  -1  -5  302.12    7.01
   2  -1  -5  224.97    6.62
   2  -1  -5  246.09    6.35
  -2   1   4  523.62    8.07
  -2   1   4  521.96    6.33
  -2   1   4  532.31    8.10
   2  -1  -4  465.47    6.70
   2  -1  -4  562.37    8.42
   2  -1  -4  432.51    8.02
   2  -1  -4  453.58    7.49
  -2   1   3  170.36    4.45
  -2   1   3  168.88    4.42
   2  -1  -3  147.09    3.97
   2  -1  -3  174.49    4.53
   2  -1  -3  134.02    4.29
   2  -1  -3  143.97    3.97
  -2   1   2   20.62    2.33
  -2   1   2   19.48    2.04
   2  -1  -2   15.72    2.04
   2  -1  -2   17.95    2.17
   2  -1  -2   15.22    1.75
  -2   1   1   73.27    2.96
  -2   1   1   67.55    2.22
   2  -1  -1   60.51    2.70
   2  -1  -1   59.50    2.73
   2  -1  -1   63.10    1.77
   2  -1  -1   58.50    2.06
  -2   1   0   29.65    2.33
  -2   1   0   27.82    1.48
   2  -1   0   26.02    2.17
   2  -1   0   27.45    2.06
   2  -1   0   29.67    1.75
  -2   1  -1   23.56    2.28
  -2   1  -1   26.31    1.46
  -2   1  -1   21.97    1.27
   2  -1   1   24.72    2.25
   2  -1   1   25.38    1.96
  -2   1  -2 3165.80   16.52
  -2   1  -2 3490.16   12.49
  -2   1  -2 3234.41   12.02
   2  -1   2 3071.96   18.79
   2  -1   2 3402.54   19.27
  -2   1  -3   13.66    2.38
  -2   1  -3   15.14    2.12
  -2   1  -3   13.45    1.91
  -2   1  -3   13.79    2.57
   2  -1   3   14.80    2.57
   2  -1   3   14.45    2.49
  -2   1  -4  511.61    7.15
  -2   1  -4  522.22    8.07
  -2   1  -4  550.70    7.15
  -2   1  -4  526.85    9.69
   2  -1   4  529.79    9.71
   2  -1   4  567.96   10.01
   2  -1   4  533.34    5.96
   2  -1   4  574.58    6.04
  -2   1  -5  246.88    5.32
  -2   1  -5  288.15    6.11
  -2   1  -5  264.43    7.81
   2  -1   5  285.32    7.99
   2  -1   5  272.27    5.14
   2  -1   5  293.31    5.14
  -2   1  -6   53.52    3.41
  -2   1  -6   59.45    4.02
  -2   1  -6   54.95    4.92
   2  -1   6   54.53    4.90
   2  -1   6   63.10    3.76
   2  -1   6   70.59    3.41
  -2   1  -7  906.35    9.90
  -2   1  -7 1074.11   13.68
  -2   1  -7  959.16   16.28
   2  -1   7 1003.84   16.49
   2  -1   7 1013.97   11.38
   2  -1   7 1048.09   11.33
  -2   1  -8  281.08    6.19
  -2   1  -8  359.62    9.18
  -2   1  -8  293.55   10.43
   2  -1   8  309.22   10.38
   2  -1   8  305.91    7.36
   2  -1   8  235.24    6.27
  -2   1  -9   33.27    5.19
  -2   1  -9   29.09    5.88
   2  -1   9   29.09    5.48
   2  -1   9   32.27    3.86
  -2   1 -10   47.04    6.30
  -2   1 -10   43.04    7.28
   2  -1  10   44.34    6.64
   2  -1  10   38.20    4.29
  -2   1 -11  190.32    9.74
  -2   1 -11  149.45   10.01
   2  -1  11  160.64   10.03
   2  -1  11  157.68    6.64
  -2   1 -12    2.46    5.82
  -2   1 -12    0.77    5.69
   2  -1  12    1.83    5.96
   2  -1  12   -0.48    3.89
  -2   1 -13    5.00    6.43
  -2   1 -13    4.71    6.88
   2  -1  13    5.21    7.04
   2  -1  13    2.06    4.21
  -2   1 -14   62.04    9.69
  -2   1 -14   41.19    9.71
   2  -1  14   53.12   10.80
   2  -1  14   43.12    6.46
  -2   1 -15    3.47    7.86
  -2   1 -15    4.05    8.44
   2  -1  15    3.28    8.31
   2  -1  15    0.90    5.00
  -2   1 -16   11.49    9.08
  -2   1 -16    6.70    9.63
   2  -1  16   11.12    9.69
   2  -1  16    1.56    5.21
  -2   1 -17   29.43   12.07
  -2   1 -17   20.49   11.54
   2  -1  17   25.75   11.75
  -2   1 -18   13.37   13.92
  -2   1 -18    0.82   11.59
   2  -1  18    8.50   13.55
  -2   0  19    1.16    8.47
   2   0 -19    0.19   11.49
  -2   0  18    1.19    7.31
   2   0 -18    5.74   10.27
  -2   0  17    4.42    7.09
   2   0 -17    4.18   17.26
   2   0 -17   -0.40    8.81
  -2   0  16   68.72   11.30
   2   0 -16   68.53   12.02
   2   0 -16   55.16   10.56
  -2   0  15    9.87    7.65
  -2   0  15    8.63    6.19
   2   0 -15   13.34    8.44
   2   0 -15    9.13    7.46
  -2   0  14   78.06    9.16
  -2   0  14   60.35    7.57
   2   0 -14   79.01    9.87
   2   0 -14   64.85    9.26
  -2   0  13   15.33    6.62
  -2   0  13   10.46    5.03
   2   0 -13   19.67    6.88
   2   0 -13   15.83    6.56
  -2   0  12   27.05    6.46
  -2   0  12   24.99    5.64
   2   0 -12   22.37    6.33
   2   0 -12   19.03    6.19
  -2   0  11   61.44    6.72
  -2   0  11   50.32    5.80
   2   0 -11   67.31    7.12
   2   0 -11   50.80    6.67
  -2   0  10    2.99    4.05
  -2   0  10    4.24    3.68
   2   0 -10    3.41    4.29
   2   0 -10    1.88    4.08
   2   0 -10    2.75    4.42
  -2   0   9  315.23    9.61
  -2   0   9  297.39    8.92
  -2   0   9  290.45    8.52
   2   0  -9  321.26    9.63
   2   0  -9  241.32    9.16
   2   0  -9  260.33    8.89
  -2   0   8   30.89    3.07
  -2   0   8   30.02    4.84
  -2   0   8   24.48    4.05
  -2   0   8   30.49    3.92
   2   0  -8   32.72    4.69
   2   0  -8   22.23    4.18
   2   0  -8   23.64    4.47
  -2   0   7  155.46    4.31
  -2   0   7  147.12    6.11
  -2   0   7  138.41    5.45
  -2   0   7  138.09    5.53
   2   0  -7  155.46    6.22
   2   0  -7  119.06    5.93
   2   0  -7  122.53    5.72
  -2   0   6   61.17    3.20
  -2   0   6   61.70    4.26
  -2   0   6   55.16    3.52
  -2   0   6   54.63    3.68
   2   0  -6   65.25    4.39
   2   0  -6   50.27    3.89
   2   0  -6   57.44    3.71
   2   0  -6   51.14    3.97
  -2   0   5  468.80    6.49
  -2   0   5  480.69    8.26
  -2   0   5  443.02    7.07
  -2   0   5  464.15    7.97
   2   0  -5  479.37    8.21
   2   0  -5  385.27    7.99
   2   0  -5  466.93    7.31
   2   0  -5  396.04    7.46
  -2   0   4    5.80    1.96
  -2   0   4    6.09    2.04
  -2   0   4    3.86    1.93
   2   0  -4    4.82    2.20
   2   0  -4    4.18    1.93
   2   0  -4    4.79    1.75
   2   0  -4    4.34    2.04
  -2   0   3  838.56    8.47
  -2   0   3  868.39    8.97
  -2   0   3  890.25    9.05
   2   0  -3  869.77    8.92
   2   0  -3  721.46    8.76
   2   0  -3  792.13    7.36
   2   0  -3  747.40    8.26
  -2   0   2 1898.56   12.68
  -2   0   2 2006.45   12.20
  -2   0   2 1950.23   12.07
   2   0  -2 1642.84   12.04
   2   0  -2 1707.90   10.16
   2   0  -2 1736.99   11.22
  -2   0   1   15.78    2.17
  -2   0   1   17.10    1.75
   2   0  -1   13.10    1.80
   2   0  -1   16.62    1.72
   2   0  -1   14.19    1.59
  -2   0   0 2484.97   15.01
  -2   0   0 2671.51   12.68
   2   0   0 2349.93   14.45
   2   0   0 2583.68   14.58
   2   0   0 2439.66   11.62
  -2   0  -1 1182.56   10.72
  -2   0  -1 1287.88    9.32
   2   0   1 1140.92   11.01
   2   0   1 1295.90   11.67
   2   0   1 1231.18    8.55
  -2   0  -2    6.94    1.93
  -2   0  -2    8.63    1.93
  -2   0  -2    9.79    2.44
   2   0   2    7.41    2.20
   2   0   2   10.06    2.28
   2   0   2    7.04    1.61
  -2   0  -3  743.37    9.08
  -2   0  -3  834.19    9.21
  -2   0  -3  814.02   11.38
   2   0   3  775.59   11.12
   2   0   3  802.14   11.28
  -2   0  -4  822.86    9.79
  -2   0  -4  942.66   10.77
  -2   0  -4  917.65   13.21
   2   0   4  932.87   13.26
   2   0   4  663.91   11.49
   2   0   4  924.67    9.69
  -2   0  -5  120.62    4.61
  -2   0  -5  146.72    5.35
  -2   0  -5  133.04    6.11
   2   0   5  137.27    6.14
   2   0   5  131.32    5.08
   2   0   5  135.87    4.50
  -2   0  -6   68.72    4.13
  -2   0  -6   90.55    5.11
  -2   0  -6   78.64    5.80
   2   0   6   73.77    5.56
   2   0   6   81.16    4.90
   2   0   6   73.82    3.92
  -2   0  -7   12.47    3.41
  -2   0  -7   15.03    4.02
  -2   0  -7   13.90    4.37
   2   0   7    9.24    4.00
   2   0   7   10.38    3.81
   2   0   7   13.02    3.10
  -2   0  -8   27.03    4.31
  -2   0  -8   33.93    5.27
  -2   0  -8   29.62    5.88
   2   0   8   28.93    5.40
   2   0   8   29.25    3.97
  -2   0  -9   93.89    6.94
  -2   0  -9   80.20    7.78
   2   0   9   70.78    6.88
   2   0   9   84.04    5.40
  -2   0 -10   56.17    6.62
  -2   0 -10   50.56    7.54
   2   0  10   48.57    7.01
   2   0  10   48.07    5.16
  -2   0 -11    6.25    5.74
  -2   0 -11    2.54    5.48
   2   0  11    5.69    5.72
   2   0  11    6.30    4.13
  -2   0 -12  172.08   11.04
  -2   0 -12  144.84   10.85
   2   0  12  147.09   10.77
   2   0  12  142.25    7.76
  -2   0 -13    0.48    7.15
  -2   0 -13    0.98    7.17
   2   0  13   -3.31    6.56
   2   0  13   -0.16    4.39
  -2   0 -14    3.86    7.81
  -2   0 -14    1.59    7.73
   2   0  14    4.92    7.84
   2   0  14    2.38    5.43
  -2   0 -15   -0.74    8.63
  -2   0 -15   -2.54    8.42
   2   0  15    2.99    9.34
   2   0  15    0.90    5.43
  -2   0 -16    6.43    9.66
  -2   0 -16    7.12   10.06
   2   0  16    4.74   10.22
   2   0  16    4.82    6.56
  -2   0 -17   14.27   11.67
  -2   0 -17   19.59   12.28
   2   0  17   16.04   12.47
   2   0  17    9.69    7.28
  -2   0 -18   20.25   15.56
   2   0  18   18.18   14.16
  -2  -1  20   16.62    9.90
   2   1 -20   26.52   13.90
  -2  -1  19    2.46    7.94
   2   1 -19    0.34   10.77
  -2  -1  18    3.23   10.48
  -2  -1  18    2.36    7.04
   2   1 -18    2.06   10.30
   2   1 -18    4.58    9.50
   2   1 -18    3.55    9.58
  -2  -1  17    8.92    8.71
  -2  -1  17    9.16    6.33
   2   1 -17   14.53    9.90
   2   1 -17    4.90    8.31
   2   1 -17    7.73    9.00
  -2  -1  16   27.53    8.81
  -2  -1  16   15.75    5.98
   2   1 -16   29.28    9.26
   2   1 -16   26.31    9.08
   2   1 -16   27.85    8.84
  -2  -1  15  157.44   11.28
   2   1 -15  157.94   11.83
   2   1 -15  123.14   10.75
   2   1 -15  151.72   11.12
  -2  -1  14   72.08    8.71
  -2  -1  14   63.10    7.25
   2   1 -14   81.69    9.53
   2   1 -14   60.30    8.76
   2   1 -14   75.39    8.66
  -2  -1  13   62.97    7.97
  -2  -1  13   63.45    6.83
   2   1 -13   71.71    8.68
   2   1 -13   58.34    7.94
   2   1 -13   66.94    8.05
  -2  -1  12   29.22    6.43
  -2  -1  12   32.77    5.66
   2   1 -12   32.48    6.96
   2   1 -12   26.31    6.41
   2   1 -12   26.60    6.38
  -2  -1  11  133.70    7.76
  -2  -1  11  133.67    7.09
   2   1 -11  162.21    8.52
   2   1 -11  112.39    7.78
   2   1 -11  150.80    7.99
  -2  -1  10   58.37    5.72
  -2  -1  10   63.29    5.32
   2   1 -10   69.91    6.33
   2   1 -10   53.97    5.74
   2   1 -10   67.26    5.98
   2   1 -10   55.98    6.14
  -2  -1   9   98.68    6.56
  -2  -1   9  135.95    6.62
  -2  -1   9  129.75    6.11
   2   1  -9  153.76    7.20
   2   1  -9  113.00    6.67
   2   1  -9  150.11    6.91
   2   1  -9  115.70    6.62
  -2  -1   8  154.74    4.00
  -2  -1   8  153.34    6.67
  -2  -1   8  155.62    6.30
  -2  -1   8  161.68    6.19
   2   1  -8  171.39    6.75
   2   1  -8  133.30    6.46
   2   1  -8  172.37    6.67
   2   1  -8  132.77    6.22
  -2  -1   7   54.00    3.07
  -2  -1   7   58.37    4.63
  -2  -1   7   52.22    3.97
  -2  -1   7   51.80    4.00
   2   1  -7   60.91    4.45
   2   1  -7   37.64    4.00
   2   1  -7   49.50    4.10
   2   1  -7   44.18    4.10
  -2  -1   6  441.36    6.33
  -2  -1   6  487.52    8.73
  -2  -1   6  448.98    8.29
  -2  -1   6  476.00    8.44
   2   1  -6  492.34    8.89
   2   1  -6  399.75    8.44
   2   1  -6  476.40    8.58
   2   1  -6  425.18    8.36
  -2  -1   5  731.89    8.13
  -2  -1   5  812.49   10.30
  -2  -1   5  691.76    9.37
   2   1  -5  838.67   10.51
   2   1  -5  667.09    9.71
   2   1  -5  782.10    9.95
   2   1  -5  642.42    9.26
  -2  -1   4 3347.96   17.28
  -2  -1   4 3644.08   19.77
  -2  -1   4 3679.66   19.77
   2   1  -4 3803.93   20.28
   2   1  -4 3037.79   18.42
   2   1  -4 3357.20   18.66
   2   1  -4 3266.28   18.85
  -2  -1   3 3288.06   17.55
  -2  -1   3 3745.46   18.82
  -2  -1   3 3693.82   18.61
   2   1  -3 3842.34   19.03
   2   1  -3 3142.37   17.05
   2   1  -3 3248.57   17.44
   2   1  -3 3312.92   17.66
  -2  -1   2 7542.32   35.13
  -2  -1   2 8313.30   35.89
  -2  -1   2 8024.26   35.95
   2   1  -2 8152.82   35.20
   2   1  -2 7210.76   27.58
   2   1  -2 7151.34   33.54
   2   1  -2 7197.53   31.18
  -2  -1   1 1661.34   13.23
  -2  -1   1 1805.66   12.33
  -2  -1   1 1673.81   11.83
   2   1  -1 1834.67   12.57
   2   1  -1 1621.21   11.67
   2   1  -1 1649.70   12.76
   2   1  -1 1674.07   11.70
  -2  -1   0 2424.91   16.38
  -2  -1   0 2151.75   13.74
  -2  -1   0 2813.25   18.21
   2   1   0 2419.51   15.25
   2   1   0 2547.10   16.86
   2   1   0 2243.46   13.68
  -2  -1  -1  756.93    9.63
  -2  -1  -1  795.33    9.03
  -2  -1  -1  853.57   10.11
   2   1   1  789.14    9.71
   2   1   1  807.62   10.38
   2   1   1  815.64    8.71
  -2  -1  -2  665.87    9.34
  -2  -1  -2  767.94    9.48
  -2  -1  -2  764.26   10.59
   2   1   2  694.72   10.11
   2   1   2  719.26   10.64
   2   1   2  726.20    8.76
  -2  -1  -3  172.08    5.37
  -2  -1  -3  209.14    5.77
  -2  -1  -3  198.47    6.38
  -2  -1  -3  179.12    6.70
   2   1   3  190.16    6.25
   2   1   3  201.35    5.27
  -2  -1  -4   91.11    4.69
  -2  -1  -4  104.37    4.79
  -2  -1  -4  102.12    5.56
  -2  -1  -4   95.26    4.87
   2   1   4   94.92    5.03
   2   1   4  102.73    4.34
  -2  -1  -5   62.60    4.39
  -2  -1  -5   85.50    5.11
  -2  -1  -5   79.41    5.66
  -2  -1  -5   67.52    4.95
   2   1   5   72.79    5.27
   2   1   5   74.14    4.13
  -2  -1  -6    7.09    3.39
  -2  -1  -6    7.65    3.52
  -2  -1  -6    8.31    4.08
  -2  -1  -6    7.86    4.16
   2   1   6   10.46    3.76
   2   1   6    9.85    3.02
  -2  -1  -7    1.83    3.52
  -2  -1  -7    2.04    3.89
  -2  -1  -7    0.42    3.97
   2   1   7    0.48    3.60
   2   1   7    1.35    2.67
  -2  -1  -8  154.82    6.67
  -2  -1  -8  196.72    8.79
  -2  -1  -8  176.74    9.29
   2   1   8  158.08    8.66
   2   1   8  154.42    6.56
  -2  -1  -9   12.68    5.43
  -2  -1  -9   12.57    6.27
   2   1   9   12.84    5.69
   2   1   9   13.63    4.29
  -2  -1 -10    7.28    5.35
  -2  -1 -10    9.03    6.11
   2   1  10    8.34    5.88
   2   1  10    8.10    4.50
  -2  -1 -11   28.88    7.15
  -2  -1 -11   27.77    7.65
   2   1  11   32.64    7.81
   2   1  11   23.11    5.72
  -2  -1 -12   -3.92    6.94
  -2  -1 -12   -1.48    6.59
   2   1  12   -0.42    6.19
   2   1  12   -0.56    4.66
  -2  -1 -13   29.62    9.13
  -2  -1 -13   24.46    8.84
   2   1  13   24.06    8.60
   2   1  13   11.46    5.53
  -2  -1 -14    4.37    8.34
  -2  -1 -14   -0.61    8.39
   2   1  14    2.62    8.15
   2   1  14    0.79    5.53
  -2  -1 -15   17.07   10.30
  -2  -1 -15    9.29    9.50
   2   1  15   16.41   10.19
   2   1  15    9.85    6.27
  -2  -1 -16    8.89   11.59
  -2  -1 -16    2.86   10.91
   2   1  16    7.97   11.75
   2   1  16    3.07    7.28
  -2  -1 -17    7.84   12.44
  -2  -1 -17    2.44   11.86
   2   1  17    1.67   13.02
   2   1  17    4.69    7.97
  -2  -2  20   23.13    8.95
   2   2 -20   41.58   14.00
  -2  -2  19    3.89   10.01
  -2  -2  19    5.06    7.62
   2   2 -19   10.16   10.93
   2   2 -19    6.72   10.48
   2   2 -19    6.25   11.04
  -2  -2  18    4.95    8.68
  -2  -2  18    1.99    6.83
   2   2 -18   14.58    9.82
   2   2 -18    4.92    9.21
   2   2 -18    9.98    9.69
  -2  -2  17   11.46    8.18
  -2  -2  17    2.96    6.19
   2   2 -17    8.47    8.55
   2   2 -17    7.01    8.31
   2   2 -17    5.85    8.34
  -2  -2  16   26.36    8.05
  -2  -2  16   23.37    6.35
   2   2 -16   35.31    8.97
   2   2 -16   29.25    9.00
   2   2 -16   32.27    8.73
  -2  -2  15    4.71    6.78
  -2  -2  15    3.10    5.11
   2   2 -15    5.16    6.91
   2   2 -15    4.63    6.96
   2   2 -15    7.20    6.99
  -2  -2  14    1.32    5.85
  -2  -2  14    0.82    4.55
   2   2 -14    1.69    5.88
   2   2 -14   -0.29    5.98
   2   2 -14    0.82    6.09
  -2  -2  13    1.38    5.27
  -2  -2  13   -0.32    4.16
   2   2 -13    1.40    5.45
   2   2 -13    0.66    5.45
   2   2 -13   -0.45    5.32
  -2  -2  12   52.94    6.41
  -2  -2  12   54.50    5.72
   2   2 -12   72.66    7.28
   2   2 -12   50.40    6.83
   2   2 -12   62.81    7.01
  -2  -2  11  135.76    7.68
  -2  -2  11  129.25    6.70
   2   2 -11  154.08    8.07
   2   2 -11  115.86    7.68
   2   2 -11  152.07    8.26
  -2  -2  10  141.59    7.28
  -2  -2  10  148.92    6.62
   2   2 -10  167.74    7.73
   2   2 -10  123.22    7.15
   2   2 -10  153.84    7.70
   2   2 -10  129.91    7.36
  -2  -2   9  517.46   10.88
  -2  -2   9  519.39   11.41
  -2  -2   9  529.18   10.40
   2   2  -9  585.09   11.70
   2   2  -9  455.41   11.04
   2   2  -9  580.53   12.15
   2   2  -9  474.87   10.75
  -2  -2   8   52.25    3.15
  -2  -2   8   43.73    4.58
  -2  -2   8   48.60    4.37
  -2  -2   8   52.41    4.10
   2   2  -8   62.79    5.03
   2   2  -8   43.81    4.37
   2   2  -8   60.62    5.00
   2   2  -8   49.23    4.95
  -2  -2   7  193.55    4.76
  -2  -2   7  212.23    6.67
  -2  -2   7  208.98    6.25
   2   2  -7  227.90    6.83
   2   2  -7  177.51    6.27
   2   2  -7  212.08    6.80
   2   2  -7  186.03    6.41
  -2  -2   6  311.34    5.98
  -2  -2   6  344.93    7.41
  -2  -2   6  331.61    7.12
   2   2  -6  361.92    7.68
   2   2  -6  286.53    6.86
   2   2  -6  339.13    7.68
   2   2  -6  301.62    7.12
  -2  -2   5   77.32    3.65
  -2  -2   5   93.28    4.37
  -2  -2   5   84.86    3.89
   2   2  -5   94.92    4.29
   2   2  -5   71.97    3.55
   2   2  -5   81.84    4.05
   2   2  -5   76.31    4.08
  -2  -2   4  212.34    5.29
  -2  -2   4  250.67    5.90
  -2  -2   4  234.68    5.59
   2   2  -4  250.56    5.90
   2   2  -4  209.08    4.90
   2   2  -4  221.50    5.72
   2   2  -4  213.05    5.45
  -2  -2   3 2018.55   15.43
  -2  -2   3 2352.17   15.99
  -2  -2   3 2192.17   15.35
   2   2  -3 2371.23   16.09
   2   2  -3 1810.18   12.39
   2   2  -3 2082.08   16.09
   2   2  -3 1992.88   14.74
  -2  -2   2 2185.10   16.49
  -2  -2   2 2575.29   16.54
  -2  -2   2 2427.61   16.01
   2   2  -2 2571.82   16.49
   2   2  -2 2257.57   13.47
   2   2  -2 2159.63   16.36
   2   2  -2 2221.02   15.30
  -2  -2   1 4834.18   25.12
  -2  -2   1 5404.02   24.14
  -2  -2   1 5451.22   24.22
   2   2  -1 5855.60   24.99
   2   2  -1 5113.84   21.18
   2   2  -1 4863.27   25.09
   2   2  -1 4946.57   22.90
  -2  -2   0 1218.88   13.16
  -2  -2   0 1181.26   11.91
  -2  -2   0 1321.50   12.49
   2   2   0 1387.25   12.63
   2   2   0 1312.45   11.91
   2   2   0 1282.54   13.61
   2   2   0 1293.31   12.18
  -2  -2  -1   59.61    3.92
  -2  -2  -1   72.47    3.89
  -2  -2  -1   73.82    3.79
  -2  -2  -1   63.26    3.68
   2   2   1   75.60    4.05
   2   2   1   62.49    3.60
   2   2   1   63.13    3.89
   2   2   1   63.39    3.47
  -2  -2  -2   59.93    4.00
  -2  -2  -2   75.99    4.29
  -2  -2  -2   71.49    4.24
  -2  -2  -2   62.02    4.13
   2   2   2   81.16    4.31
   2   2   2   65.38    4.10
   2   2   2   69.11    4.21
   2   2   2   66.25    3.73
  -2  -2  -3    5.24    2.86
  -2  -2  -3    6.99    2.89
  -2  -2  -3    6.83    3.04
  -2  -2  -3    6.51    2.91
   2   2   3    7.44    3.02
   2   2   3    6.38    2.75
   2   2   3    6.01    2.67
  -2  -2  -4    1.72    2.99
  -2  -2  -4    3.52    3.18
  -2  -2  -4    2.67    3.12
  -2  -2  -4    3.07    3.07
   2   2   4    3.10    3.57
   2   2   4    1.96    2.86
   2   2   4    2.46    2.65
  -2  -2  -5   38.94    4.61
  -2  -2  -5   51.70    5.00
  -2  -2  -5   46.64    5.29
  -2  -2  -5   45.90    5.21
   2   2   5   42.33    4.53
   2   2   5   43.15    4.21
  -2  -2  -6   11.70    4.16
  -2  -2  -6   11.09    4.13
  -2  -2  -6   12.89    4.74
  -2  -2  -6    9.56    4.66
   2   2   6    8.60    3.92
   2   2   6    6.59    3.02
  -2  -2  -7  315.97    9.08
  -2  -2  -7  398.40   11.36
  -2  -2  -7  366.18   12.07
   2   2   7  334.29   11.20
   2   2   7  324.94    9.21
  -2  -2  -8   77.00    6.88
  -2  -2  -8   98.86    7.99
  -2  -2  -8   98.97    8.23
   2   2   8   81.45    7.49
   2   2   8   88.67    6.19
  -2  -2  -9   19.35    6.51
  -2  -2  -9   17.10    6.19
   2   2   9   16.99    6.27
   2   2   9   16.28    4.66
  -2  -2 -10   20.49    6.67
  -2  -2 -10   20.86    7.01
   2   2  10   23.27    7.17
   2   2  10   20.83    5.53
  -2  -2 -11   10.96    7.44
  -2  -2 -11    7.57    7.12
   2   2  11    7.28    6.88
   2   2  11    6.54    5.24
  -2  -2 -12   -0.53    7.76
  -2  -2 -12    3.52    7.25
   2   2  12    1.67    7.12
   2   2  12    5.72    5.66
  -2  -2 -13   22.18    9.66
  -2  -2 -13   10.27    8.44
   2   2  13   10.53    7.84
   2   2  13   12.04    6.22
  -2  -2 -14    6.54    9.61
  -2  -2 -14    2.67    8.66
   2   2  14    4.08    8.92
   2   2  14    4.05    6.35
  -2  -2 -15   32.13   11.91
  -2  -2 -15   29.78   11.59
   2   2  15   29.46   11.43
   2   2  15   16.68    7.84
  -2  -2 -16   29.99   12.86
   2   2  16   29.30   13.37
   2   2  16   12.86    8.13
   2   2  17   11.09   15.54
   2   3 -21    4.76   13.63
  -2  -3  20    4.55   10.80
  -2  -3  20    2.46    7.62
   2   3 -20    4.87   12.12
   2   3 -20    3.44   11.59
   2   3 -20    3.44   11.94
  -2  -3  19    8.39    9.37
  -2  -3  19    9.98    7.04
   2   3 -19   16.68   10.83
   2   3 -19   21.65   10.77
   2   3 -19   16.09   10.53
  -2  -3  18    7.39    8.47
  -2  -3  18    8.29    6.14
   2   3 -18   13.82    9.66
   2   3 -18   12.39    9.18
   2   3 -18    7.33    9.45
  -2  -3  17   19.83    8.47
  -2  -3  17   12.92    5.77
   2   3 -17   22.84    9.18
   2   3 -17   17.44    8.60
   2   3 -17   16.25    8.73
  -2  -3  16   -0.74    6.75
  -2  -3  16   -0.64    4.98
   2   3 -16    1.69    7.20
   2   3 -16   -1.27    6.94
   2   3 -16    0.42    7.31
  -2  -3  15    3.10    6.30
  -2  -3  15    0.82    4.66
   2   3 -15    5.03    6.56
   2   3 -15    1.14    6.59
   2   3 -15    1.64    6.59
  -2  -3  14   12.28    6.22
  -2  -3  14   10.83    4.84
   2   3 -14   20.54    6.91
   2   3 -14   11.65    6.51
   2   3 -14   19.01    6.91
  -2  -3  13  128.54    8.55
  -2  -3  13  118.74    7.23
   2   3 -13  132.96    8.95
   2   3 -13  110.59    8.87
   2   3 -13  138.09    9.24
  -2  -3  12    0.85    4.13
  -2  -3  12    1.61    3.60
   2   3 -12   -0.50    4.39
   2   3 -12    2.06    4.74
   2   3 -12    3.18    4.87
  -2  -3  11    5.72    4.13
  -2  -3  11    7.33    3.55
   2   3 -11   11.33    4.74
   2   3 -11    5.66    4.34
   2   3 -11   10.24    4.71
  -2  -3  10   23.11    4.74
  -2  -3  10   26.84    4.13
   2   3 -10   33.46    5.43
   2   3 -10   24.01    4.71
   2   3 -10   29.80    5.48
   2   3 -10   28.45    5.77
  -2  -3   9    0.50    2.36
  -2  -3   9    0.87    3.15
  -2  -3   9   -0.45    2.73
   2   3  -9    0.64    3.26
   2   3  -9   -0.34    3.10
   2   3  -9   -0.29    3.36
   2   3  -9    1.03    3.76
  -2  -3   8  166.65    4.92
  -2  -3   8  161.04    5.93
   2   3  -8  151.35    6.27
   2   3  -8  151.59    6.27
   2   3  -8  179.01    7.31
   2   3  -8  154.85    6.54
  -2  -3   7   36.10    3.47
  -2  -3   7   39.86    6.38
  -2  -3   7   37.14    3.60
   2   3  -7   39.07    3.86
   2   3  -7   32.08    3.44
   2   3  -7   37.48    3.97
   2   3  -7   34.70    4.00
  -2  -3   6   51.46    3.68
  -2  -3   6   55.35    4.39
  -2  -3   6   53.55    3.79
   2   3  -6   60.75    3.92
   2   3  -6   48.78    3.47
   2   3  -6   52.83    3.89
   2   3  -6   49.76    4.05
  -2  -3   5   17.42    3.07
  -2  -3   5   22.90    3.47
  -2  -3   5   19.40    2.75
   2   3  -5   20.73    3.18
   2   3  -5   14.48    2.41
   2   3  -5   17.21    2.94
   2   3  -5   17.60    3.20
  -2  -3   4  277.93    6.72
  -2  -3   4  306.25    6.78
  -2  -3   4  273.88    6.22
   2   3  -4  313.00    6.83
   2   3  -4  259.93    5.14
   2   3  -4  273.96    6.96
   2   3  -4  239.07    6.11
  -2  -3   3   16.89    2.96
  -2  -3   3   16.36    2.99
  -2  -3   3   15.51    2.65
   2   3  -3   18.50    2.70
   2   3  -3   14.88    2.14
   2   3  -3   17.73    2.75
   2   3  -3   17.10    2.73
  -2  -3   2  463.14    8.84
  -2  -3   2  541.68    8.79
  -2  -3   2  481.85    8.15
   2   3  -2  531.38    8.58
   2   3  -2  475.58    6.46
   2   3  -2  453.77    8.66
   2   3  -2  469.04    8.10
  -2  -3   1   10.24    2.70
  -2  -3   1   13.29    2.96
  -2  -3   1   10.30    2.62
   2   3  -1   11.14    2.78
   2   3  -1   10.24    2.17
   2   3  -1   12.33    2.78
   2   3  -1   11.51    2.54
  -2  -3   0    4.00    2.59
  -2  -3   0    6.86    2.73
  -2  -3   0    6.22    2.33
  -2  -3   0    4.45    2.30
   2   3   0    5.03    2.33
   2   3   0    5.35    2.28
   2   3   0    4.92    2.30
   2   3   0    6.62    2.33
  -2  -3  -1   11.86    3.28
  -2  -3  -1   16.20    3.44
  -2  -3  -1   12.78    2.96
  -2  -3  -1   13.37    3.23
   2   3   1   14.61    3.26
   2   3   1   12.04    2.96
   2   3   1    8.84    2.78
   2   3   1   11.81    2.94
  -2  -3  -2   73.96    4.92
  -2  -3  -2   94.58    5.19
  -2  -3  -2   89.73    4.95
  -2  -3  -2   83.17    4.92
   2   3   2   99.84    5.16
   2   3   2   83.78    5.00
   2   3   2   81.92    4.63
  -2  -3  -3  843.85   13.45
  -2  -3  -3  962.78   14.06
  -2  -3  -3  937.34   14.19
  -2  -3  -3  883.77   13.53
   2   3   3 1058.73   14.53
   2   3   3  894.33   14.77
   2   3   3  917.02   13.29
  -2  -3  -4   12.97    4.18
  -2  -3  -4   13.98    4.08
  -2  -3  -4   13.50    4.16
  -2  -3  -4   13.00    4.24
   2   3   4   14.61    4.45
   2   3   4   11.30    3.68
   2   3   4   15.99    3.84
  -2  -3  -5  455.86   10.83
  -2  -3  -5  542.87   12.20
  -2  -3  -5  512.14   12.57
  -2  -3  -5  483.23   11.78
   2   3   5  483.73   12.41
   2   3   5  512.48   11.17
  -2  -3  -6   95.58    6.70
  -2  -3  -6  121.50    7.44
  -2  -3  -6  114.14    7.86
  -2  -3  -6   83.62   11.54
   2   3   6   96.93    6.94
   2   3   6  107.12    6.41
  -2  -3  -7  191.67    8.58
  -2  -3  -7  244.10   10.30
  -2  -3  -7  213.74   10.19
   2   3   7  192.09    9.53
   2   3   7  196.46    8.18
  -2  -3  -8   30.63    7.49
  -2  -3  -8   29.91    6.83
   2   3   8   25.97    6.51
   2   3   8   30.63    5.66
  -2  -3  -9  233.78   11.67
  -2  -3  -9  203.84   11.43
   2   3   9  200.72   11.33
   2   3   9  196.09    9.16
  -2  -3 -10    9.90    6.78
  -2  -3 -10    6.88    6.75
   2   3  10    6.91    6.72
   2   3  10    5.77    4.95
  -2  -3 -11    0.69    7.49
  -2  -3 -11    0.61    7.12
   2   3  11    1.03    7.25
   2   3  11    1.35    5.53
  -2  -3 -12    3.73    9.05
  -2  -3 -12    8.95    8.44
   2   3  12    1.27    7.07
   2   3  12    4.71    6.09
  -2  -3 -13   -2.06    9.77
  -2  -3 -13    2.30    9.03
   2   3  13   -0.90    7.94
   2   3  13    0.11    6.72
  -2  -3 -14    4.98   10.11
   2   3  14    7.70    9.66
   2   3  14    6.17    7.46
  -2  -3 -15    4.18   11.12
   2   3  15    6.19   11.46
   2   3  15    4.58    8.39
   2   3  16   11.46   14.03
  -2  -4  21    2.86   11.81
  -2  -4  21    6.91    8.66
   2   4 -21   12.47   14.61
   2   4 -21    9.95   13.90
   2   4 -21    6.01   13.02
  -2  -4  20    3.65   10.24
  -2  -4  20    4.95    7.01
   2   4 -20    7.04   12.07
   2   4 -20    5.37   11.38
   2   4 -20    8.60   11.70
  -2  -4  19    2.12    8.95
  -2  -4  19    1.11    6.38
   2   4 -19    1.11   10.14
   2   4 -19    0.58    9.50
   2   4 -19    0.48   10.08
  -2  -4  18    3.07    8.21
  -2  -4  18    1.27    5.43
   2   4 -18    4.76    9.16
   2   4 -18    2.06    8.47
   2   4 -18    1.69    8.71
  -2  -4  17   18.69    8.34
  -2  -4  17   11.73    5.51
   2   4 -17   26.71    9.37
   2   4 -17   15.67    8.60
   2   4 -17   20.78    8.95
  -2  -4  16   21.28    7.76
  -2  -4  16    8.95    5.21
   2   4 -16   16.38    8.05
   2   4 -16   16.86    7.94
   2   4 -16   13.23    7.91
  -2  -4  15    1.32    5.93
  -2  -4  15    1.59    4.55
   2   4 -15   -0.32    6.33
   2   4 -15    0.16    6.35
   2   4 -15   -0.34    6.54
  -2  -4  14   -0.03    5.45
  -2  -4  14   -1.85    4.02
   2   4 -14    1.40    5.66
   2   4 -14    1.24    5.64
   2   4 -14    1.09    6.04
  -2  -4  13  220.44   10.61
  -2  -4  13  221.26    8.50
   2   4 -13  257.58   10.96
   2   4 -13  189.02   10.03
   2   4 -13  228.41   10.77
  -2  -4  12    6.04    4.53
  -2  -4  12    4.98    3.60
   2   4 -12    6.75    4.79
   2   4 -12    5.85    4.92
   2   4 -12    4.42    4.58
  -2  -4  11   18.56    4.34
   2   4 -11   25.09    5.37
   2   4 -11   24.59    5.35
   2   4 -11   23.69    5.80
  -2  -4  10  118.85    4.95
  -2  -4  10  111.99    5.74
   2   4 -10   88.57    6.19
   2   4 -10  106.28    6.33
   2   4 -10  125.20    7.60
  -2  -4   9   43.65    3.94
  -2  -4   9   45.77    4.50
   2   4  -9   50.11    4.90
   2   4  -9   33.91    4.42
   2   4  -9   52.60    5.32
   2   4  -9   38.12    5.08
  -2  -4   8  117.47    5.14
  -2  -4   8  113.79    5.32
   2   4  -8  134.49    6.14
   2   4  -8  102.38    5.16
   2   4  -8  113.42    6.33
   2   4  -8  107.26    6.14
  -2  -4   7  186.98    6.01
  -2  -4   7  183.88    6.04
   2   4  -7  202.89    6.64
   2   4  -7  163.69    5.53
   2   4  -7  190.58    7.15
   2   4  -7  129.41    5.90
  -2  -4   6   22.79    3.39
  -2  -4   6   24.91    6.01
  -2  -4   6   21.23    3.07
   2   4  -6   29.35    3.76
   2   4  -6   22.92    2.89
   2   4  -6   23.45    3.73
   2   4  -6   22.68    3.89
  -2  -4   5  148.60    5.66
  -2  -4   5  168.43    6.06
  -2  -4   5  148.47    5.32
   2   4  -5  173.14    5.85
   2   4  -5  139.44    4.16
   2   4  -5  147.94    6.04
   2   4  -5  141.19    5.53
  -2  -4   4   23.66    3.52
  -2  -4   4   27.53    3.73
  -2  -4   4   24.51    3.04
   2   4  -4   29.14    3.28
   2   4  -4   24.46    2.44
   2   4  -4   29.46    3.63
   2   4  -4   23.74    3.41
  -2  -4   3  440.24    9.37
  -2  -4   3  526.53    9.32
  -2  -4   3  454.78    8.52
   2   4  -3  502.13    9.11
   2   4  -3  455.52    6.14
   2   4  -3  436.38    9.37
   2   4  -3  449.27    8.71
  -2  -4   2  149.84    6.17
  -2  -4   2  183.73    6.19
  -2  -4   2  154.21    5.59
   2   4  -2  178.86    5.82
   2   4  -2  156.54    4.18
   2   4  -2  144.50    5.85
   2   4  -2  154.16    5.51
  -2  -4   1   60.24    4.66
  -2  -4   1   75.12    4.79
  -2  -4   1   77.13    3.71
  -2  -4   1   49.37    3.89
   2   4  -1   74.83    4.50
   2   4  -1   70.81    3.60
   2   4  -1   66.81    4.45
   2   4  -1   67.37    4.31
  -2  -4   0   23.80    4.26
  -2  -4   0   29.38    3.97
  -2  -4   0   30.23    3.34
  -2  -4   0   26.92    3.68
   2   4   0   27.79    3.65
   2   4   0   23.40    3.55
   2   4   0   25.41    3.68
  -2  -4  -1 1266.52   16.94
  -2  -4  -1 1491.12   17.18
  -2  -4  -1 1437.36   15.35
  -2  -4  -1 1311.84   16.07
   2   4   1 1529.05   17.26
   2   4   1 1255.30   16.97
   2   4   1 1342.65   16.07
  -2  -4  -2  459.25   10.85
  -2  -4  -2  562.06   11.46
  -2  -4  -2  523.76   10.48
  -2  -4  -2  480.85   10.59
   2   4   2  393.42    9.69
   2   4   2  485.30   11.28
   2   4   2  510.41   10.64
  -2  -4  -3   13.10    4.37
  -2  -4  -3   16.78    4.53
  -2  -4  -3   17.50    4.29
  -2  -4  -3   10.38    3.76
   2   4   3   17.39    4.31
   2   4   3   12.33    3.86
   2   4   3   15.59    3.84
  -2  -4  -4    0.53    4.08
  -2  -4  -4    1.67    3.84
  -2  -4  -4    2.17    3.97
  -2  -4  -4    0.98    3.89
   2   4   4    2.17    4.45
   2   4   4    0.77    3.26
   2   4   4    0.03    3.28
  -2  -4  -5  332.09   10.46
  -2  -4  -5  398.10   11.67
  -2  -4  -5  378.81   11.67
  -2  -4  -5  336.14   10.96
   2   4   5  344.29   11.36
   2   4   5  376.53   10.64
  -2  -4  -6   82.08    7.23
  -2  -4  -6   98.97    7.78
  -2  -4  -6   97.30    8.02
   2   4   6   77.90    6.70
   2   4   6   90.63    6.83
  -2  -4  -7    1.91    5.06
  -2  -4  -7    2.14    5.93
  -2  -4  -7    0.50    5.19
   2   4   7   -0.11    4.55
   2   4   7    2.09    4.29
  -2  -4  -8  223.70   11.81
  -2  -4  -8  190.00   11.01
   2   4   8  197.70   10.96
   2   4   8  191.83    9.42
  -2  -4  -9   78.16   10.24
  -2  -4  -9   61.83    9.00
   2   4   9   59.61    8.95
   2   4   9   63.13    7.70
  -2  -4 -10  116.68   11.30
  -2  -4 -10   98.60   10.69
   2   4  10   91.35   10.67
   2   4  10   87.16    8.44
  -2  -4 -11   -1.09    8.36
  -2  -4 -11   -1.35    7.70
   2   4  11    0.74    7.46
   2   4  11    0.37    5.43
  -2  -4 -12   57.86   11.22
   2   4  12   60.22   11.86
   2   4  12   65.04    9.32
  -2  -4 -13    8.50   10.22
   2   4  13    7.28    9.48
   2   4  13    6.46    8.02
  -2  -4 -14    7.73   10.93
   2   4  14    6.38   10.61
   2   4  14    9.29    9.00
  -2  -4 -15    7.54   12.97
   2   4  15   12.49   13.08
   2   4  15    6.91    9.82
  -2  -5  21   -0.11   11.43
  -2  -5  21    2.57    7.41
   2   5 -21    5.29   12.84
   2   5 -21    1.14   13.31
   2   5 -21    2.20   13.00
  -2  -5  20   21.47   10.85
  -2  -5  20   20.17    7.36
   2   5 -20   29.59   12.15
   2   5 -20   22.90   12.15
   2   5 -20   26.76   12.07
  -2  -5  19   17.55    9.48
  -2  -5  19   19.03    6.91
   2   5 -19   31.90   10.83
   2   5 -19   27.00   10.80
   2   5 -19   14.16   10.14
  -2  -5  18   32.48    9.24
  -2  -5  18   31.79    7.65
   2   5 -18   45.50   10.32
   2   5 -18   39.15   10.40
   2   5 -18   29.35    9.85
  -2  -5  17    3.04    7.04
  -2  -5  17    0.61    5.48
   2   5 -17    0.69    7.46
   2   5 -17    1.48    7.73
   2   5 -17    0.77    7.52
  -2  -5  16  112.36   10.69
  -2  -5  16   99.71    7.94
   2   5 -16  113.29   10.75
   2   5 -16  103.55   10.35
   2   5 -16  106.36   10.69
  -2  -5  15    1.85    5.96
  -2  -5  15    1.11    4.76
   2   5 -15    0.42    5.98
   2   5 -15    2.12    6.35
   2   5 -15    2.65    6.56
  -2  -5  14   -0.32    4.34
   2   5 -14    1.46    5.45
   2   5 -14    1.14    5.53
   2   5 -14    1.83    5.96
  -2  -5  13   87.30    6.46
   2   5 -13   69.93    7.52
   2   5 -13   64.03    7.33
   2   5 -13   93.33    8.84
  -2  -5  12   64.32    5.59
   2   5 -12   68.48    6.83
   2   5 -12   49.07    6.35
   2   5 -12   66.94    7.41
  -2  -5  11   47.62    4.90
   2   5 -11   60.88    6.04
   2   5 -11   38.62    5.64
   2   5 -11   55.88    6.46
  -2  -5  10    1.35    3.31
  -2  -5  10    2.12    3.18
   2   5 -10    0.87    3.49
   2   5 -10    1.09    3.68
   2   5 -10    1.32    3.84
  -2  -5   9   49.07    4.53
  -2  -5   9   45.79    4.16
   2   5  -9   56.35    5.16
   2   5  -9   42.77    4.42
   2   5  -9   50.05    5.72
   2   5  -9   43.01    6.62
  -2  -5   8  153.95    6.19
  -2  -5   8  149.82    5.85
   2   5  -8  173.38    6.86
   2   5  -8  146.09    5.56
   2   5  -8  163.29    7.46
   2   5  -8  142.80    6.64
  -2  -5   7  379.97    8.97
  -2  -5   7  361.47    8.34
   2   5  -7  418.88    9.58
   2   5  -7  349.80    7.15
   2   5  -7  395.99   10.48
   2   5  -7  362.85    9.29
  -2  -5   6    9.08    3.44
  -2  -5   6    7.17    2.78
   2   5  -6    6.91    2.99
   2   5  -6    6.35    2.38
   2   5  -6    5.53    3.28
   2   5  -6    4.24    3.26
  -2  -5   5   46.93    4.45
  -2  -5   5   48.23    4.95
  -2  -5   5   40.68    3.84
   2   5  -5   47.49    4.16
   2   5  -5   38.80    2.78
   2   5  -5   42.06    4.26
   2   5  -5   39.60    4.26
  -2  -5   4  300.09    8.58
  -2  -5   4  352.42    8.66
  -2  -5   4  298.68    7.57
   2   5  -4  340.69    8.29
   2   5  -4  307.13    5.06
   2   5  -4  288.02    8.50
   2   5  -4  287.59    7.86
  -2  -5   3   40.39    4.76
  -2  -5   3   42.11    4.66
  -2  -5   3   35.68    3.92
   2   5  -3   39.28    3.92
   2   5  -3   34.15    2.62
   2   5  -3   29.83    3.89
   2   5  -3   30.70    4.00
  -2  -5   2  458.38   10.77
  -2  -5   2  505.12   10.27
  -2  -5   2  517.85    7.28
  -2  -5   2  331.06    8.26
   2   5  -2  514.97   10.27
   2   5  -2  469.78    6.99
   2   5  -2  414.46   10.01
   2   5  -2  439.21    9.53
  -2  -5   1   99.58    6.17
  -2  -5   1  119.46    6.06
  -2  -5   1  121.92    4.69
  -2  -5   1   97.75    5.40
   2   5  -1  119.35    5.74
   2   5  -1   95.79    5.69
   2   5  -1   96.77    5.45
  -2  -5   0   83.56    6.06
  -2  -5   0  104.32    6.06
  -2  -5   0   99.98    4.79
  -2  -5   0   82.29    5.35
   2   5   0   75.78    5.35
   2   5   0   81.63    5.48
   2   5   0   83.06    5.51
  -2  -5  -1   23.72    5.16
  -2  -5  -1   23.29    4.82
  -2  -5  -1   25.36    4.00
  -2  -5  -1   21.94    4.34
   2   5   1   20.99    4.45
   2   5   1   20.46    4.24
   2   5   1   20.22    4.08
  -2  -5  -2    0.19    4.05
  -2  -5  -2   -0.53    3.81
  -2  -5  -2   -0.48    3.41
  -2  -5  -2    0.71    3.36
   2   5   2    1.88    3.36
   2   5   2   -0.19    3.15
   2   5   2    0.34    3.55
  -2  -5  -3  207.79    8.92
  -2  -5  -3  253.26    9.45
  -2  -5  -3  238.68    8.84
  -2  -5  -3  201.49    8.52
   2   5   3  244.50    9.24
   2   5   3  195.13    8.52
   2   5   3  218.72    8.44
  -2  -5  -4   16.99    5.53
  -2  -5  -4   18.87    5.45
  -2  -5  -4   23.77    5.74
  -2  -5  -4   16.33    5.48
   2   5   4   15.54    4.95
   2   5   4   18.24    5.06
  -2  -5  -5  103.79    8.07
  -2  -5  -5  117.00    8.47
  -2  -5  -5  121.28    8.42
  -2  -5  -5   97.62    8.34
   2   5   5  107.94    7.94
   2   5   5  113.37    7.60
  -2  -5  -6  136.05    8.81
  -2  -5  -6  160.41   10.01
  -2  -5  -6  150.29    9.24
   2   5   6  172.87   10.11
   2   5   6  165.67    9.00
  -2  -5  -7   38.35    7.15
  -2  -5  -7   53.89    9.34
  -2  -5  -7   50.64    8.15
   2   5   7   39.36    7.01
   2   5   7   47.65    7.07
  -2  -5  -8    5.74    7.62
  -2  -5  -8    2.51    6.64
   2   5   8    3.86    5.96
   2   5   8    3.71    5.11
  -2  -5  -9   11.75    9.45
  -2  -5  -9    9.63    7.78
   2   5   9   10.72    7.25
   2   5   9    7.04    5.80
  -2  -5 -10    3.55    7.94
   2   5  10    6.54    7.91
   2   5  10    4.63    6.01
  -2  -5 -11    6.46    8.52
   2   5  11   10.46    8.84
   2   5  11    8.71    6.88
  -2  -5 -12    3.39    9.69
   2   5  12    5.45    9.77
   2   5  12    1.11    6.56
  -2  -5 -13   19.83   11.62
   2   5  13   24.43   11.30
   2   5  13   23.69    9.50
  -2  -5 -14   21.76   13.74
   2   5  14   12.65   12.57
   2   5  14   12.73   10.46
   2   6 -21   -1.11   11.96
   2   6 -21   -1.19   13.05
  -2  -6  20    1.22    5.82
   2   6 -20    6.51   10.75
   2   6 -20   -0.58   11.38
   2   6 -20    1.19   10.91
  -2  -6  19   34.12    7.28
   2   6 -19   33.56   10.56
   2   6 -19   30.73   11.25
   2   6 -19   38.80   11.49
  -2  -6  18    0.19    5.40
   2   6 -18   -0.69    7.76
   2   6 -18   -1.24    8.79
   2   6 -18    3.10    8.58
  -2  -6  17    7.78    5.40
   2   6 -17   13.50    7.60
   2   6 -17    8.21    8.31
   2   6 -17    9.40    8.36
  -2  -6  16    2.62    4.84
   2   6 -16    1.24    6.56
   2   6 -16    0.87    7.12
   2   6 -16    3.65    7.36
  -2  -6  15   59.37    6.43
   2   6 -15   67.26    8.68
   2   6 -15   56.06    8.66
   2   6 -15   61.59    9.74
  -2  -6  14    3.55    4.18
   2   6 -14    1.51    5.19
   2   6 -14    1.46    5.85
   2   6 -14    3.18    6.19
  -2  -6  13   32.48    4.84
   2   6 -13   37.88    6.54
   2   6 -13   27.21    6.80
   2   6 -13   40.34    7.39
  -2  -6  12   58.07    5.37
   2   6 -12   62.79    6.75
   2   6 -12   46.24    6.46
   2   6 -12   58.79    7.28
  -2  -6  11    9.93    4.26
  -2  -6  11    9.93    3.55
   2   6 -11    9.42    4.63
   2   6 -11    9.69    4.37
   2   6 -11   10.53    5.32
  -2  -6  10  386.93    9.56
  -2  -6  10  362.71    9.18
   2   6 -10  413.62   10.77
   2   6 -10  337.75    9.05
   2   6 -10  367.27   11.83
  -2  -6   9  101.33    6.17
  -2  -6   9   88.94    5.37
   2   6  -9  114.19    6.72
   2   6  -9   90.47    5.08
   2   6  -9  104.77    7.07
  -2  -6   8   -0.64    3.41
  -2  -6   8    0.05    2.73
   2   6  -8   -0.87    3.23
   2   6  -8   -0.32    2.67
   2   6  -8    1.06    3.47
   2   6  -8    0.53    4.87
  -2  -6   7   22.61    4.79
  -2  -6   7   16.99    3.68
   2   6  -7   16.70    4.08
   2   6  -7   17.21    3.07
   2   6  -7   17.15    4.42
   2   6  -7   15.72    4.42
  -2  -6   6    3.12    3.68
  -2  -6   6    3.92    2.91
   2   6  -6    5.29    3.23
   2   6  -6    4.84    3.49
   2   6  -6    3.79    3.65
  -2  -6   5   92.35    6.27
  -2  -6   5  109.32    6.30
  -2  -6   5   89.20    5.27
   2   6  -5  100.27    5.59
   2   6  -5   89.79    5.93
   2   6  -5   85.87    5.74
  -2  -6   4   65.83    5.82
  -2  -6   4   82.88    5.98
  -2  -6   4   63.92    4.87
   2   6  -4   76.60    5.37
   2   6  -4   60.59    5.21
   2   6  -4   66.17    5.29
  -2  -6   3  435.77   11.33
  -2  -6   3  507.16   10.98
  -2  -6   3  428.31    9.82
   2   6  -3  478.52   10.69
   2   6  -3  402.97   10.72
   2   6  -3  411.18    9.95
  -2  -6   2 1363.88   19.51
  -2  -6   2 1587.62   18.77
  -2  -6   2 1517.45   12.63
  -2  -6   2 1351.81   17.15
   2   6  -2 1547.26   18.74
   2   6  -2 1224.67   18.11
   2   6  -2 1335.55   17.44
  -2  -6   1  129.04    7.52
  -2  -6   1  160.83    7.60
  -2  -6   1  154.87    5.45
  -2  -6   1  132.53    6.62
   2   6  -1  139.20    6.86
   2   6  -1  122.63    6.83
   2   6  -1  142.51    6.86
  -2  -6   0  112.28    7.33
  -2  -6   0  138.70    7.36
  -2  -6   0  137.59    5.88
  -2  -6   0  119.06    6.64
   2   6   0  138.28    7.31
   2   6   0  108.39    6.59
   2   6   0  110.56    6.64
  -2  -6  -1  122.82    7.78
  -2  -6  -1  155.30    7.89
  -2  -6  -1  138.70    6.54
  -2  -6  -1  122.61    7.04
   2   6   1  153.92    7.86
   2   6   1  116.47    7.09
   2   6   1  119.03    6.96
  -2  -6  -2   92.83    7.68
  -2  -6  -2  122.93    7.84
  -2  -6  -2  110.41    6.91
  -2  -6  -2   98.86    7.01
   2   6   2  121.34    7.57
   2   6   2   92.99    6.88
   2   6   2  103.52    7.15
  -2  -6  -3  212.63   10.03
  -2  -6  -3  267.13   10.69
  -2  -6  -3  253.53    9.66
  -2  -6  -3  231.56    9.98
   2   6   3  202.18    9.29
   2   6   3  229.94    9.48
  -2  -6  -4   13.76    6.06
  -2  -6  -4   18.21    6.27
  -2  -6  -4   14.77    5.29
  -2  -6  -4   15.51    6.25
   2   6   4   19.19    5.90
   2   6   4   14.74    5.69
  -2  -6  -5   73.35    8.07
  -2  -6  -5   95.37    8.81
  -2  -6  -5   81.50    8.02
  -2  -6  -5   72.53    9.98
   2   6   5   83.33    7.91
   2   6   5   88.65    7.97
  -2  -6  -6  133.14    9.48
  -2  -6  -6  159.85   15.43
  -2  -6  -6  128.03    9.48
   2   6   6  134.41    9.87
   2   6   6  128.54    9.13
  -2  -6  -7   31.47    7.84
  -2  -6  -7   30.12    7.99
   2   6   7   24.78    6.67
   2   6   7   28.56    7.28
  -2  -6  -8  235.08   13.34
   2   6   8  244.00   13.39
   2   6   8  229.55   11.62
  -2  -6  -9    0.08    8.05
   2   6   9    1.59    7.39
   2   6   9   -0.37    6.22
  -2  -6 -10    0.53    8.52
   2   6  10    0.66    8.13
   2   6  10   -0.37    6.72
  -2  -6 -11    3.76    9.71
   2   6  11    2.28    9.45
   2   6  11    3.15    7.46
  -2  -6 -12    2.46   10.59
   2   6  12    1.91   10.46
   2   6  12    0.48    7.73
  -2  -6 -13    7.39   13.18
   2   6  13    3.60   12.57
   2   6  13    2.94   10.22
   2   7 -21    0.45   11.65
   2   7 -21   -4.16   13.26
   2   7 -20   -1.48    9.85
   2   7 -20    0.29   11.01
  -2  -7  19   24.01    6.56
   2   7 -19   35.73   10.30
   2   7 -19   34.70   11.49
  -2  -7  18    9.48    5.74
   2   7 -18   14.27    8.44
   2   7 -18   10.88    9.37
  -2  -7  17    4.13    5.19
   2   7 -17    0.66    6.94
   2   7 -17    3.60    7.78
  -2  -7  16  138.30    8.15
   2   7 -16  152.65   10.64
   2   7 -16  142.59   11.81
  -2  -7  15   -1.22    4.39
   2   7 -15    0.11    5.74
   2   7 -15   -0.77    6.51
  -2  -7  14   27.53    5.56
   2   7 -14   31.00    7.09
   2   7 -14   34.23    8.13
  -2  -7  13   91.85    6.41
   2   7 -13  112.26    8.58
   2   7 -13  109.61    9.53
  -2  -7  12   22.39    4.74
   2   7 -12   28.19    5.74
   2   7 -12   35.76    7.52
  -2  -7  11    7.49    4.58
  -2  -7  11    8.15    3.76
   2   7 -11    7.49    4.58
   2   7 -11   10.30    5.27
  -2  -7  10   21.23    5.14
  -2  -7  10   23.93    4.45
   2   7 -10   34.04    5.85
   2   7 -10   24.01    5.64
  -2  -7   9    2.17    4.13
  -2  -7   9    1.91    3.04
   2   7  -9    1.03    3.65
   2   7  -9    0.64    3.97
  -2  -7   8  173.48    7.99
  -2  -7   8  158.26    6.67
   2   7  -8  186.00    7.84
   2   7  -8  176.42    8.66
  -2  -7   7  240.95    9.26
  -2  -7   7  223.62    7.49
   2   7  -7  266.95    8.84
   2   7  -7  225.12    9.32
  -2  -7   6  100.85    7.01
  -2  -7   6   99.90    5.77
   2   7  -6   71.26    5.64
   2   7  -6  100.66    6.80
   2   7  -6   95.50    6.56
  -2  -7   5    1.72    4.10
  -2  -7   5    0.32    2.89
   2   7  -5    0.71    3.44
   2   7  -5   -0.24    3.15
   2   7  -5    1.69    3.94
  -2  -7   4   27.13    5.43
  -2  -7   4   29.04    4.47
   2   7  -4   35.73    4.63
   2   7  -4   25.99    4.61
   2   7  -4   30.97    4.92
  -2  -7   3   14.48    5.16
  -2  -7   3   14.96    5.21
  -2  -7   3   15.51    4.29
   2   7  -3   16.20    4.31
   2   7  -3   10.53    3.81
   2   7  -3   15.35    4.47
  -2  -7   2   52.83    6.43
  -2  -7   2   64.19    6.38
  -2  -7   2   64.29    4.24
  -2  -7   2   53.65    5.27
   2   7  -2   59.29    5.59
   2   7  -2    9.29    3.84
   2   7  -2   32.90    5.21
  -2  -7   1   25.75    5.85
  -2  -7   1   25.65    5.98
  -2  -7   1   27.16    4.24
  -2  -7   1   23.45    4.95
   2   7  -1   26.58    5.06
   2   7  -1   22.21    4.71
   2   7  -1   24.22    5.53
  -2  -7   0   48.86    6.75
  -2  -7   0   68.87    6.94
  -2  -7   0   57.81    5.37
  -2  -7   0   52.67    5.88
   2   7   0   66.60    6.88
   2   7   0   51.99    5.93
   2   7   0   54.74    6.30
  -2  -7  -1   74.41    7.76
  -2  -7  -1   84.89   10.67
  -2  -7  -1   74.30    6.22
  -2  -7  -1   70.91    6.64
   2   7   1   88.22    7.46
   2   7   1   67.44    6.64
   2   7   1   66.57    6.62
  -2  -7  -2   29.57    6.67
  -2  -7  -2   28.35    5.69
  -2  -7  -2   28.11    6.49
   2   7   2   33.80    6.80
   2   7   2   26.47    5.80
   2   7   2   24.99    6.22
  -2  -7  -3   57.84    7.57
  -2  -7  -3   58.92    6.99
  -2  -7  -3   54.92    7.68
   2   7   3   58.47    6.99
   2   7   3   54.74    7.20
  -2  -7  -4  233.07   11.43
  -2  -7  -4  232.51   10.56
  -2  -7  -4  224.91   11.51
   2   7   4  244.08   11.78
   2   7   4  228.75   11.01
  -2  -7  -5    2.86    6.14
  -2  -7  -5    3.89    6.14
   2   7   5   -0.16    5.35
   2   7   5    0.98    6.19
  -2  -7  -6    3.12    6.56
  -2  -7  -6    7.17    7.01
   2   7   6    1.91    6.22
   2   7   6    3.73    6.70
  -2  -7  -7    4.95    7.70
  -2  -7  -7    6.46    7.84
   2   7   7    3.68    6.25
   2   7   7    3.47    6.70
  -2  -7  -8    7.76    8.21
   2   7   8    4.76    7.52
   2   7   8    4.02    6.64
  -2  -7  -9   16.57    9.56
   2   7   9   17.13    9.05
   2   7   9   13.47    7.65
  -2  -7 -10   51.67   12.47
   2   7  10   52.17   12.26
   2   7  10   36.61    9.63
  -2  -7 -11    6.75   11.38
   2   7  11    2.81   11.01
   2   7  11    1.88    8.39
  -2  -7 -12    0.82   12.81
   2   7  12    2.30    9.85
   2   8 -21    9.48   11.75
   2   8 -21    6.41   12.97
   2   8 -20    0.50    9.77
   2   8 -20   -0.16   10.64
   2   8 -19   18.40    9.42
   2   8 -19   20.09   10.53
   2   8 -18   23.16    8.63
   2   8 -18   23.56    9.90
  -2  -8  17    3.68    4.79
   2   8 -17    8.63    7.60
   2   8 -17   10.43    8.31
  -2  -8  16    2.33    4.58
   2   8 -16   -0.95    6.54
   2   8 -16    4.08    7.78
  -2  -8  15  104.50    6.91
   2   8 -15  119.30    9.42
   2   8 -15  116.39   11.28
  -2  -8  14   28.98    5.59
   2   8 -14   30.94    6.88
   2   8 -14   34.04    8.15
  -2  -8  13    0.08    3.89
   2   8 -13   -1.91    4.92
   2   8 -13    0.00    5.35
  -2  -8  12   47.75    5.29
   2   8 -12   53.92    7.39
   2   8 -12   52.17    7.60
  -2  -8  11   10.27    4.76
  -2  -8  11    9.93    4.08
   2   8 -11   17.97    5.48
   2   8 -11   13.55    5.93
  -2  -8  10   17.36    5.37
  -2  -8  10   19.43    4.45
   2   8 -10   23.90    5.37
   2   8 -10   24.19    6.22
  -2  -8   9    3.20    4.76
  -2  -8   9    5.90    3.84
   2   8  -9    5.69    4.10
   2   8  -9    4.24    4.55
  -2  -8   8   25.62    5.61
  -2  -8   8   28.88    4.74
   2   8  -8   28.72    5.29
   2   8  -8   25.04    5.69
  -2  -8   7    4.95    4.71
  -2  -8   7    3.20    3.49
   2   8  -7    2.81    3.94
   2   8  -7    3.60    4.24
  -2  -8   6   23.48    5.96
  -2  -8   6   17.07    4.29
   2   8  -6   23.29    5.16
   2   8  -6   18.45    5.03
  -2  -8   5   52.73    6.86
  -2  -8   5   48.36    5.19
   2   8  -5   61.94    5.93
   2   8  -5   43.28    5.61
  -2  -8   4  452.82   13.34
  -2  -8   4  441.36   11.17
   2   8  -4  503.90   12.60
   2   8  -4  407.66   12.39
  -2  -8   3   97.46    8.07
  -2  -8   3   89.07    6.49
   2   8  -3  108.66    7.31
   2   8  -3   76.44    6.67
   2   8  -3   90.69    7.17
  -2  -8   2    0.53    4.79
  -2  -8   2    0.77    3.81
   2   8  -2    0.03    4.02
   2   8  -2    0.85    3.97
   2   8  -2    2.22    4.79
  -2  -8   1   37.90    6.91
  -2  -8   1   35.20    5.72
   2   8  -1   43.41    6.54
   2   8  -1   32.13    5.56
   2   8  -1   30.10    6.59
  -2  -8   0   69.17    8.07
  -2  -8   0   65.12    6.80
   2   8   0   76.13    7.81
   2   8   0   66.36    7.23
   2   8   0   62.15    7.20
  -2  -8  -1    0.85    5.40
  -2  -8  -1    0.74    5.03
   2   8   1    0.82    5.14
   2   8   1    2.94    4.82
   2   8   1    0.98    5.06
  -2  -8  -2   85.34    8.87
  -2  -8  -2   77.66    8.36
   2   8   2   79.91    7.97
   2   8   2   79.62    8.50
  -2  -8  -3   24.01    6.91
  -2  -8  -3   24.62    7.52
   2   8   3   12.78    5.64
   2   8   3   22.53    6.86
  -2  -8  -4   55.06    8.76
  -2  -8  -4   46.61   10.40
  -2  -8  -4   51.09    9.32
   2   8   4   51.35    8.66
   2   8   4   56.46    8.76
  -2  -8  -5    2.01    6.75
  -2  -8  -5    2.17    7.33
   2   8   5    1.93    6.19
   2   8   5   -0.61    6.75
  -2  -8  -6  138.54   11.65
  -2  -8  -6  135.18   11.83
   2   8   6  136.80   11.73
   2   8   6  137.99   11.38
  -2  -8  -7   34.28   10.19
   2   8   7   34.49    8.60
   2   8   7   39.84    9.61
  -2  -8  -8    5.69    9.95
   2   8   8    1.61    7.91
   2   8   8    5.45    7.99
  -2  -8  -9    2.91   13.08
   2   8   9    2.99    9.34
   2   8   9    1.06    7.57
   2   8  10    6.06   10.77
   2   8  10    6.56    9.58
   2   8  11   10.08   10.14
   2   9 -21   -1.61   11.94
   2   9 -21   -4.18   13.05
   2   9 -20   -1.09   10.24
   2   9 -20   -2.67   11.36
   2   9 -19    4.13    8.66
   2   9 -19    7.12   10.53
   2   9 -18   88.65   10.91
   2   9 -18  100.43   13.50
   2   9 -17   14.21    7.17
   2   9 -17   21.23    9.77
  -2  -9  16    5.21    4.79
   2   9 -16    5.06    6.83
   2   9 -16    3.84    7.04
  -2  -9  15   14.16    5.00
   2   9 -15   14.56    6.80
   2   9 -15   14.56    7.60
  -2  -9  14    0.61    4.26
   2   9 -14    3.12    6.11
   2   9 -14    0.11    6.30
  -2  -9  13   51.32    5.69
   2   9 -13   64.06    8.23
   2   9 -13   48.70    8.44
  -2  -9  12   10.98    4.47
   2   9 -12    8.10    5.40
   2   9 -12    3.86    5.96
  -2  -9  11    7.70    5.48
  -2  -9  11    4.79    4.13
   2   9 -11    7.91    4.98
   2   9 -11   10.03    6.25
  -2  -9  10  268.08   10.67
  -2  -9  10  287.38    9.16
   2   9 -10  309.19   11.09
   2   9 -10  288.68   12.33
  -2  -9   9   -0.85    4.79
  -2  -9   9   -0.42    3.60
   2   9  -9    3.36    4.61
   2   9  -9    0.32    4.95
  -2  -9   8   65.17    7.12
  -2  -9   8   65.96    5.85
   2   9  -8   69.83    6.78
   2   9  -8   56.94    7.41
  -2  -9   7    1.99    5.24
  -2  -9   7    1.85    3.76
   2   9  -7    3.26    4.24
   2   9  -7    1.72    4.24
  -2  -9   6    2.22    5.21
  -2  -9   6   -0.37    3.81
   2   9  -6    0.82    4.31
   2   9  -6   -0.98    4.21
  -2  -9   5   76.74    7.84
  -2  -9   5   84.65    6.54
   2   9  -5   91.06    7.49
   2   9  -5   77.66    7.28
  -2  -9   4  127.05    9.16
  -2  -9   4  132.56    7.68
   2   9  -4  136.00    8.31
   2   9  -4  115.20    8.05
  -2  -9   3   53.20    7.60
  -2  -9   3   54.69    6.27
   2   9  -3   47.12    6.35
   2   9  -3   46.45    6.51
  -2  -9   2   15.62    6.22
  -2  -9   2   17.44    5.19
   2   9  -2   15.75    5.40
   2   9  -2   15.06    5.69
  -2  -9   1   69.62    8.10
  -2  -9   1   66.92    7.28
   2   9  -1   71.36    8.34
   2   9  -1   63.63    7.28
  -2  -9   0  125.49    9.66
  -2  -9   0  135.60    9.29
   2   9   0  154.48   10.30
   2   9   0  114.03    9.13
  -2  -9  -1   51.59    8.05
  -2  -9  -1   63.55    8.29
   2   9   1   46.48    7.78
  -2  -9  -2    1.40    6.25
  -2  -9  -2   -0.11    6.33
   2   9   2    2.06    5.32
  -2  -9  -3   32.80    8.76
  -2  -9  -3   32.93    8.50
   2   9   3   21.44    7.01
   2   9   3   26.05    9.40
  -2  -9  -4  123.75   11.38
  -2  -9  -4  138.67   11.67
   2   9   4  130.36   11.38
   2   9   4  136.48   11.62
  -2  -9  -5   42.03   10.30
   2   9   5   44.44    9.42
   2   9   5   40.90    9.87
  -2  -9  -6   25.38   10.03
   2   9   6   19.46    8.84
   2   9   6   20.30    8.97
   2   9   7   21.39    8.21
   2   9   7   28.80    9.82
   2   9   8   69.32   12.60
   2   9   8   70.62   12.04
   2   9   9    0.48   11.99
   2   9   9    4.34    9.16
   2   9  10    9.05   11.09
   2  10 -21    4.26   10.83
   2  10 -21    6.75   17.21
   2  10 -20    3.31    9.32
   2  10 -20    2.28   10.75
   2  10 -19    9.21    9.42
   2  10 -19    4.79    9.77
   2  10 -18   67.74   10.98
   2  10 -18   67.68   11.99
   2  10 -17    7.39    8.10
   2  10 -17    5.40    8.23
   2  10 -16    2.54    7.17
   2  10 -16    0.74    7.41
  -2 -10  15    2.38    4.55
   2  10 -15   -1.43    6.38
   2  10 -15   -2.54    7.04
  -2 -10  14   23.29    5.64
   2  10 -14   25.65    7.33
   2  10 -14   20.65    7.97
  -2 -10  13    8.55    4.69
   2  10 -13    9.26    5.90
   2  10 -13    1.75    6.41
  -2 -10  12   61.30    9.13
  -2 -10  12   48.23    6.04
   2  10 -12   76.10    8.23
   2  10 -12   63.08    8.92
  -2 -10  11    0.13    5.37
  -2 -10  11    0.79    4.08
   2  10 -11   -0.48    5.03
   2  10 -11   -0.50    5.53
  -2 -10  10   36.10    7.31
  -2 -10  10   38.22    5.53
   2  10 -10   42.91    6.83
   2  10 -10   31.05    7.52
  -2 -10   9    8.34    5.66
  -2 -10   9   13.05    4.58
   2  10  -9   18.58    5.74
   2  10  -9   13.39    6.30
  -2 -10   8   42.62    6.99
  -2 -10   8   42.99    5.80
   2  10  -8   50.69    7.28
   2  10  -8   37.43    6.94
  -2 -10   7   10.06    6.22
  -2 -10   7   11.30    4.66
   2  10  -7    9.18    5.24
   2  10  -7   10.16    5.82
  -2 -10   6  439.42   14.66
  -2 -10   6  450.86   12.15
   2  10  -6  476.32   13.90
   2  10  -6  401.78   14.11
  -2 -10   5  105.59    9.13
  -2 -10   5  101.67    7.46
   2  10  -5  110.27    8.60
   2  10  -5   94.13    8.58
  -2 -10   4   15.54    6.54
  -2 -10   4   16.28    5.27
   2  10  -4   14.74    5.61
   2  10  -4   13.26    5.82
  -2 -10   3    6.22    6.17
  -2 -10   3    6.78    5.11
   2  10  -3    5.66    5.56
   2  10  -3   11.38    5.74
  -2 -10   2   49.92    7.81
  -2 -10   2   62.68    7.41
   2  10  -2   60.14    8.47
   2  10  -2   48.39    7.25
  -2 -10   1    6.54    6.17
  -2 -10   1   10.96    6.33
   2  10  -1    8.23    6.75
   2  10  -1   13.13    6.35
  -2 -10   0    2.91    6.33
  -2 -10   0    2.44    6.14
   2  10   0    5.19    5.85
  -2 -10  -1   23.90    8.26
  -2 -10  -1   31.82    8.26
   2  10   1   26.26    7.68
  -2 -10  -2   -0.32    6.83
  -2 -10  -2   -1.59    7.04
   2  10   2    0.45    5.93
  -2 -10  -3   17.81    8.76
  -2 -10  -3   14.98    8.02
   2  10   3   13.92    7.65
  -2 -10  -4    3.23    8.29
  -2 -10  -4   -0.16    8.89
   2  10   4    0.69    7.65
  -2 -10  -5    4.98    9.37
   2  10   5    4.31    7.68
  -2 -10  -6   27.21   11.17
   2  10   6   18.93   10.03
   2  10   7    3.41    8.73
   2  10   9   35.44   12.89
   2  11 -20    1.75   11.65
   2  11 -20   -1.72   11.43
   2  11 -19   -0.03    9.98
   2  11 -19    2.99   10.51
   2  11 -18    6.78    9.05
   2  11 -18   11.57   10.19
   2  11 -17    2.91    8.34
   2  11 -17   -1.09    8.73
   2  11 -16    1.43    7.17
   2  11 -16    3.34    8.34
   2  11 -15   45.40    9.13
   2  11 -15   36.66    9.77
  -2 -11  14   59.93    6.30
   2  11 -14   72.53    9.26
   2  11 -14   67.23   10.43
  -2 -11  13   23.88    5.56
   2  11 -13   32.19    7.65
   2  11 -13   30.84    8.60
  -2 -11  12    3.23    6.56
  -2 -11  12    0.24    4.42
   2  11 -12    1.72    5.69
   2  11 -12    3.10    6.59
  -2 -11  11   50.21    8.71
  -2 -11  11   47.59    6.27
   2  11 -11   47.59    8.07
   2  11 -11   37.22    8.47
  -2 -11  10   93.73    9.42
  -2 -11  10   87.99    7.07
   2  11 -10   96.61    8.84
   2  11 -10   91.40    9.77
  -2 -11   9    2.83    6.14
  -2 -11   9    1.56    4.26
   2  11  -9    3.47    5.64
   2  11  -9    1.43    5.53
  -2 -11   8  141.77   10.22
  -2 -11   8  149.32    8.26
   2  11  -8  160.72    9.87
   2  11  -8  144.71   10.51
  -2 -11   7   -0.58    5.56
  -2 -11   7    0.50    4.47
   2  11  -7    2.09    5.61
   2  11  -7   -0.50    5.21
  -2 -11   6   14.58    6.88
  -2 -11   6   17.47    5.43
   2  11  -6   15.48    6.43
   2  11  -6   13.66    6.54
  -2 -11   5    1.99    5.98
  -2 -11   5    4.00    4.84
   2  11  -5    2.12    5.61
   2  11  -5   -0.32    5.14
  -2 -11   4    0.79    6.04
  -2 -11   4    0.03    4.98
   2  11  -4    0.56    5.14
   2  11  -4   -0.82    5.32
  -2 -11   3    4.29    6.51
  -2 -11   3    2.51    5.53
   2  11  -3    8.66    6.75
   2  11  -3    3.52    6.04
  -2 -11   2   47.25    8.87
  -2 -11   2   51.96    8.44
   2  11  -2   58.90    9.93
   2  11  -2   50.35    8.39
  -2 -11   1   46.98    9.58
  -2 -11   1   50.98    8.84
   2  11  -1   38.96    8.71
  -2 -11   0   51.17    9.82
  -2 -11   0   53.63    9.56
   2  11   0   51.01    8.97
  -2 -11  -1   27.00    9.48
  -2 -11  -1   36.29    9.00
   2  11   1   24.17    8.23
  -2 -11  -2   21.89    9.66
  -2 -11  -2   17.02    8.50
   2  11   2   16.60    7.57
  -2 -11  -3   42.99   10.83
  -2 -11  -3   48.39   11.01
   2  11   3   36.05    9.69
  -2 -11  -4   13.29   10.22
   2  11   4    6.04    8.34
  -2 -11  -5   -2.25   10.43
   2  11   5   -0.05    9.05
  -2 -11  -6    5.90   14.21
   2  11   6    4.47   11.22
   2  12 -20   18.11   12.71
   2  12 -19    2.59   10.40
   2  12 -19   -1.09   11.22
   2  12 -18   -1.27    8.81
   2  12 -18    7.89   10.88
   2  12 -17    1.61    8.18
   2  12 -17    3.68    9.37
   2  12 -16    7.76    7.70
   2  12 -16   14.61    9.82
   2  12 -15   23.77    8.39
   2  12 -15   29.38   10.03
  -2 -12  14   99.84    7.15
   2  12 -14  115.35   10.91
   2  12 -14  105.38   11.86
  -2 -12  13   -0.16    4.47
   2  12 -13    0.77    5.96
   2  12 -13   -0.56    7.25
  -2 -12  12    0.90    7.33
  -2 -12  12   -0.98    4.50
   2  12 -12   -1.54    5.93
   2  12 -12    1.72    6.96
  -2 -12  11   62.34    9.53
  -2 -12  11   57.20    6.91
   2  12 -11   66.70    9.00
   2  12 -11   63.42    9.69
  -2 -12  10   66.92    9.71
  -2 -12  10   63.45    6.96
   2  12 -10   68.19    9.16
   2  12 -10   56.70    9.03
  -2 -12   9  285.58   14.11
  -2 -12   9  306.86   10.83
   2  12  -9  323.59   13.37
   2  12  -9  288.02   14.27
  -2 -12   8  187.93   12.31
  -2 -12   8  199.37    9.50
   2  12  -8  213.64   11.96
   2  12  -8  183.73   11.91
  -2 -12   7    5.72    6.96
  -2 -12   7    3.57    5.00
   2  12  -7    3.20    6.25
   2  12  -7    4.53    6.56
  -2 -12   6   49.60    9.26
  -2 -12   6   50.50    7.31
   2  12  -6   52.91    8.97
   2  12  -6   44.15    8.36
  -2 -12   5   13.98    7.44
  -2 -12   5   16.94    6.27
   2  12  -5   24.83    7.20
   2  12  -5   14.21    6.72
  -2 -12   4   35.73    8.79
  -2 -12   4   39.04    8.05
   2  12  -4   42.96    9.00
   2  12  -4   35.68    8.55
  -2 -12   3   38.04    9.21
  -2 -12   3   34.81    8.26
   2  12  -3   40.92   10.11
   2  12  -3   32.32    8.18
  -2 -12   2    4.61    7.70
  -2 -12   2    4.10    6.83
   2  12  -2    6.38    6.88
  -2 -12   1    0.93    7.94
  -2 -12   1   -1.75    7.01
   2  12  -1    2.51    7.25
  -2 -12   0    8.10    8.92
  -2 -12   0    5.43    8.02
   2  12   0    3.31    7.52
  -2 -12  -1    1.16    8.52
  -2 -12  -1    0.50    7.78
   2  12   1    0.34    7.23
  -2 -12  -2   20.06   10.53
  -2 -12  -2   11.14    9.13
   2  12   2    8.15    8.42
  -2 -12  -3   -0.56   10.53
  -2 -12  -3    0.29    9.61
   2  12   3    3.18    9.66
  -2 -12  -4   34.75   12.92
   2  12   4   23.40   10.53
  -2 -12  -5   -4.47   12.86
   2  13 -19    1.32   10.40
   2  13 -18    8.79    9.93
   2  13 -18   12.23   11.88
   2  13 -17   40.60   10.85
   2  13 -17   31.42   11.73
   2  13 -16    3.02    8.44
   2  13 -16    6.14    9.58
   2  13 -15   -0.21    7.86
   2  13 -15    1.54    9.08
   2  13 -14   11.57    7.81
   2  13 -14    7.97    8.81
  -2 -13  13   21.20    5.61
   2  13 -13   20.17    8.13
   2  13 -13   27.79    9.79
  -2 -13  12    0.74    8.21
  -2 -13  12    1.30    4.82
   2  13 -12    0.87    6.86
   2  13 -12    1.01    7.73
  -2 -13  11    9.03    8.31
  -2 -13  11    6.56    5.08
   2  13 -11    8.29    7.25
   2  13 -11    8.21    7.49
  -2 -13  10   25.60    9.05
  -2 -13  10   19.48    5.74
   2  13 -10   33.17    8.50
   2  13 -10   21.78    8.81
  -2 -13   9   44.92    9.85
  -2 -13   9   48.39    7.20
   2  13  -9   50.61    9.82
   2  13  -9   37.61    9.08
  -2 -13   8    1.67    7.78
  -2 -13   8    1.72    5.32
   2  13  -8    0.13    6.83
   2  13  -8   -0.93    6.62
  -2 -13   7   40.90   10.06
  -2 -13   7   36.05    7.20
   2  13  -7   41.80    9.61
   2  13  -7   32.69    9.13
  -2 -13   6    2.86    7.97
  -2 -13   6    3.73    6.17
   2  13  -6    2.49    6.83
   2  13  -6    0.74    6.70
  -2 -13   5    2.54    8.02
  -2 -13   5    1.51    6.38
   2  13  -5    5.74    7.60
   2  13  -5    2.09    7.12
  -2 -13   4   11.57    8.79
  -2 -13   4   14.90    7.49
   2  13  -4   12.84    9.13
   2  13  -4    9.90    8.10
  -2 -13   3   42.62   10.51
  -2 -13   3   38.28    9.26
   2  13  -3   40.53    9.29
  -2 -13   2   37.67   10.69
  -2 -13   2   40.42    9.45
   2  13  -2   41.35   10.24
  -2 -13   1   80.71   12.18
  -2 -13   1   76.79   10.85
   2  13  -1   74.12   11.41
  -2 -13   0   -1.54    9.50
  -2 -13   0    0.03    8.13
   2  13   0    1.24    8.81
  -2 -13  -1    2.01   10.61
  -2 -13  -1   -0.90    8.79
   2  13   1   -1.69    8.26
  -2 -13  -2    0.69   11.51
  -2 -13  -2    6.04   10.59
   2  13   2    1.32    9.40
  -2 -13  -3   10.24   13.00
  -2 -13  -3    4.05   11.78
   2  13   3   -0.45   11.91
  -2 -13  -4   -1.06   13.66
   2  14 -18   -3.79   10.67
   2  14 -17    2.91   10.27
   2  14 -17    3.44   11.62
   2  14 -16    6.64    9.32
   2  14 -16    3.02   10.91
   2  14 -15    7.23    8.66
   2  14 -15    7.65   10.19
   2  14 -14   14.56    9.03
   2  14 -14   11.59    9.87
   2  14 -13   -1.85    8.29
   2  14 -13    1.69    8.71
  -2 -14  12    8.89    9.53
  -2 -14  12    8.73    5.96
   2  14 -12   12.49    8.50
   2  14 -12    7.39    8.47
  -2 -14  11    4.45    9.00
  -2 -14  11    1.24    5.64
   2  14 -11    5.43    7.62
   2  14 -11    2.81    8.50
  -2 -14  10    2.73    8.76
  -2 -14  10    2.33    6.19
   2  14 -10    2.67    7.91
   2  14 -10    1.56    7.65
  -2 -14   9   41.72   10.96
  -2 -14   9   41.32    8.23
   2  14  -9   52.12   10.67
   2  14  -9   40.84   10.24
  -2 -14   8   27.32   10.11
  -2 -14   8   27.82    7.62
   2  14  -8   33.56    9.29
   2  14  -8   23.51    9.45
  -2 -14   7   50.50   11.49
  -2 -14   7   39.33    8.73
   2  14  -7   37.77    9.05
   2  14  -7   42.14   10.19
  -2 -14   6    8.63    9.13
  -2 -14   6    9.79    7.33
   2  14  -6   11.62    8.79
   2  14  -6   12.02    8.50
  -2 -14   5  115.94   13.68
  -2 -14   5  137.56   11.41
   2  14  -5  119.72   13.02
  -2 -14   4   13.98    9.98
  -2 -14   4   16.70    8.26
   2  14  -4    9.53    8.52
  -2 -14   3    0.03    9.61
  -2 -14   3   -0.40    7.76
   2  14  -3    1.83    8.55
  -2 -14   2   -0.61   10.24
  -2 -14   2    3.23    8.21
   2  14  -2   -0.16    8.60
  -2 -14   1   -2.59   10.61
  -2 -14   1    0.93    8.81
   2  14  -1   -0.34    9.58
  -2 -14   0    0.42   11.62
  -2 -14   0    1.40    9.90
   2  14   0    1.80   10.14
  -2 -14  -1  106.81   17.73
  -2 -14  -1  101.27   14.90
   2  14   1   93.15   14.88
  -2 -14  -2    3.57   14.11
  -2 -14  -2    1.72   13.08
   2  15 -17   -0.19   10.80
   2  15 -16    4.98   10.91
   2  15 -16    2.41   12.20
   2  15 -15    1.59    9.98
   2  15 -15    1.96   11.22
   2  15 -14   21.36   10.80
   2  15 -14   21.10   11.14
   2  15 -13   39.02   11.06
   2  15 -13   32.16   11.65
  -2 -15  12    1.93   10.51
  -2 -15  12    1.61    6.64
   2  15 -12    3.28    8.58
   2  15 -12   -2.01    9.48
  -2 -15  11   36.77   12.02
  -2 -15  11   36.63    8.71
   2  15 -11   43.01   11.30
   2  15 -11   29.33   10.93
  -2 -15  10    2.75   10.27
  -2 -15  10    8.31    7.25
   2  15 -10    5.14    9.24
   2  15 -10    8.34    9.48
  -2 -15   9    4.74    9.87
  -2 -15   9    6.41    7.28
   2  15  -9   11.78    9.40
   2  15  -9    4.55    9.56
  -2 -15   8   13.37   10.77
  -2 -15   8    2.57    7.39
   2  15  -8    5.85    8.34
   2  15  -8    5.35    8.76
  -2 -15   7   15.91   11.14
  -2 -15   7   14.53    8.07
   2  15  -7   16.78   10.19
   2  15  -7   13.74    9.66
  -2 -15   6   -0.05   10.30
  -2 -15   6    0.08    7.81
   2  15  -6    1.11    9.45
  -2 -15   5    8.05   10.96
  -2 -15   5    3.18    8.07
   2  15  -5   -0.53    8.60
  -2 -15   4   -0.85   10.88
  -2 -15   4    1.80    8.34
   2  15  -4   -0.40    9.40
  -2 -15   3   28.72   12.86
  -2 -15   3   33.59   10.64
   2  15  -3   25.15   11.91
  -2 -15   2    9.66   13.05
  -2 -15   2   10.77   10.30
   2  15  -2   10.93   11.36
  -2 -15   1    4.53   13.23
  -2 -15   1    7.33   11.28
   2  15  -1    8.52   12.36
  -2 -15   0   17.31   13.66
   2  16 -15    0.00   11.41
   2  16 -14    4.39   10.98
   2  16 -14    4.29   13.95
   2  16 -13    2.41   10.98
   2  16 -13    3.73   11.99
  -2 -16  12    0.05   12.28
   2  16 -12   -0.16   10.61
   2  16 -12   -2.46   10.56
  -2 -16  11   14.43   12.55
  -2 -16  11   14.61    7.73
   2  16 -11   15.91   11.36
   2  16 -11    8.15   11.25
  -2 -16  10   13.13   12.41
  -2 -16  10   14.11    8.15
   2  16 -10   12.81   10.80
   2  16 -10   10.75   11.62
  -2 -16   9   62.15   14.98
  -2 -16   9   67.42   10.43
   2  16  -9   72.82   13.79
   2  16  -9   42.93   12.10
  -2 -16   8    3.20   11.88
  -2 -16   8    0.08    7.84
   2  16  -8   -2.67   10.08
  -2 -16   7   11.43   12.55
  -2 -16   7    9.93    8.50
   2  16  -7    6.62   11.20
  -2 -16   6    4.90   12.55
  -2 -16   6    9.16    8.66
   2  16  -6    4.29   10.59
  -2 -16   5    1.69   12.49
  -2 -16   5    4.31    9.53
   2  16  -5    0.16   10.98
  -2 -16   4   34.83   15.03
   2  16  -4   34.23   13.58
   2  16  -3   19.11   13.29
  -3  18  -3   26.28   13.37
  -3  18  -4   -0.93   10.53
   3 -18   4    1.48   19.59
  -3  18  -5   23.58   11.14
   3 -18   5   13.42   12.33
  -3  18  -6   -0.71   10.03
   3 -18   6    5.45   11.86
  -3  18  -7   23.88   10.88
   3 -18   7   18.00   12.92
  -3  18  -8   -2.12    9.34
   3 -18   8   -0.16   12.07
  -3  18  -9   15.35    9.32
   3 -18   9   20.33   12.89
  -3  18 -10    4.00    7.68
   3 -18  10    4.55   12.57
  -3  18 -11   65.67   18.93
   3 -18  11   72.84   16.20
  -3  17   0    1.67   13.47
   3 -17   0    1.59   12.94
   3 -17   0   -1.46    8.39
  -3  17  -1   36.66   13.05
   3 -17   1   33.48   13.45
  -3  17  -2    9.24   10.96
   3 -17   2    7.54   11.49
  -3  17  -3    6.62    9.13
   3 -17   3   17.47   11.86
  -3  17  -4   16.44    9.50
   3 -17   4   18.85   11.62
  -3  17  -5   79.01   11.96
   3 -17   5   77.16   14.11
  -3  17  -6   18.16    9.32
   3 -17   6   17.76   10.64
  -3  17  -7   -0.71    8.07
   3 -17   7   -0.21    9.58
  -3  17  -8   37.35    9.03
   3 -17   8   37.96   11.99
  -3  17  -9   13.53    7.23
   3 -17   9   13.61   11.04
  -3  17 -10   46.37   10.19
   3 -17  10   43.83   12.76
  -3  17 -11   38.73    9.50
  -3  17 -11   35.87   12.44
   3 -17  11   34.75   12.55
  -3  17 -12   11.38    8.84
  -3  17 -12   15.59   11.81
  -3  17 -13    1.93    7.78
  -3  17 -13    4.16   11.51
  -3  17 -14   12.20   12.04
  -3  17 -14   10.06   12.76
  -3  17 -15   35.34   14.80
   3 -16  -3   25.52   14.24
   3 -16  -2   10.77   12.12
   3 -16  -2    8.10    9.29
  -3  16   1    1.30   12.02
   3 -16  -1    3.86   11.30
   3 -16  -1    2.44    8.29
  -3  16   0   -1.43   10.01
   3 -16   0   -1.35   10.40
   3 -16   0    0.64    7.01
  -3  16  -1   22.02   10.27
   3 -16   1   15.54   10.75
   3 -16   1   22.23    6.96
  -3  16  -2    1.09    8.76
   3 -16   2   -3.12    9.03
  -3  16  -3   19.72    8.52
   3 -16   3   29.12   10.77
  -3  16  -4   22.74    8.63
   3 -16   4   21.47   10.19
  -3  16  -5   38.17    9.16
   3 -16   5   20.12    9.90
  -3  16  -6    4.50    7.28
   3 -16   6    3.23    8.58
  -3  16  -7   57.28    9.16
   3 -16   7   56.99   11.57
  -3  16  -8   20.09    6.75
   3 -16   8   19.96    9.85
  -3  16  -9   38.75    8.73
  -3  16  -9   48.02   11.20
   3 -16   9   50.03   11.51
  -3  16 -10   -0.29    6.56
  -3  16 -10    1.09    8.87
   3 -16  10    1.38    9.05
  -3  16 -11    7.07    7.09
  -3  16 -11    6.22    9.66
   3 -16  11    6.88    9.69
  -3  16 -12    1.80    6.75
  -3  16 -12   -0.24    9.37
  -3  16 -13    1.14    7.49
  -3  16 -13    5.59   10.51
  -3  16 -14   80.12   10.40
  -3  16 -14   76.15   14.21
  -3  16 -15   19.88    8.44
  -3  16 -15   20.43   12.81
  -3  16 -16    1.22   12.63
   3 -15  -5    2.89   12.94
   3 -15  -5    3.47   14.21
   3 -15  -4    8.97   12.36
   3 -15  -4   12.26    9.82
   3 -15  -3   26.97   11.88
   3 -15  -3   41.61    9.98
  -3  15   2   17.73   11.94
   3 -15  -2   19.69   11.17
   3 -15  -2   17.50    8.18
  -3  15   1   86.74   13.76
   3 -15  -1   37.96   11.30
   3 -15  -1   71.02    9.29
  -3  15   0   24.99    9.63
   3 -15   0   16.54    9.77
   3 -15   0   19.30    6.94
  -3  15  -1    1.14    7.81
   3 -15   1   -1.14    8.18
   3 -15   1    2.01    5.85
  -3  15  -2  117.87   11.06
   3 -15   2  111.65   12.55
  -3  15  -3    1.11    6.70
   3 -15   3    1.88    7.70
  -3  15  -4    8.31    6.51
   3 -15   4   10.51    8.29
  -3  15  -5   27.95    7.57
   3 -15   5   22.37    9.03
  -3  15  -6   16.99    6.38
   3 -15   6   14.08    8.29
  -3  15  -7   45.37    7.36
  -3  15  -7   42.11    9.61
   3 -15   7   45.05   10.30
  -3  15  -8    9.90    6.04
  -3  15  -8    9.32    8.26
   3 -15   8    9.85    8.23
  -3  15  -9   20.36    6.51
  -3  15  -9   19.93    9.18
   3 -15   9   16.28    8.84
  -3  15 -10   68.32    7.65
  -3  15 -10   62.63   10.83
   3 -15  10   71.73   11.36
  -3  15 -11    1.19    5.80
  -3  15 -11    3.10    8.47
   3 -15  11    0.71    8.60
  -3  15 -12   22.47    6.96
  -3  15 -12   20.28    9.82
  -3  15 -13    2.75    6.27
  -3  15 -13    0.90    9.08
  -3  15 -14   -0.08    5.93
  -3  15 -14   -0.90    9.61
  -3  15 -15   18.26    7.91
  -3  15 -15   18.90   10.93
  -3  15 -16    8.18    7.70
  -3  15 -16   13.37   11.86
  -3  15 -17    1.06   13.05
  -3  15 -17   -2.20   11.01
   3 -14  -7   -0.40   12.07
   3 -14  -6   56.12   14.29
   3 -14  -6   69.09   13.08
   3 -14  -5   14.58   11.49
   3 -14  -5   13.98    9.53
   3 -14  -4    0.45    9.69
   3 -14  -4   -0.64    8.02
  -3  14   3    2.06   10.53
   3 -14  -3   -1.11    9.11
   3 -14  -3    4.10    7.39
  -3  14   2   25.09   10.11
   3 -14  -2   15.70    9.24
   3 -14  -2   18.00    7.33
  -3  14   1    6.94    8.10
   3 -14  -1    2.78    7.94
   3 -14  -1    5.48    6.17
  -3  14   0   -0.34    7.04
   3 -14   0   -0.26    7.36
   3 -14   0    1.67    5.61
  -3  14  -1  106.33   10.14
   3 -14   1   97.59   10.91
   3 -14   1   94.44    7.44
  -3  14  -2   10.93    6.51
   3 -14   2    7.84    7.39
  -3  14  -3   43.70    8.15
   3 -14   3   38.41    9.24
  -3  14  -4   55.90    8.29
   3 -14   4   58.26    9.34
  -3  14  -5   16.15    6.30
  -3  14  -5   11.70    7.36
   3 -14   5   14.16    7.68
  -3  14  -6    2.78    4.31
  -3  14  -6    3.92    6.67
   3 -14   6    1.93    6.80
  -3  14  -7   -0.42    4.79
  -3  14  -7   -1.22    6.54
   3 -14   7    2.51    6.80
  -3  14  -8   17.10    5.66
  -3  14  -8   23.48    8.21
   3 -14   8   18.13    8.02
  -3  14  -9   -0.13    4.47
  -3  14  -9    0.56    6.96
   3 -14   9   -1.67    6.72
  -3  14 -10    2.51    5.00
  -3  14 -10    2.12    7.23
   3 -14  10    5.24    7.57
  -3  14 -11    0.98    5.00
  -3  14 -11   -2.36    7.15
  -3  14 -12    8.89    5.59
  -3  14 -12    8.44    8.02
  -3  14 -13   12.92    6.11
  -3  14 -13    4.90    8.02
  -3  14 -14    7.15    5.90
  -3  14 -14    6.04    8.58
  -3  14 -15    3.31    6.35
  -3  14 -15    0.42   10.08
  -3  14 -16    1.06    7.12
  -3  14 -16    5.56   11.12
  -3  14 -17   -0.24    8.29
  -3  14 -17   -0.48   11.91
  -3  14 -18    3.44   17.47
   3 -13  -8   -0.95   11.36
   3 -13  -7   -0.45   10.83
   3 -13  -7    3.55    9.95
   3 -13  -6    3.84   10.11
   3 -13  -6    5.69    8.84
   3 -13  -5    3.47    9.03
   3 -13  -5    2.01    7.86
  -3  13   4   38.83   11.46
   3 -13  -4   25.12    9.95
   3 -13  -4   24.46    8.13
  -3  13   3    0.08    8.97
   3 -13  -3    1.64    7.65
   3 -13  -3   -0.29    6.38
  -3  13   2    5.88    7.94
   3 -13  -2    4.34    7.54
   3 -13  -2    4.02    5.90
  -3  13   1    2.51    6.91
   3 -13  -1    1.80    6.78
   3 -13  -1   -0.21    5.35
  -3  13   0  101.22   10.01
   3 -13   0   96.03   10.56
   3 -13   0   99.61    7.57
  -3  13  -1    7.31    5.77
   3 -13   1    8.60    6.83
   3 -13   1    6.06    4.69
  -3  13  -2   11.04    5.90
   3 -13   2    5.53    6.64
  -3  13  -3   -0.40    5.11
   3 -13   3   -4.00    5.96
  -3  13  -4   47.67    6.88
  -3  13  -4   40.95    7.57
   3 -13   4   42.01    8.39
  -3  13  -5   28.27    6.25
  -3  13  -5   31.55    7.39
   3 -13   5   32.77    8.21
  -3  13  -6  104.85    7.49
  -3  13  -6  103.73    9.18
   3 -13   6   48.31    8.47
  -3  13  -7   51.54    6.27
  -3  13  -7   47.41    8.36
   3 -13   7   48.57    8.42
  -3  13  -8   22.82    5.21
  -3  13  -8   19.38    7.39
   3 -13   8   18.16    7.28
  -3  13  -9   24.67    5.77
  -3  13  -9   26.92    7.86
   3 -13   9   36.45    8.47
  -3  13 -10    0.61    4.34
  -3  13 -10    0.95    6.59
   3 -13  10    1.19    6.46
  -3  13 -11   -0.11    4.55
  -3  13 -11    1.11    6.51
  -3  13 -12  101.70    7.46
  -3  13 -12  100.64   11.25
  -3  13 -13   -1.80    4.92
  -3  13 -13    2.75    8.23
  -3  13 -14   45.79    7.89
  -3  13 -14   44.95   11.06
  -3  13 -15    6.14    6.54
  -3  13 -15    2.67    9.11
  -3  13 -16    3.28    6.62
  -3  13 -16    0.61    9.82
  -3  13 -17   14.21    7.91
  -3  13 -17   16.38   11.57
  -3  13 -18    9.71    7.97
  -3  13 -18   13.21   12.41
   3 -12 -10    7.36   12.76
   3 -12  -9    4.08   11.04
   3 -12  -8   44.26   11.33
   3 -12  -7   16.20   10.01
   3 -12  -7   18.45    9.24
   3 -12  -6   -2.33    8.21
   3 -12  -6   -0.61    7.49
   3 -12  -5   83.14   11.33
   3 -12  -5   79.86    9.74
  -3  12   4    4.18    8.31
   3 -12  -4   -0.82    7.04
   3 -12  -4   -0.74    6.06
  -3  12   3   -0.32    7.54
   3 -12  -3    0.82    6.75
   3 -12  -3    1.06    5.59
  -3  12   2  325.76   14.11
   3 -12  -2  267.82   13.82
   3 -12  -2  268.56   10.80
  -3  12   1  118.13    9.87
   3 -12  -1  104.48   10.14
   3 -12  -1  100.88    7.49
  -3  12   0    2.67    5.48
   3 -12   0   -0.34    5.93
   3 -12   0    2.62    4.42
  -3  12  -1   86.61    7.94
   3 -12   1   71.28    8.47
   3 -12   1   76.97    5.96
  -3  12  -2   11.22    5.24
  -3  12  -2    9.48    5.69
   3 -12   2   13.79    6.41
  -3  12  -3    1.85    4.58
  -3  12  -3    1.11    5.19
   3 -12   3    1.93    5.43
  -3  12  -4   32.90    5.69
  -3  12  -4   27.95    6.49
   3 -12   4   30.60    6.94
  -3  12  -5    1.19    3.76
  -3  12  -5   -0.93    4.95
   3 -12   5   -0.21    5.19
  -3  12  -6   17.34    4.69
  -3  12  -6   11.06    5.74
   3 -12   6   13.42    6.30
  -3  12  -7   44.47    5.21
  -3  12  -7   42.80    7.33
   3 -12   7   37.35    7.54
  -3  12  -8   87.75    6.30
  -3  12  -8   77.11    8.58
   3 -12   8   72.69    8.39
  -3  12  -9  114.59    6.67
  -3  12  -9  104.00    9.40
   3 -12   9  116.57    9.45
  -3  12 -10   82.80    6.17
  -3  12 -10   82.14    9.93
   3 -12  10   84.09    8.58
  -3  12 -11    1.59    4.10
  -3  12 -11    2.30    6.80
  -3  12 -12   29.14    6.19
  -3  12 -12   31.37    8.84
  -3  12 -13    3.04    5.19
  -3  12 -13    1.09    7.20
  -3  12 -14    0.82    5.14
  -3  12 -14    3.44    8.36
  -3  12 -15   11.12    5.69
  -3  12 -15    9.32    9.45
  -3  12 -16   81.82    9.34
  -3  12 -16   85.29   13.98
  -3  12 -17    1.30    7.07
  -3  12 -17   -1.24   10.35
  -3  12 -18   12.92    8.63
  -3  12 -18    9.11   12.41
   3 -11 -11    2.25   12.55
   3 -11 -10    1.35   11.20
   3 -11  -9    5.48    9.32
   3 -11  -8   72.16   17.68
   3 -11  -8   74.22   11.30
   3 -11  -7   10.43    8.66
   3 -11  -7    6.11    7.81
   3 -11  -6   -2.14    7.41
   3 -11  -6    0.24    6.80
  -3  11   5    2.20    7.86
   3 -11  -5    1.59    7.09
   3 -11  -5   -0.66    5.93
  -3  11   4    0.26    7.17
   3 -11  -4    0.34    6.46
   3 -11  -4    0.53    5.64
  -3  11   3   69.64    9.58
   3 -11  -3   60.09    8.81
   3 -11  -3   49.74    7.09
  -3  11   2   -1.24    5.59
   3 -11  -2   -0.98    5.56
   3 -11  -2   -0.66    4.58
  -3  11   1   77.79    7.91
   3 -11  -1   72.08    8.42
   3 -11  -1   69.64    6.30
  -3  11   0   60.56    6.88
   3 -11   0   57.33    7.49
   3 -11   0   54.90    5.53
  -3  11  -1    3.31    4.31
  -3  11  -1    1.09    4.08
   3 -11   1    3.23    5.14
   3 -11   1    4.13    3.65
  -3  11  -2   51.25    6.06
  -3  11  -2   37.77    5.85
   3 -11   2   38.91    6.99
  -3  11  -3  222.08    8.47
  -3  11  -3  256.94    9.77
   3 -11   3  295.16   12.18
  -3  11  -4    2.20    3.20
  -3  11  -4    4.24    4.69
   3 -11   4    2.44    4.90
  -3  11  -5   23.98    4.58
  -3  11  -5   27.58    6.09
   3 -11   5   25.52    6.46
  -3  11  -6    1.61    3.18
  -3  11  -6    0.48    4.69
   3 -11   6   -0.66    4.55
  -3  11  -7  170.41    6.67
  -3  11  -7  143.55    9.00
   3 -11   7  158.18    9.40
  -3  11  -8  205.09    7.04
  -3  11  -8  188.25   10.24
   3 -11   8  186.66    9.95
  -3  11  -9   10.56    3.68
  -3  11  -9   13.90    6.27
   3 -11   9    9.18    5.74
  -3  11 -10  606.71   11.25
  -3  11 -10  586.46   17.23
   3 -11  10  294.24   11.75
  -3  11 -11   -2.01    4.10
  -3  11 -11   -1.59    6.30
  -3  11 -12   11.09    4.39
  -3  11 -12    9.61    7.41
  -3  11 -13    2.81    4.82
  -3  11 -13    3.89    7.41
  -3  11 -14   -0.50    4.69
  -3  11 -14   -0.29    7.57
  -3  11 -15    6.27    5.72
  -3  11 -15    4.45    8.26
   3 -11  15    5.51    7.65
  -3  11 -16    4.87    6.46
  -3  11 -16    6.91    9.16
   3 -11  16    2.62    8.10
  -3  11 -17    5.24    7.39
  -3  11 -17    3.92    9.87
   3 -11  17    7.81    9.32
  -3  11 -18    8.18    8.36
  -3  11 -18    5.69   11.01
   3 -11  18    8.44   10.40
  -3  11 -19    1.19    9.24
  -3  11 -19    3.02   12.15
   3 -11  19   -1.19   10.77
   3 -10 -12    1.06   13.53
   3 -10 -11   19.30   11.57
   3 -10 -11   27.34   11.67
   3 -10 -10    2.59    9.40
   3 -10 -10    3.89    9.74
   3 -10  -9   11.59    8.89
   3 -10  -9   19.14    9.21
   3 -10  -8    1.75    8.21
   3 -10  -8   -0.29    7.86
   3 -10  -8    0.93    7.60
   3 -10  -7   14.24    7.94
   3 -10  -7   11.59    7.68
   3 -10  -7   13.45    7.54
  -3  10   6   69.77   10.77
   3 -10  -6   54.79    9.11
   3 -10  -6   62.23    8.89
   3 -10  -6   57.94    8.50
  -3  10   5    0.03    6.70
   3 -10  -5    2.44    6.41
   3 -10  -5    0.93    5.85
   3 -10  -5    0.98    5.45
  -3  10   4   38.96    8.36
   3 -10  -4   23.64    7.15
   3 -10  -4   30.49    7.12
   3 -10  -4   30.63    6.62
  -3  10   3   31.02    7.70
   3 -10  -3   32.40    7.20
   3 -10  -3   25.04    7.17
   3 -10  -3   20.57    5.14
  -3  10   2   14.98    5.40
   3 -10  -2   17.73    6.17
   3 -10  -2   12.49    4.74
  -3  10   1   82.40    7.12
   3 -10  -1   72.95    7.52
   3 -10  -1   75.41    5.82
  -3  10   0   85.66    6.64
  -3  10   0   58.34    5.56
   3 -10   0   75.68    7.54
   3 -10   0   76.23    5.35
  -3  10  -1    6.27    3.97
  -3  10  -1    3.71    3.89
   3 -10   1    6.94    4.79
   3 -10   1    5.69    3.28
  -3  10  -2   92.96    6.19
  -3  10  -2   71.57    5.88
   3 -10   2   79.54    7.17
  -3  10  -3   17.63    3.86
  -3  10  -3   14.64    4.58
   3 -10   3   12.15    5.06
  -3  10  -4   28.56    4.13
  -3  10  -4   23.51    5.03
   3 -10   4   27.21    6.04
  -3  10  -5   84.33    4.79
  -3  10  -5   72.82    6.41
   3 -10   5   85.31    7.23
  -3  10  -6   14.64    3.47
  -3  10  -6    9.74    4.76
   3 -10   6   11.73    5.08
  -3  10  -7  174.99    5.93
  -3  10  -7  143.68    8.71
   3 -10   7  163.98    8.68
  -3  10  -8    5.27    3.04
  -3  10  -8    0.85    4.69
   3 -10   8    3.15    4.66
  -3  10  -9   14.85    3.86
  -3  10  -9   12.60    6.04
   3 -10   9    6.56    5.08
  -3  10 -10   20.62    4.16
  -3  10 -10   19.69    6.75
   3 -10  10   28.45    6.30
  -3  10 -11   87.93    5.77
  -3  10 -11   89.20    9.26
   3 -10  11   93.76    8.95
  -3  10 -12    1.06    4.08
  -3  10 -12    2.89    6.22
   3 -10  12    2.14    5.85
  -3  10 -13   10.83    4.84
  -3  10 -13   11.12    7.57
   3 -10  13    9.58    6.96
  -3  10 -14  111.91    7.94
  -3  10 -14  110.80   11.65
   3 -10  14  116.84   11.22
  -3  10 -15   61.86    7.94
  -3  10 -15   66.36   11.06
   3 -10  15   67.63   10.61
  -3  10 -16   10.98    6.88
  -3  10 -16   10.16    9.26
   3 -10  16    9.18    8.71
  -3  10 -17   19.30    8.21
  -3  10 -17   13.95   10.56
   3 -10  17   19.22    9.87
  -3  10 -18   30.18    9.63
  -3  10 -18   19.14   11.67
   3 -10  18   23.21   10.96
  -3  10 -19    9.29   10.27
  -3  10 -19    1.91   12.41
   3 -10  19    4.10   10.93
   3  -9 -13   -1.93   11.83
   3  -9 -11   12.26    9.69
   3  -9 -11   14.19   10.35
   3  -9 -10   -3.44    8.13
   3  -9 -10    2.91    8.47
   3  -9  -9   33.83    9.08
   3  -9  -9   47.72    9.93
   3  -9  -8   55.24    9.16
   3  -9  -8   45.77    9.05
   3  -9  -8   51.46    9.34
   3  -9  -7   24.59    7.49
   3  -9  -7   22.50    7.23
   3  -9  -7   32.24    7.62
  -3   9   6   20.33    7.54
   3  -9  -6   16.54    6.80
   3  -9  -6   13.37    6.38
   3  -9  -6   16.28    6.27
  -3   9   5  353.13   13.39
   3  -9  -5  294.37   12.41
   3  -9  -5  280.34   11.38
   3  -9  -5  296.46   11.20
  -3   9   4    1.09    5.43
   3  -9  -4    2.20    5.29
   3  -9  -4    0.79    4.69
   3  -9  -4    0.98    4.61
  -3   9   3   51.11    7.25
   3  -9  -3   50.64    6.96
   3  -9  -3   41.32    6.22
   3  -9  -3   46.43    5.77
  -3   9   2   43.75    5.93
  -3   9   2   38.96    5.06
   3  -9  -2   39.20    6.35
   3  -9  -2   38.78    5.51
   3  -9  -2   41.37    5.08
  -3   9   1   22.76    5.06
  -3   9   1   17.47    4.31
   3  -9  -1   16.17    5.29
   3  -9  -1   21.89    4.58
   3  -9  -1   20.09    4.13
  -3   9   0  141.51    6.83
  -3   9   0  115.51    5.82
   3  -9   0  112.71    7.57
   3  -9   0  129.70    6.11
   3  -9   0  133.91    5.59
  -3   9  -1  120.30    6.09
  -3   9  -1   89.68    5.64
   3  -9   1   99.23    7.12
   3  -9   1   98.44    5.27
   3  -9   1  106.73    4.71
  -3   9  -2   19.98    3.73
  -3   9  -2   17.76    4.18
   3  -9   2   22.29    5.43
   3  -9   2   16.49    3.76
  -3   9  -3  248.92    6.83
  -3   9  -3  229.78    8.13
   3  -9   3  260.70   10.01
   3  -9   3  259.46    6.75
  -3   9  -4    7.04    2.78
  -3   9  -4    6.83    3.86
   3  -9   4    8.13    4.42
   3  -9   4    8.05    3.28
  -3   9  -5    0.82    2.30
  -3   9  -5    0.00    3.02
  -3   9  -5    1.16    3.73
   3  -9   5    1.27    3.73
   3  -9   5    1.30    2.86
  -3   9  -6  205.59    5.51
  -3   9  -6  213.05    5.82
  -3   9  -6  216.50    6.91
  -3   9  -6  203.02    8.79
   3  -9   6  205.59    8.79
   3  -9   6  225.60    6.88
  -3   9  -7  140.79    4.90
  -3   9  -7  142.06    5.40
  -3   9  -7  134.17    6.49
  -3   9  -7  131.55    8.13
   3  -9   7  131.71    7.44
   3  -9   7  151.27    6.56
  -3   9  -8    2.20    4.21
  -3   9  -8    1.48    4.66
   3  -9   8    1.56    4.21
  -3   9  -9    5.53    2.94
  -3   9  -9    2.59    4.53
  -3   9  -9   10.11    5.45
   3  -9   9    5.24    4.61
   3  -9   9    7.89    4.92
  -3   9 -10   81.90    5.14
  -3   9 -10   69.35    7.17
  -3   9 -10   72.00    8.29
   3  -9  10   56.86    6.96
   3  -9  10   73.77    8.02
  -3   9 -11   21.10    4.90
  -3   9 -11   23.32    6.70
  -3   9 -11   19.83    6.80
   3  -9  11   24.35    6.72
  -3   9 -12   82.19    6.01
  -3   9 -12   76.47    8.97
  -3   9 -12   80.81    9.16
   3  -9  12   74.75    8.44
  -3   9 -13    7.99    4.87
  -3   9 -13    7.36    8.23
  -3   9 -13    5.61    6.99
   3  -9  13    7.04    6.51
  -3   9 -14    5.27    5.32
  -3   9 -14    2.51    7.41
   3  -9  14    6.51    7.07
  -3   9 -15   56.09    7.70
  -3   9 -15   55.51   11.01
   3  -9  15   57.68   10.51
  -3   9 -16   13.34    6.59
  -3   9 -16   15.70    9.48
   3  -9  16   15.25    8.81
  -3   9 -17    4.53    7.60
  -3   9 -17    6.75    9.90
   3  -9  17    6.11    9.32
  -3   9 -18    0.79    8.39
  -3   9 -18    1.30   10.93
   3  -9  18   -1.56    9.95
  -3   9 -19    0.53    9.63
  -3   9 -19    1.99   12.12
   3  -9  19    1.80   11.57
   3  -8 -14    2.28   11.73
   3  -8 -13    5.53   10.08
   3  -8 -12    4.05    8.84
   3  -8 -11    0.42    7.68
   3  -8 -11   -0.87    8.95
   3  -8 -10    4.90    7.28
   3  -8 -10    5.77    7.97
   3  -8  -9   18.37    7.57
   3  -8  -9   26.97    8.21
   3  -8  -8   51.46    8.47
   3  -8  -8   41.00    8.18
   3  -8  -8   45.95    8.34
  -3   8   7  335.45   13.63
   3  -8  -7  308.72   12.39
   3  -8  -7  277.93   12.15
   3  -8  -7  292.73   11.99
  -3   8   6   10.06    6.35
   3  -8  -6    4.79    5.61
   3  -8  -6    6.17    5.32
   3  -8  -6    7.17    5.32
  -3   8   5    0.58    5.43
   3  -8  -5   -1.54    4.47
   3  -8  -5    1.27    4.61
   3  -8  -5   -0.32    4.31
  -3   8   4   22.16    5.61
   3  -8  -4   14.90    5.19
   3  -8  -4   20.09    5.06
   3  -8  -4   22.08    5.03
  -3   8   3   50.80    6.35
  -3   8   3   36.32    4.29
   3  -8  -3   37.90    5.93
   3  -8  -3   36.37    5.51
   3  -8  -3   37.00    4.98
  -3   8   2  165.89    7.57
  -3   8   2  141.43    5.90
   3  -8  -2   74.88    6.41
   3  -8  -2  139.28    6.75
   3  -8  -2  132.11    6.17
  -3   8   1  840.20   13.76
  -3   8   1  712.75   11.01
   3  -8  -1  735.04   12.28
   3  -8  -1  741.87   11.36
  -3   8   0  195.74    6.91
  -3   8   0  267.98    7.23
   3  -8   0  178.88    8.31
   3  -8   0  263.51    7.36
   3  -8   0  291.33    6.96
   3  -8   0  284.15    6.62
  -3   8  -1   17.10    3.60
  -3   8  -1   15.03    3.44
   3  -8   1   19.35    4.66
   3  -8   1   19.14    3.63
  -3   8  -2    2.36    2.33
  -3   8  -2    1.75    3.34
  -3   8  -2    1.69    2.83
   3  -8   2    1.75    3.39
   3  -8   2    2.89    2.86
  -3   8  -3  442.86    7.62
  -3   8  -3  459.88    8.13
  -3   8  -3  417.16    9.56
   3  -8   3  426.24   11.36
   3  -8   3  453.35    8.31
  -3   8  -4   57.55    3.41
  -3   8  -4   53.63    3.86
  -3   8  -4   52.57    4.95
   3  -8   4   57.62    5.43
   3  -8   4   58.90    4.13
  -3   8  -5  309.43    5.53
  -3   8  -5  306.62    5.66
  -3   8  -5  315.25    9.58
   3  -8   5  318.30    9.74
   3  -8   5  332.49    7.68
  -3   8  -6  220.10    7.01
  -3   8  -6  226.50    8.66
   3  -8   6  229.33    8.55
   3  -8   6  244.26    7.23
  -3   8  -7   84.44    5.74
  -3   8  -7   82.16    6.88
   3  -8   7   84.78    6.09
   3  -8   7   96.46    5.82
   3  -8   7   92.72    6.62
  -3   8  -8   22.63    4.92
  -3   8  -8   25.07    5.69
   3  -8   8   18.24    4.53
   3  -8   8   24.35    5.35
  -3   8  -9   63.74    6.33
  -3   8  -9   68.69    7.46
   3  -8   9   61.36    5.48
   3  -8   9   67.89    6.88
  -3   8 -10  159.45    5.90
  -3   8 -10  132.24    8.10
  -3   8 -10  161.76   10.01
   3  -8  10  146.48    9.24
  -3   8 -11  599.54   10.59
  -3   8 -11  498.87   13.92
  -3   8 -11  548.16   16.28
   3  -8  11  552.03   16.07
  -3   8 -12   82.90    6.35
  -3   8 -12   68.24    8.60
  -3   8 -12   72.18    9.29
   3  -8  12   80.92    8.84
  -3   8 -13    0.95    4.76
  -3   8 -13    0.45    6.80
  -3   8 -13    1.11    6.38
   3  -8  13   -1.51    5.98
  -3   8 -14  104.37    8.15
  -3   8 -14  100.43   10.51
  -3   8 -14   92.22   10.72
   3  -8  14   89.68   10.19
  -3   8 -15    3.18    5.98
  -3   8 -15    2.86    7.57
  -3   8 -15    0.87    7.41
   3  -8  15   -0.13    6.94
  -3   8 -16    6.30    6.83
  -3   8 -16    3.63    8.63
  -3   8 -16   -0.56    7.99
   3  -8  16    2.28    7.62
  -3   8 -17   76.95   10.32
  -3   8 -17   62.97   12.52
  -3   8 -17   60.99   13.23
   3  -8  17   70.62   12.86
  -3   8 -18   13.08    8.95
  -3   8 -18    9.66   11.33
  -3   8 -18    8.60   10.69
   3  -8  18    4.53    9.61
  -3   8 -19    6.80    9.66
  -3   8 -19    3.92   12.02
  -3   8 -19   -0.71   11.65
   3  -8  19    0.16   10.93
   3  -7 -15    2.86   11.65
   3  -7 -14    2.33    9.79
   3  -7 -13    9.34    9.13
   3  -7 -12   -0.08    7.36
   3  -7 -11    0.29    6.91
   3  -7 -11    3.89    8.42
   3  -7 -10   12.33    7.15
   3  -7 -10   17.42    8.10
   3  -7  -9   58.63   10.59
   3  -7  -9   66.70    8.44
   3  -7  -9   76.47    9.03
  -3   7   8    1.03    7.62
   3  -7  -8    0.03    5.59
   3  -7  -8   -0.42    5.24
   3  -7  -8    1.83    5.72
  -3   7   7    5.19    5.74
   3  -7  -7    4.98    5.24
   3  -7  -7    5.88    5.21
   3  -7  -7    3.60    5.21
  -3   7   6   34.17    6.51
   3  -7  -6   27.05    5.96
   3  -7  -6   26.31    5.85
   3  -7  -6   27.63    5.82
  -3   7   5  212.55    9.50
   3  -7  -5  160.51    8.39
   3  -7  -5  184.10    8.66
   3  -7  -5  170.12    8.02
  -3   7   4   48.04    6.01
  -3   7   4   39.68    4.08
   3  -7  -4   33.83    5.51
   3  -7  -4   33.75    5.03
   3  -7  -4   33.72    4.90
  -3   7   3   43.65    5.45
  -3   7   3   27.24    3.47
  -3   7   3   38.09    7.78
   3  -7  -3   28.64    4.92
   3  -7  -3   28.03    4.58
   3  -7  -3   27.98    4.26
  -3   7   2 1644.43   18.56
  -3   7   2 1369.89   13.34
  -3   7   2 1502.23   18.16
   3  -7  -2 1388.18   19.77
   3  -7  -2 1354.00   16.70
   3  -7  -2 1361.47   15.35
  -3   7   1   15.06    3.49
  -3   7   1   10.53    2.67
   3  -7  -1   12.33    4.08
   3  -7  -1   10.77    3.28
   3  -7  -1   10.32    3.36
   3  -7  -1   13.08    2.94
  -3   7   0   75.36    4.39
  -3   7   0   84.86    4.24
   3  -7   0   83.72    5.82
   3  -7   0   88.54    4.76
   3  -7   0   95.18    4.00
   3  -7   0   91.08    3.86
  -3   7  -1    2.70    2.30
  -3   7  -1    0.85    2.96
  -3   7  -1    2.44    2.51
   3  -7   1    1.30    3.04
   3  -7   1    0.61    2.51
  -3   7  -2   33.06    2.75
  -3   7  -2   36.10    3.52
  -3   7  -2   33.56    3.49
   3  -7   2   36.66    4.55
   3  -7   2   37.83    3.49
  -3   7  -3  559.60    6.88
  -3   7  -3  554.22   10.22
   3  -7   3  563.30   11.88
   3  -7   3  571.00    9.16
  -3   7  -4   68.66    4.92
   3  -7   4   69.43    5.21
   3  -7   4   67.82    4.08
  -3   7  -5 1371.92   17.79
   3  -7   5  897.40   14.40
   3  -7   5 1345.61   14.88
   3  -7   5 1380.34   17.76
  -3   7  -6   31.76    4.31
  -3   7  -6   32.88    4.90
   3  -7   6   35.68    4.55
   3  -7   6   35.84    4.16
   3  -7   6   39.36    4.90
  -3   7  -7   22.95    4.58
  -3   7  -7   20.46    4.74
   3  -7   7   17.05    3.94
   3  -7   7   20.06    4.26
   3  -7   7   20.49    4.42
  -3   7  -8   69.99    5.93
  -3   7  -8   62.73    6.41
   3  -7   8   68.45    5.16
   3  -7   8   70.44    6.38
  -3   7  -9    2.38    2.59
  -3   7  -9    0.00    2.81
  -3   7  -9    0.87    4.18
  -3   7  -9    0.05    4.24
   3  -7   9    0.66    3.47
   3  -7   9    1.11    4.05
  -3   7 -10    3.23    3.23
  -3   7 -10    2.59    4.74
  -3   7 -10    2.67    4.87
   3  -7  10    3.28    4.74
  -3   7 -11  114.53    6.06
  -3   7 -11   82.82    7.94
  -3   7 -11  105.22    9.05
   3  -7  11  106.83    9.00
  -3   7 -12    1.75    4.21
  -3   7 -12   -0.11    6.09
   3  -7  12    1.24    5.64
  -3   7 -13   87.83    7.15
  -3   7 -13   69.91    9.69
   3  -7  13   75.15    9.79
  -3   7 -14   -0.21    5.19
  -3   7 -14    6.64    7.44
  -3   7 -14   -1.09    6.51
   3  -7  14    0.71    6.64
  -3   7 -15   19.40    6.49
  -3   7 -15   25.83    8.76
  -3   7 -15   18.85    8.58
   3  -7  15   20.49    8.50
  -3   7 -16   -2.78    6.46
  -3   7 -16    1.30    8.23
  -3   7 -16    0.50    8.07
   3  -7  16   -0.77    7.89
  -3   7 -17   17.07    8.18
  -3   7 -17   11.88    9.63
  -3   7 -17   14.03   10.01
   3  -7  17   18.63   10.03
  -3   7 -18   17.13    9.71
  -3   7 -18    8.05   11.12
  -3   7 -18   10.80   11.25
   3  -7  18   11.49   10.80
  -3   7 -19   -1.91   10.77
  -3   7 -19   -0.45   11.67
  -3   7 -19    5.11   12.31
   3  -7  19    2.75   11.78
  -3   6  16    6.19   11.38
   3  -6 -16    3.79   11.65
  -3   6  15   53.28   13.02
   3  -6 -15   42.77   11.83
  -3   6  14    1.46    9.05
   3  -6 -14    3.18    9.69
  -3   6  13    6.96    8.81
   3  -6 -13    5.11    8.50
  -3   6  12    2.04    7.46
   3  -6 -12    3.07    7.84
  -3   6  11   29.43    8.34
   3  -6 -11   34.28    8.87
   3  -6 -11   26.73    8.52
  -3   6  10    3.23    5.77
   3  -6 -10   11.14    7.01
   3  -6 -10    7.70    7.20
  -3   6   9  126.08    9.26
   3  -6  -9  124.49    8.68
   3  -6  -9  130.05    9.87
   3  -6  -9  142.94   10.08
  -3   6   8   62.76    7.68
  -3   6   8   58.29    7.46
   3  -6  -8   48.62    6.62
   3  -6  -8   50.77    6.94
   3  -6  -8   56.51    7.23
  -3   6   7  220.07    9.90
  -3   6   7  196.27    9.53
   3  -6  -7  178.78    8.76
   3  -6  -7  184.94    9.26
   3  -6  -7  180.52    8.92
  -3   6   6   37.96    6.06
  -3   6   6   35.87    4.50
  -3   6   6   38.17    5.64
   3  -6  -6   30.23    5.56
   3  -6  -6   35.47    5.61
   3  -6  -6   33.59    5.40
  -3   6   5   84.99    6.49
  -3   6   5   72.24    4.55
  -3   6   5   75.33    6.17
   3  -6  -5   61.46    5.72
   3  -6  -5   58.31    5.59
   3  -6  -5   58.55    5.43
  -3   6   4  201.28    7.94
  -3   6   4  175.02    5.29
  -3   6   4  181.61    7.73
   3  -6  -4  157.23    7.44
   3  -6  -4  188.78   11.01
   3  -6  -4  163.34    7.28
   3  -6  -4  166.97    6.80
  -3   6   3 3007.25   24.56
  -3   6   3 2644.06   16.38
  -3   6   3 2894.75   24.19
   3  -6  -3 2551.07   25.12
   3  -6  -3 2443.55   22.74
   3  -6  -3 2538.71   21.12
  -3   6   2  467.56    9.58
  -3   6   2  380.61    6.33
   3  -6  -2  387.91   10.11
   3  -6  -2  373.67    8.81
   3  -6  -2  373.41    7.78
  -3   6   1  325.95    7.39
  -3   6   1  254.16    5.21
   3  -6  -1  274.62    8.52
   3  -6  -1  265.81    7.09
   3  -6  -1  239.39    5.90
   3  -6  -1  285.87    6.11
  -3   6   0   11.43    2.62
  -3   6   0   17.31    3.47
  -3   6   0   11.46    2.46
   3  -6   0   12.78    3.49
   3  -6   0   15.33    3.15
  -3   6  -1 2016.46   13.82
  -3   6  -1 2126.76   14.37
  -3   6  -1 1851.58   14.80
   3  -6   1 1817.36   19.80
   3  -6   1 1793.11   15.75
  -3   6  -2    1.88    1.46
  -3   6  -2    2.12    1.91
  -3   6  -2    2.46    2.46
   3  -6   2    1.77    2.75
   3  -6   2    1.93    2.30
  -3   6  -3 1021.99   13.00
   3  -6   3  499.22   10.43
   3  -6   3  957.22   11.78
   3  -6   3 1020.80   12.92
  -3   6  -4  217.87    6.99
   3  -6   4  211.63    7.07
   3  -6   4  213.32    6.25
   3  -6   4  236.53    7.12
  -3   6  -5  306.23    7.84
  -3   6  -5  311.28    8.71
   3  -6   5  299.05    8.05
   3  -6   5  318.14    7.86
   3  -6   5  334.92    8.92
  -3   6  -6   11.62    3.52
  -3   6  -6   13.76    4.05
   3  -6   6   12.89    3.41
   3  -6   6   11.49    3.41
   3  -6   6   13.74    4.05
  -3   6  -7   84.65    5.88
   3  -6   7   87.11    5.11
   3  -6   7   92.70    5.88
   3  -6   7  106.28    6.86
  -3   6  -8   22.58    4.98
   3  -6   8   23.32    4.08
   3  -6   8   23.32    5.21
  -3   6  -9    5.90    3.68
  -3   6  -9    5.56    2.81
  -3   6  -9    5.93    3.18
  -3   6  -9    5.29    4.37
   3  -6   9    5.48    3.34
   3  -6   9    7.54    4.66
  -3   6 -10    0.56    3.20
  -3   6 -10    1.24    4.55
   3  -6  10    0.26    4.58
  -3   6 -11  133.20    6.35
  -3   6 -11  103.44    8.55
   3  -6  11  134.94    9.45
  -3   6 -12    1.46    3.94
  -3   6 -12   -0.82    5.88
   3  -6  12    0.29    5.53
  -3   6 -13   10.08    5.45
  -3   6 -13    8.84    7.33
   3  -6  13   10.30    6.88
  -3   6 -14   97.20    8.55
  -3   6 -14   75.99   10.27
   3  -6  14   92.88   10.83
  -3   6 -15   50.00    8.47
  -3   6 -15   47.35    9.79
   3  -6  15   26.92    9.08
  -3   6 -16    0.21    6.94
  -3   6 -16    1.77    8.31
   3  -6  16    0.56    8.39
  -3   6 -17    1.69    8.02
  -3   6 -17    1.11    9.42
   3  -6  17   -0.24    9.50
  -3   6 -18    0.87    8.95
  -3   6 -18    2.20   11.06
   3  -6  18    0.48   11.12
  -3   6 -19    8.44   10.72
  -3   6 -19    3.52   12.02
  -3   6 -19    2.70   12.41
   3  -6  19    4.58   12.60
  -3   5  17   21.20   11.91
   3  -5 -17   25.49   12.89
  -3   5  16    2.09   10.24
   3  -5 -16    3.57   11.25
  -3   5  15   32.35   10.51
   3  -5 -15   28.27   11.36
  -3   5  14    1.16    7.94
   3  -5 -14    0.29    8.47
  -3   5  13   35.42    9.63
   3  -5 -13   40.76   10.14
  -3   5  12    6.64    7.44
   3  -5 -12    1.64    7.33
  -3   5  11    0.24    5.77
   3  -5 -11    1.16    6.54
   3  -5 -11    1.67    6.70
  -3   5  10   24.43    6.80
   3  -5 -10   20.96    7.23
   3  -5 -10   15.56    6.70
  -3   5   9   83.27    7.52
   3  -5  -9   84.25    7.07
   3  -5  -9   85.18    8.36
   3  -5  -9   81.66    8.07
  -3   5   8   51.32    6.46
  -3   5   8   46.90    7.15
  -3   5   8   47.91    6.30
   3  -5  -8   51.32    6.04
   3  -5  -8   51.09    6.99
   3  -5  -8   47.49    6.75
  -3   5   7    4.21    4.24
  -3   5   7    5.06    3.41
  -3   5   7    6.56    4.18
   3  -5  -7    5.69    4.13
   3  -5  -7    7.28    4.24
   3  -5  -7    6.01    4.55
  -3   5   6    3.71    4.02
  -3   5   6    3.15    3.02
  -3   5   6    2.65    3.65
   3  -5  -6    3.36    3.71
   3  -5  -6    5.61    4.84
   3  -5  -6    2.38    3.65
   3  -5  -6    3.84    3.86
  -3   5   5    6.67    3.71
  -3   5   5   10.19    2.83
  -3   5   5    8.66    3.71
   3  -5  -5    9.53    3.73
   3  -5  -5    7.54    4.61
   3  -5  -5    6.62    3.55
   3  -5  -5    7.23    3.57
  -3   5   4  561.45   10.98
  -3   5   4  501.87    6.96
  -3   5   4  510.71   10.56
   3  -5  -4  468.30   10.61
   3  -5  -4  586.28   11.22
   3  -5  -4  447.79   10.35
   3  -5  -4  459.54    9.61
  -3   5   3  883.37   12.60
  -3   5   3  803.86    7.60
  -3   5   3  857.35   12.52
   3  -5  -3  721.30   12.63
   3  -5  -3  725.85   12.20
   3  -5  -3  703.75   10.56
  -3   5   2  439.98    8.44
  -3   5   2  383.70    5.03
   3  -5  -2  363.24    9.00
   3  -5  -2  365.07    8.29
   3  -5  -2  368.06    7.09
  -3   5   1  683.92    9.21
  -3   5   1  563.12    6.11
   3  -5  -1  583.29   10.98
   3  -5  -1  560.28    9.48
   3  -5  -1  642.79    7.99
   3  -5  -1  578.89    7.44
  -3   5   0  325.42    5.77
  -3   5   0  332.09    5.93
  -3   5   0  306.07    5.19
   3  -5   0  204.03    6.80
   3  -5   0  285.82    6.70
  -3   5  -1  680.80    6.62
  -3   5  -1  722.62    6.91
  -3   5  -1  676.80    8.42
   3  -5   1  633.58   10.98
   3  -5   1  614.18    9.26
  -3   5  -2  320.15    6.67
   3  -5   2  304.00    7.73
   3  -5   2  301.78    6.75
   3  -5   2  333.44    6.70
  -3   5  -3   -0.08    2.09
   3  -5   3   -0.13    2.09
   3  -5   3   -0.29    2.04
   3  -5   3   -0.24    2.12
   3  -5   4    2.12    2.25
   3  -5   4    1.96    2.30
   3  -5   4    1.38    2.51
  -3   5  -5  554.06   10.40
   3  -5   5  523.52    9.53
   3  -5   5  556.66   10.40
   3  -5   5  607.19   11.49
  -3   5  -6   21.65    3.86
   3  -5   6   24.62    3.57
   3  -5   6   21.94    3.84
   3  -5   6   25.75    4.05
  -3   5  -7  126.39    5.29
  -3   5  -7  125.41    6.62
   3  -5   7  135.13    5.45
   3  -5   7  134.55    6.88
   3  -5   7  140.95    7.31
  -3   5  -8  202.47    6.56
  -3   5  -8  205.54    5.21
  -3   5  -8  198.23    8.39
   3  -5   8  197.28    6.30
   3  -5   8  222.27    9.29
  -3   5  -9   18.37    3.60
  -3   5  -9   22.16    5.45
   3  -5   9   28.16    6.04
  -3   5 -10   12.39    3.81
  -3   5 -10   17.71    5.61
   3  -5  10   19.80    5.98
  -3   5 -11   63.98    5.80
  -3   5 -11   54.21    7.70
   3  -5  11   54.79    7.73
  -3   5 -12    0.87    4.53
  -3   5 -12    0.32    6.06
   3  -5  12    0.45    5.14
  -3   5 -13   11.81    5.59
  -3   5 -13   12.63    7.62
   3  -5  13   13.05    6.67
  -3   5 -14    0.85    5.35
  -3   5 -14    3.20    7.09
   3  -5  14    2.12    6.46
  -3   5 -15   22.00    7.65
  -3   5 -15   17.31    8.36
   3  -5  15   15.03    8.05
  -3   5 -16   46.80   10.03
  -3   5 -16   33.40   10.19
   3  -5  16   28.40    9.53
  -3   5 -17  118.69   12.52
  -3   5 -17  106.73   13.87
   3  -5  17  117.23   14.24
  -3   5 -18   -0.45    9.66
  -3   5 -18    2.44   11.33
   3  -5  18   -0.93   11.25
  -3   5 -19    4.90   11.36
  -3   5 -19    2.20   12.44
   3  -5  19    1.64   13.02
  -3   4  18    2.06   11.96
  -3   4  17   40.15   11.51
   3  -4 -17   49.68   13.87
  -3   4  16   -0.50    8.63
   3  -4 -16    2.36   10.06
  -3   4  15   15.22    8.87
   3  -4 -15   19.24   10.14
  -3   4  14    6.38    7.44
   3  -4 -14   10.80    8.79
  -3   4  13    2.59    6.80
   3  -4 -13    0.90    7.31
  -3   4  12    2.96    6.86
   3  -4 -12    4.63    6.94
  -3   4  11   54.45    8.10
   3  -4 -11   45.10    8.36
   3  -4 -11   46.53    8.21
  -3   4  10   34.75    6.99
   3  -4 -10   40.98    7.28
   3  -4 -10   33.09    7.23
  -3   4   9  218.67   10.51
  -3   4   9  198.47    8.10
  -3   4   9  189.07    9.26
   3  -4  -9  174.49    7.73
   3  -4  -9  193.55   13.13
   3  -4  -9  170.01    9.71
   3  -4  -9  160.19    8.92
  -3   4   8    3.36    4.92
  -3   4   8    4.58    3.68
  -3   4   8    3.79    3.81
   3  -4  -8    5.03    3.94
   3  -4  -8    4.84    4.90
   3  -4  -8    7.28    4.69
   3  -4  -8    5.29    4.31
  -3   4   7    0.11    4.24
  -3   4   7    2.04    3.02
  -3   4   7    0.82    3.41
   3  -4  -7    1.91    3.44
   3  -4  -7    0.40    4.55
   3  -4  -7    3.36    3.76
   3  -4  -7   -0.16    3.68
  -3   4   6  827.47   14.00
  -3   4   6  843.01   10.32
  -3   4   6  795.84   13.76
   3  -4  -6  722.60   12.44
   3  -4  -6  944.81   15.01
   3  -4  -6  711.95   14.06
   3  -4  -6  735.27   13.08
  -3   4   5  673.63   11.96
  -3   4   5  643.72    7.89
  -3   4   5  658.43   11.88
   3  -4  -5  582.92   11.04
   3  -4  -5  750.02   12.63
   3  -4  -5  558.99   11.75
   3  -4  -5  559.20   10.61
  -3   4   4   31.29    3.81
  -3   4   4   25.62    2.41
  -3   4   4   29.75    3.84
   3  -4  -4   22.90    3.65
   3  -4  -4   31.47    4.39
   3  -4  -4   23.85    3.65
   3  -4  -4   24.91    3.47
  -3   4   3   11.17    2.86
  -3   4   3    9.58    2.83
   3  -4  -3    8.07    2.89
   3  -4  -3    8.84    2.91
   3  -4  -3    8.58    2.57
  -3   4   2   82.24    3.92
   3  -4  -2   70.12    4.42
   3  -4  -2   74.43    4.21
   3  -4  -2   64.88    3.20
  -3   4   1   50.66    2.99
   3  -4  -1   35.02    3.44
   3  -4  -1   41.37    3.34
   3  -4  -1   47.41    2.57
   3  -4  -1   40.74    2.33
  -3   4   0   58.07    2.46
  -3   4   0   58.55    2.73
  -3   4   0   54.18    2.49
   3  -4   0   49.31    3.60
   3  -4   0   50.11    3.44
   3  -4   0   60.62    2.46
   3  -4   1   78.01    4.16
   3  -4   1   81.84    3.84
   3  -4   1   92.19    3.49
   3  -4   2   39.84    3.28
   3  -4   2   43.07    3.28
   3  -4   2   48.86    3.07
   3  -4   3   14.16    2.94
   3  -4   3   11.88    2.73
   3  -4   3   12.10    2.73
   3  -4   4    1.85    2.25
   3  -4   4    1.96    2.44
   3  -4   4    1.30    2.28
  -3   4  -5  378.94    7.73
  -3   4  -5  376.13    9.03
   3  -4   5  357.87    7.49
   3  -4   5  375.84    8.95
   3  -4   5  412.98    9.69
  -3   4  -6    6.41    3.04
  -3   4  -6   10.40    3.57
   3  -4   6    8.07    2.86
   3  -4   6    8.26    3.47
   3  -4   6   10.83    3.81
  -3   4  -7   50.80    4.34
  -3   4  -7   49.50    3.47
  -3   4  -7   47.30    3.18
  -3   4  -7   43.12    5.16
   3  -4   7   55.30    5.64
  -3   4  -8   17.34    3.63
  -3   4  -8   19.22    3.89
  -3   4  -8   17.52    3.36
  -3   4  -8   20.30    5.00
   3  -4   8   19.93    5.08
  -3   4  -9   17.28    3.76
  -3   4  -9   19.69    5.29
   3  -4   9   18.90    5.51
  -3   4 -10  116.12    6.27
  -3   4 -10   96.08    8.10
   3  -4  10  110.75    8.34
  -3   4 -11  113.03    7.15
  -3   4 -11   96.27    8.68
   3  -4  11  104.90    8.89
  -3   4 -12  189.36    9.11
  -3   4 -12  172.11   11.36
   3  -4  12  182.64   11.20
  -3   4 -13    1.24    5.37
  -3   4 -13    0.56    6.99
   3  -4  13    1.83    6.38
  -3   4 -14    1.35    6.17
  -3   4 -14   -0.05    7.17
   3  -4  14    0.64    7.25
  -3   4 -15   24.62    7.44
  -3   4 -15   16.73    8.63
   3  -4  15   23.24    9.34
  -3   4 -16   -2.41    6.91
  -3   4 -16   -1.09    8.81
   3  -4  16    3.65    8.36
  -3   4 -17   16.70   10.22
  -3   4 -17   14.45   10.85
   3  -4  17   11.62   10.03
  -3   4 -18    5.82   11.09
  -3   4 -18    8.39   12.18
   3  -4  18    9.32   11.33
  -3   4 -19   15.67   13.66
  -3   4 -19    0.71   19.06
   3  -4  19    4.71   16.94
  -3   3  18   10.67   10.43
   3  -3 -18   12.63   12.63
  -3   3  17    7.15   10.11
   3  -3 -17   10.01   10.93
  -3   3  16    1.38    7.73
   3  -3 -16   -3.94    9.16
  -3   3  15    0.79    7.25
   3  -3 -15   -0.29    8.18
  -3   3  14   66.44    9.69
   3  -3 -14   58.82    9.87
  -3   3  13   16.12    7.09
   3  -3 -13   16.68    7.62
  -3   3  12   88.62    8.68
   3  -3 -12   69.43    8.79
  -3   3  11  165.62    9.53
  -3   3  11  159.27    9.56
   3  -3 -11  175.20   13.10
   3  -3 -11  146.64   10.06
   3  -3 -11  141.56    9.34
  -3   3  10   38.46    5.77
  -3   3  10   43.36    6.72
   3  -3 -10   43.94    7.73
   3  -3 -10   38.78    6.70
   3  -3 -10   32.58    6.30
  -3   3   9    2.04    4.66
  -3   3   9    2.38    3.79
  -3   3   9    2.73    4.53
   3  -3  -9    3.79    3.79
   3  -3  -9    3.12    4.98
   3  -3  -9    2.44    4.63
   3  -3  -9    1.99    3.94
  -3   3   8    1.01    4.18
  -3   3   8    0.64    3.12
  -3   3   8   -0.98    3.52
   3  -3  -8    0.40    3.20
   3  -3  -8    0.19    4.31
   3  -3  -8    0.95    3.94
   3  -3  -8   -0.08    3.26
  -3   3   7   24.54    4.95
  -3   3   7   26.15    3.71
  -3   3   7   23.56    4.45
   3  -3  -7   22.21    3.84
   3  -3  -7   27.03    5.27
   3  -3  -7   20.70    4.24
   3  -3  -7   17.36    4.08
  -3   3   6    8.42    3.60
  -3   3   6    9.18    2.70
  -3   3   6    6.33    3.04
   3  -3  -6    8.71    3.02
   3  -3  -6   10.40    3.94
   3  -3  -6    7.84    3.44
   3  -3  -6    8.52    3.36
  -3   3   5  222.69    7.20
  -3   3   5  219.75    4.63
  -3   3   5  199.29    6.54
   3  -3  -5  183.09    6.09
   3  -3  -5  237.49    7.39
   3  -3  -5  175.34    6.78
   3  -3  -5  186.16    6.35
  -3   3   4  843.32   11.51
  -3   3   4  856.19   11.65
   3  -3  -4  756.42   11.17
   3  -3  -4  927.79   11.96
   3  -3  -4  709.07   11.75
   3  -3  -4  739.17   10.53
  -3   3   3   48.70    3.28
  -3   3   3   45.29    3.36
   3  -3  -3   37.03    3.34
   3  -3  -3   38.22    3.47
   3  -3  -3   38.09    2.89
  -3   3   2  201.57    4.92
   3  -3  -2  175.34    5.53
   3  -3  -2  161.07    5.27
   3  -3  -2  170.15    4.26
  -3   3   1  270.52    4.82
   3  -3  -1  237.91    6.22
   3  -3  -1  281.90    4.34
   3  -3  -1  215.25    3.79
  -3   3   0   51.99    2.12
  -3   3   0   48.44    2.12
   3  -3   0   46.45    3.41
   3  -3   0   46.03    3.15
   3  -3   0   57.20    2.44
   3  -3   1  308.77    6.86
   3  -3   1  292.60    6.54
   3  -3   1  353.32    5.88
   3  -3   2  916.99   11.30
   3  -3   2  896.58   11.46
   3  -3   2 1031.34   11.20
  -3   3  -3  259.80    6.33
   3  -3   3  244.42    6.11
   3  -3   3  245.11    6.64
   3  -3   3  266.87    6.64
  -3   3  -4   45.58    3.55
  -3   3  -4   45.82    4.10
   3  -3   4   49.66    3.55
   3  -3   4   44.07    3.86
   3  -3   4   53.34    4.08
  -3   3  -5   12.57    3.07
  -3   3  -5    8.50    1.91
  -3   3  -5    8.81    3.26
   3  -3   5   11.20    3.34
   3  -3   5   10.40    3.23
  -3   3  -6  355.06    7.46
  -3   3  -6  374.49    6.33
  -3   3  -6  346.09    6.01
  -3   3  -6  349.82    9.71
   3  -3   6  368.80    9.95
   3  -3   6  400.33   10.38
  -3   3  -7  271.47    6.75
  -3   3  -7  298.58    6.80
  -3   3  -7  278.46    6.41
  -3   3  -7  266.63    9.34
   3  -3   7  301.30    9.82
  -3   3  -8  100.37    4.95
  -3   3  -8  110.22    5.14
  -3   3  -8  105.61    7.12
   3  -3   8  122.10    7.44
  -3   3  -9  120.60    6.11
  -3   3  -9  102.94    7.81
   3  -3   9  115.17    7.89
  -3   3 -10    0.82    3.81
  -3   3 -10    0.85    5.08
   3  -3  10    1.67    4.76
  -3   3 -11   30.31    5.96
  -3   3 -11   30.28    7.28
   3  -3  11   34.78    7.44
  -3   3 -12  130.20    8.84
  -3   3 -12  133.01   10.85
   3  -3  12  120.23   10.46
  -3   3 -13   20.57    6.80
  -3   3 -13   15.35    8.05
   3  -3  13   14.61    7.33
  -3   3 -14    0.64    6.35
  -3   3 -14    0.03    6.86
   3  -3  14    1.35    7.33
  -3   3 -15    6.22    7.44
  -3   3 -15   11.62    8.50
   3  -3  15    6.46    8.15
  -3   3 -16   11.99    8.29
  -3   3 -16   11.78   10.01
   3  -3  16   19.98   10.51
  -3   3 -17   -2.12    8.47
  -3   3 -17   -1.85   10.61
   3  -3  17    3.49   11.12
  -3   3 -18   -3.55   11.94
  -3   3 -18    1.54   12.49
   3  -3  18   -0.95   11.36
  -3   2  19    0.45   10.46
   3  -2 -19   -3.44   21.78
  -3   2  18    9.26    9.29
   3  -2 -18    7.28   11.46
  -3   2  17    7.78    8.26
   3  -2 -17    4.47   10.08
  -3   2  16    6.06    7.52
   3  -2 -16    3.10    8.79
  -3   2  15    1.16    6.86
   3  -2 -15    1.27    7.52
  -3   2  14   -0.24    5.66
   3  -2 -14   -3.18    6.38
  -3   2  13   72.00    8.31
   3  -2 -13   65.30    9.21
  -3   2  12    5.93    5.59
  -3   2  12    5.43    5.40
   3  -2 -12    4.76    6.78
   3  -2 -12    5.51    5.82
  -3   2  11   35.20    6.19
  -3   2  11   21.23    5.51
   3  -2 -11   40.29    7.41
   3  -2 -11   34.25    6.70
   3  -2 -11   32.48    7.15
  -3   2  10  235.69    8.58
  -3   2  10  234.10    9.50
   3  -2 -10  269.75   10.64
   3  -2 -10  204.53    9.85
   3  -2 -10  204.85    9.56
  -3   2   9    1.27    4.05
  -3   2   9    1.83    3.36
  -3   2   9    1.06    4.10
   3  -2  -9    2.12    3.20
   3  -2  -9    2.94    4.66
   3  -2  -9    1.67    4.18
   3  -2  -9    1.03    4.26
  -3   2   8 1035.41   16.12
  -3   2   8  998.75   13.16
  -3   2   8 1036.00   16.01
   3  -2  -8  918.37   12.28
   3  -2  -8 1103.10   16.73
   3  -2  -8  859.02   16.12
   3  -2  -8  887.58   15.06
  -3   2   7  185.34    7.41
  -3   2   7  136.37    5.27
  -3   2   7  171.05    6.99
   3  -2  -7  149.69    5.69
   3  -2  -7  195.53    7.65
   3  -2  -7  133.62    6.78
   3  -2  -7  136.69    6.43
  -3   2   6  663.89   11.59
  -3   2   6  637.02    8.52
  -3   2   6  631.22   11.22
   3  -2  -6  574.76    9.56
   3  -2  -6  692.71   11.78
   3  -2  -6  529.90   11.33
   3  -2  -6  551.39   10.43
  -3   2   5   12.04    2.96
  -3   2   5    9.24    2.04
  -3   2   5   14.32    3.34
   3  -2  -5   12.65    2.94
   3  -2  -5   13.74    3.36
   3  -2  -5   11.25    3.10
   3  -2  -5   11.78    2.25
   3  -2  -5   11.01    2.81
  -3   2   4  118.43    4.76
  -3   2   4  106.04    4.66
   3  -2  -4  102.07    4.50
   3  -2  -4  122.87    5.08
   3  -2  -4  100.00    4.87
   3  -2  -4  112.50    2.91
   3  -2  -4   96.38    4.29
  -3   2   3   15.14    2.59
  -3   2   3   17.44    2.73
   3  -2  -3   11.28    2.57
   3  -2  -3   14.88    2.65
   3  -2  -3   14.19    2.30
  -3   2   2 1869.47   13.13
   3  -2  -2 1657.50   14.85
   3  -2  -2 1545.93   14.64
   3  -2  -2 1560.04   11.38
  -3   2   1 2899.04   19.43
  -3   2   1 3001.13   14.51
   3  -2  -1 2600.62   18.37
   3  -2  -1 2503.71   17.95
   3  -2  -1 3040.28   12.15
   3  -2  -1 3046.90   13.13
   3  -2  -1 2448.90   11.78
  -3   2   0  427.96    7.70
  -3   2   0  430.26    4.84
  -3   2   0  425.29    4.87
   3  -2   0  398.45    7.41
   3  -2   0  394.48    7.36
   3  -2   0  461.42    6.04
  -3   2  -1  206.52    5.61
   3  -2   1  199.29    5.51
   3  -2   1  192.20    5.48
   3  -2   1  228.57    5.11
  -3   2  -2  210.70    5.72
   3  -2   2  203.08    5.56
   3  -2   2  200.72    5.93
   3  -2   2  231.37    5.82
  -3   2  -3   89.68    4.26
  -3   2  -3   94.73    2.81
  -3   2  -3   87.01    2.62
   3  -2   3   84.65    4.42
   3  -2   3   95.42    4.55
  -3   2  -4   28.61    3.18
  -3   2  -4   35.39    2.75
  -3   2  -4   31.68    2.51
  -3   2  -4   31.60    3.84
   3  -2   4   34.12    3.76
   3  -2   4   38.20    3.89
  -3   2  -5    0.85    2.51
  -3   2  -5    0.74    2.17
  -3   2  -5    0.61    2.01
  -3   2  -5    0.90    2.86
   3  -2   5    0.26    2.81
   3  -2   5   -1.19    2.78
  -3   2  -6    6.35    2.91
  -3   2  -6    5.11    2.91
  -3   2  -6    5.45    2.44
  -3   2  -6    4.50    3.60
   3  -2   6    6.11    3.36
  -3   2  -7    5.72    2.96
  -3   2  -7    5.45    3.60
  -3   2  -7    4.69    3.02
  -3   2  -7    5.69    3.92
   3  -2   7    7.33    3.84
  -3   2  -8  234.81    6.72
  -3   2  -8  277.61    7.94
  -3   2  -8  235.74    9.79
   3  -2   8  250.03    9.85
  -3   2  -9   -0.08    3.79
  -3   2  -9    1.61    4.45
   3  -2   9    2.54    4.26
  -3   2 -10    5.96    4.71
  -3   2 -10    3.68    5.51
   3  -2  10    7.81    5.19
  -3   2 -11   16.38    5.29
  -3   2 -11   13.21    6.59
   3  -2  11   13.37    6.25
  -3   2 -12    2.94    5.53
  -3   2 -12    3.12    6.99
   3  -2  12    1.48    6.25
  -3   2 -13   11.14    7.07
  -3   2 -13    3.86    6.96
   3  -2  13   14.88    7.97
  -3   2 -14   19.30    7.60
  -3   2 -14   16.25    8.31
   3  -2  14   25.09    9.45
  -3   2 -15    6.94    8.13
  -3   2 -15    4.42    8.63
   3  -2  15    8.63    8.84
  -3   2 -16    5.27    9.03
  -3   2 -16    0.98    9.34
   3  -2  16    7.01    9.77
  -3   2 -17    2.06    9.71
  -3   2 -17   -1.88   11.20
   3  -2  17    2.25   11.28
  -3   2 -18   -4.92   13.00
  -3   2 -18    1.01   13.68
   3  -2  18    1.11   13.50
  -3   1  19    0.61    9.34
   3  -1 -19   -0.87   12.02
  -3   1  18    2.38    8.68
   3  -1 -18    2.96   10.61
  -3   1  17   49.00   10.14
   3  -1 -17   61.12   12.71
   3  -1 -16  309.27   16.44
  -3   1  15    4.50    6.30
   3  -1 -15    7.60    7.44
  -3   1  14    3.63    7.04
  -3   1  14    4.39    5.82
   3  -1 -14    6.75    7.54
   3  -1 -14    5.69    6.80
  -3   1  13    4.16    6.17
  -3   1  13    5.16    5.85
   3  -1 -13    4.10    6.67
   3  -1 -13    6.86    6.11
  -3   1  12   15.25    5.90
  -3   1  12    8.52    4.92
   3  -1 -12   14.74    6.51
   3  -1 -12   11.65    5.98
  -3   1  11   47.43    6.38
  -3   1  11   42.67    5.93
   3  -1 -11   54.10    7.33
   3  -1 -11   44.79    6.64
   3  -1 -11   42.25    7.12
  -3   1  10  179.83    7.84
   3  -1 -10  212.05    9.50
   3  -1 -10  144.74    8.55
   3  -1 -10  154.16    8.39
  -3   1   9  399.30    8.15
  -3   1   9  367.85    9.26
  -3   1   9  363.16   10.16
   3  -1  -9  327.06    7.39
   3  -1  -9  404.75   11.20
   3  -1  -9  303.26   10.38
   3  -1  -9  396.91    9.56
   3  -1  -9  331.98   10.14
  -3   1   8   37.75    4.08
  -3   1   8   32.77    4.05
  -3   1   8   34.70    4.63
   3  -1  -8   28.32    3.65
   3  -1  -8   42.46    5.19
   3  -1  -8   27.50    4.63
   3  -1  -8   41.37    4.29
   3  -1  -8   32.40    4.66
  -3   1   7  131.50    5.21
  -3   1   7  126.08    4.90
  -3   1   7  130.15    6.01
   3  -1  -7  116.44    4.84
   3  -1  -7  138.62    6.49
   3  -1  -7   97.70    5.69
   3  -1  -7  134.62    5.16
   3  -1  -7  104.05    5.61
  -3   1   6  220.44    6.01
  -3   1   6  204.61    5.29
  -3   1   6  221.66    6.83
   3  -1  -6  185.90    5.51
   3  -1  -6  228.88    7.01
   3  -1  -6  160.91    6.38
   3  -1  -6  215.36    5.48
   3  -1  -6  177.69    6.09
  -3   1   5   67.39    3.92
  -3   1   5   68.32    4.18
   3  -1  -5   59.08    3.63
   3  -1  -5   72.13    4.58
   3  -1  -5   45.32    3.73
   3  -1  -5   69.06    3.28
   3  -1  -5   58.52    3.89
  -3   1   4  367.74    7.20
  -3   1   4  341.17    7.01
   3  -1  -4  308.40    6.62
   3  -1  -4  381.85    7.39
   3  -1  -4  288.15    7.15
   3  -1  -4  334.84    5.08
   3  -1  -4  306.47    6.54
  -3   1   3 1057.17   11.70
  -3   1   3 1090.39   11.06
  -3   1   3 1011.57   10.64
   3  -1  -3  937.71   10.98
   3  -1  -3  886.10   11.33
   3  -1  -3  939.96    7.57
   3  -1  -3  914.42    9.87
  -3   1   2 1535.35   14.00
  -3   1   2 1563.43   12.02
   3  -1  -2 1399.95   13.37
   3  -1  -2  958.76   11.28
   3  -1  -2 1383.38    9.34
   3  -1  -2 1320.25   10.61
  -3   1   1 1808.67   15.17
  -3   1   1 1822.38   11.88
   3  -1  -1 1532.94   13.95
   3  -1  -1 1752.40   11.62
   3  -1  -1 1554.56   10.24
  -3   1   0 2681.59   18.50
  -3   1   0 2765.42   13.71
   3  -1   0 2332.22   17.42
   3  -1   0 2753.98   16.36
   3  -1   0 2854.68   12.44
   3  -1   0 2469.06   11.49
  -3   1  -1   12.31    2.49
  -3   1  -1   10.64    1.83
  -3   1  -1   10.01    1.85
   3  -1   1    9.48    2.51
   3  -1   1   11.30    2.25
  -3   1  -2  216.05    5.85
  -3   1  -2  240.93    4.74
  -3   1  -2  219.88    4.42
   3  -1   2  210.06    6.22
   3  -1   2  235.29    6.19
  -3   1  -3    6.59    2.62
  -3   1  -3    5.85    2.01
  -3   1  -3    7.91    2.14
  -3   1  -3    6.22    2.73
   3  -1   3    6.41    2.65
   3  -1   3    6.14    2.44
  -3   1  -4 1002.41   12.07
  -3   1  -4 1152.36   11.51
  -3   1  -4 1140.84   11.36
  -3   1  -4 1082.95   15.19
   3  -1   4 1101.59   15.19
  -3   1  -5    5.19    2.65
  -3   1  -5    6.09    3.26
  -3   1  -5   10.16    2.78
  -3   1  -5    6.80    3.55
   3  -1   5    7.04    3.44
   3  -1   5    9.40    3.49
   3  -1   5    5.82    2.01
   3  -1   5    9.93    2.12
  -3   1  -6  383.12    8.18
  -3   1  -6  448.05    8.84
  -3   1  -6  418.59   11.17
   3  -1   6  454.93   11.57
   3  -1   6  444.93    7.20
   3  -1   6  459.75    7.09
  -3   1  -7    5.93    3.28
  -3   1  -7    7.91    3.49
  -3   1  -7    7.01    4.08
   3  -1   7    4.98    3.94
   3  -1   7    8.21    2.96
   3  -1   7    8.63    2.70
  -3   1  -8    5.37    3.76
  -3   1  -8    6.80    3.76
  -3   1  -8    3.94    4.66
   3  -1   8    6.80    4.69
   3  -1   8    5.51    2.78
  -3   1  -9   18.90    5.19
  -3   1  -9   19.30    6.17
   3  -1   9   11.51    5.19
   3  -1   9   15.91    3.60
  -3   1 -10    1.27    4.76
  -3   1 -10    2.20    5.66
   3  -1  10    2.81    4.98
   3  -1  10    0.48    3.10
  -3   1 -11   49.37    7.68
  -3   1 -11   56.62    8.63
   3  -1  11   38.30    7.65
   3  -1  11   47.57    4.82
  -3   1 -12   18.34    6.94
  -3   1 -12   11.09    7.78
   3  -1  12   14.93    7.07
   3  -1  12   12.12    4.26
  -3   1 -13  214.19   12.31
  -3   1 -13  172.40   12.55
   3  -1  13  200.59   13.08
  -3   1 -14    3.41    7.81
  -3   1 -14    4.66    8.02
   3  -1  14    2.46    7.94
  -3   1 -15    1.83    8.39
  -3   1 -15    2.36    9.26
   3  -1  15    3.52    9.50
  -3   1 -16    4.95    9.98
  -3   1 -16    4.24   10.69
   3  -1  16    0.58   10.32
  -3   1 -17    7.65   11.43
  -3   1 -17   10.59   12.63
   3  -1  17    4.63   11.91
  -3   0  20    1.27   10.08
   3   0 -20    9.11   16.38
  -3   0  19    8.36    8.50
   3   0 -19   15.41   12.04
  -3   0  18    3.34    7.46
   3   0 -18    2.41   10.22
  -3   0  17   18.71    7.65
   3   0 -17   23.37    9.95
  -3   0  16   11.91    6.80
   3   0 -16   19.43    8.58
  -3   0  15    2.99    6.80
  -3   0  15    2.91    6.06
   3   0 -15    3.79    7.73
   3   0 -15    3.57    6.99
   3   0 -15    6.43    7.12
  -3   0  14   23.90    7.07
  -3   0  14   12.84    6.06
   3   0 -14   20.41    7.44
   3   0 -14   15.80    7.25
   3   0 -14   18.08    6.91
  -3   0  13   58.87    7.39
  -3   0  13   65.51    7.39
   3   0 -13   75.20    8.81
   3   0 -13   59.72    8.29
   3   0 -13   69.56    7.86
  -3   0  12  319.46   11.14
  -3   0  12  302.10   10.80
   3   0 -12  361.63   12.63
   3   0 -12  279.63   11.94
   3   0 -12  339.84   11.51
  -3   0  11   21.36    5.14
  -3   0  11   13.00    4.45
   3   0 -11   16.83    5.29
   3   0 -11   16.17    5.48
   3   0 -11   19.91    5.24
   3   0 -11   15.25    5.56
  -3   0  10    6.78    3.89
  -3   0  10    3.76    3.68
  -3   0  10    6.49    3.94
   3   0 -10    6.04    4.53
   3   0 -10    5.06    4.37
   3   0 -10    9.08    4.13
   3   0 -10    5.00    4.47
  -3   0   9   17.18    3.73
  -3   0   9   20.83    5.00
  -3   0   9   17.63    3.97
  -3   0   9   17.07    4.26
   3   0  -9   21.18    4.74
   3   0  -9   14.08    4.47
   3   0  -9   20.70    4.45
   3   0  -9   15.38    4.26
  -3   0   8  501.47    8.34
  -3   0   8  339.13    9.24
  -3   0   8  443.29    9.24
  -3   0   8  471.87   10.35
   3   0  -8  519.18   11.06
   3   0  -8  399.48   10.46
   3   0  -8  506.60    9.85
   3   0  -8  427.80   10.08
  -3   0   7  554.01    8.66
  -3   0   7  542.28   10.59
  -3   0   7  520.92    9.13
  -3   0   7  556.47   10.48
   3   0  -7  623.84   11.43
   3   0  -7  460.78   10.46
   3   0  -7  567.38    9.56
   3   0  -7  486.57   10.11
  -3   0   6   51.80    3.65
  -3   0   6   48.23    4.18
  -3   0   6   47.38    3.94
   3   0  -6   51.70    4.29
   3   0  -6   41.16    3.89
   3   0  -6   50.45    3.39
   3   0  -6   43.12    3.89
  -3   0   5   58.71    3.76
  -3   0   5   61.28    4.13
  -3   0   5   60.91    3.97
   3   0  -5   63.10    4.02
   3   0  -5   48.39    3.81
   3   0  -5   55.90    3.23
   3   0  -5   51.96    3.63
  -3   0   4 2501.62   17.79
  -3   0   4 2624.65   18.34
  -3   0   4 2637.49   18.34
   3   0  -4 2620.31   18.16
   3   0  -4 2122.76   17.76
   3   0  -4 2297.78   14.82
   3   0  -4 2254.42   16.83
  -3   0   3 1509.30   13.98
  -3   0   3 1639.85   13.66
  -3   0   3 1397.84   12.65
   3   0  -3 1645.73   13.53
   3   0  -3 1370.15   13.63
   3   0  -3 1408.77   11.38
   3   0  -3 1426.72   12.55
  -3   0   2  265.09    6.27
  -3   0   2  281.56    5.66
  -3   0   2  277.19    5.90
   3   0  -2  232.64    5.74
   3   0  -2  244.00    5.11
   3   0  -2  229.17    4.98
  -3   0   1 2770.50   19.22
  -3   0   1 2970.32   16.68
   3   0  -1 2512.74   17.76
   3   0  -1 2732.07   17.10
   3   0  -1 2539.79   14.77
  -3   0   0 3515.07   21.92
  -3   0   0 3734.53   18.56
   3   0   0 3444.39   21.52
   3   0   0 3647.44   21.26
   3   0   0 3483.59   16.83
  -3   0  -1 1339.74   13.92
  -3   0  -1 1479.73   12.12
   3   0   1 1295.85   14.03
   3   0   1 1470.52   14.74
   3   0   1 1416.07   10.88
  -3   0  -2  416.55    8.21
  -3   0  -2  461.76    7.41
   3   0   2  426.80    8.87
   3   0   2  457.16    9.08
   3   0   2  442.86    6.67
   3   0   2  471.69    6.70
  -3   0  -3   20.65    3.26
  -3   0  -3   22.31    2.99
  -3   0  -3   22.26    3.71
   3   0   3   19.80    3.55
   3   0   3   21.71    3.12
   3   0   3   19.85    2.81
   3   0   3   23.43    2.51
  -3   0  -4    5.82    2.94
  -3   0  -4    6.38    2.83
  -3   0  -4    7.25    3.36
   3   0   4    7.84    3.34
   3   0   4    4.82    2.89
   3   0   4    5.72    2.75
   3   0   4    5.98    2.04
  -3   0  -5    1.75    2.86
  -3   0  -5    2.12    2.86
  -3   0  -5    2.46    3.57
   3   0   5    0.24    2.96
   3   0   5   -0.03    2.86
   3   0   5    1.93    2.06
  -3   0  -6  190.90    6.72
  -3   0  -6  229.39    7.46
  -3   0  -6  225.65    8.95
   3   0   6  217.26    8.73
   3   0   6  225.42    6.83
   3   0   6  219.94    6.14
  -3   0  -7  215.60    7.41
  -3   0  -7  260.36    8.52
  -3   0  -7  246.12    9.90
   3   0   7  236.96    9.71
   3   0   7  246.62    6.72
  -3   0  -8   48.89    6.17
  -3   0  -8   52.49    5.77
  -3   0  -8   56.75    7.09
   3   0   8   51.06    6.59
   3   0   8   48.60    4.45
  -3   0  -9   50.29    6.96
  -3   0  -9   46.82    7.33
   3   0   9   50.85    7.36
   3   0   9   41.98    4.82
  -3   0 -10  249.48   10.75
  -3   0 -10  227.11   11.91
   3   0  10  227.75   11.57
   3   0  10  229.44    8.07
  -3   0 -11   -2.30    5.74
  -3   0 -11    0.45    6.96
   3   0  11    1.56    5.82
   3   0  11    1.69    4.10
  -3   0 -12    3.79    6.67
  -3   0 -12    1.56    6.83
   3   0  12    2.09    6.49
   3   0  12    0.87    4.53
  -3   0 -13   17.52    8.39
  -3   0 -13   17.60    8.23
   3   0  13   14.74    8.02
   3   0  13   13.45    5.11
  -3   0 -14   61.25   11.78
  -3   0 -14   51.83   11.30
   3   0  14   50.53   11.28
   3   0  14   43.73    7.23
  -3   0 -15    2.54    9.37
  -3   0 -15   -4.13    9.53
   3   0  15    2.25    9.66
   3   0  15    3.12    5.69
  -3   0 -16    4.53   11.51
  -3   0 -16    2.14   11.20
   3   0  16    2.04   11.73
  -3   0 -17   -0.69   12.65
  -3   0 -17   -0.50   18.18
   3   0  17   -4.79   12.52
  -3  -1  20   32.90   10.75
   3   1 -20   28.88   13.71
  -3  -1  19    7.09    8.05
   3   1 -19   11.88   11.25
  -3  -1  18    0.32    7.31
   3   1 -18    1.61    9.66
  -3  -1  17   44.26    8.58
   3   1 -17   58.90   13.31
   3   1 -17   45.42   11.06
   3   1 -17   50.90   12.10
  -3  -1  16   -1.32    7.07
  -3  -1  16    1.72    5.61
   3   1 -16   -1.83    8.15
   3   1 -16    3.15    7.70
   3   1 -16   -0.69    7.46
  -3  -1  15    0.74    6.41
  -3  -1  15    0.29    5.56
   3   1 -15    1.06    7.09
   3   1 -15    0.03    6.70
   3   1 -15    3.86    7.09
  -3  -1  14   10.56    6.27
  -3  -1  14    7.65    5.24
   3   1 -14   11.81    6.94
   3   1 -14   12.28    6.83
   3   1 -14    9.98    6.59
  -3  -1  13    2.30    5.16
  -3  -1  13    6.19    4.95
   3   1 -13    4.53    6.04
   3   1 -13    1.83    5.48
   3   1 -13    1.35    5.37
  -3  -1  12   61.49    6.78
  -3  -1  12   57.97    6.43
   3   1 -12   74.64    7.89
   3   1 -12   59.16    7.44
   3   1 -12   67.66    7.33
  -3  -1  11    0.85    3.81
  -3  -1  11    1.14    3.71
   3   1 -11    0.77    4.50
   3   1 -11    0.45    4.42
   3   1 -11    0.16    4.16
   3   1 -11    2.17    4.53
  -3  -1  10   52.49    4.00
  -3  -1  10   49.97    5.21
  -3  -1  10   54.98    5.40
   3   1 -10   58.82    6.06
   3   1 -10   41.72    5.72
   3   1 -10   58.05    5.72
   3   1 -10   49.76    6.22
  -3  -1   9  155.80    5.24
  -3  -1   9  164.99    7.57
  -3  -1   9  142.67    6.43
  -3  -1   9  155.85    6.83
   3   1  -9  172.37    7.70
   3   1  -9  122.90    6.72
   3   1  -9  158.82    6.83
   3   1  -9  138.65    7.15
  -3  -1   8   43.54    3.81
  -3  -1   8   48.97    5.08
  -3  -1   8   42.01    4.29
   3   1  -8   52.78    5.08
   3   1  -8   35.87    4.37
   3   1  -8   50.72    4.74
   3   1  -8   42.01    4.71
  -3  -1   7  337.28    8.52
  -3  -1   7  311.97    7.94
   3   1  -7  256.31    7.60
   3   1  -7  257.87    7.78
   3   1  -7  300.03    7.52
   3   1  -7  275.05    7.76
  -3  -1   6 2007.86   18.21
  -3  -1   6 2018.34   18.13
   3   1  -6 2083.64   18.61
   3   1  -6 1657.58   17.26
   3   1  -6 1884.40   16.73
   3   1  -6 1746.44   17.05
  -3  -1   5   59.40    3.86
  -3  -1   5   63.37    4.18
  -3  -1   5   60.56    3.97
   3   1  -5   62.07    3.97
   3   1  -5   47.70    3.63
   3   1  -5   59.77    3.63
   3   1  -5   53.52    3.76
  -3  -1   4 1387.59   13.90
  -3  -1   4 1471.40   14.11
  -3  -1   4 1474.23   14.11
   3   1  -4 1598.24   14.69
   3   1  -4 1269.94   13.34
   3   1  -4 1324.36   12.94
   3   1  -4 1337.43   13.42
  -3  -1   3   28.48    3.15
  -3  -1   3   29.99    3.04
  -3  -1   3   28.75    2.96
   3   1  -3   33.17    3.12
   3   1  -3   24.22    2.81
   3   1  -3   25.33    2.62
   3   1  -3   26.02    2.67
  -3  -1   2  316.05    7.17
  -3  -1   2  337.44    6.67
  -3  -1   2  332.19    6.64
[truncated: 715,717 more chars]
