# Supplementary material for: Synthesis, crystal structure and Hirshfeld surface analysis of 1,1′-[oxybis(ethane-2,1-di­yl)]bis­(2-methyl­sulfanyl-1H-benzo[d]imidazole)
Source: Acta Crystallogr E Crystallogr Commun. 2025 May 2;81(Pt 6):464–8. doi: 10.1107/S2056989025003809 (PMC12142410; doi:10.1107/S2056989025003809)
Supplement: Supplementary file 2 [file e-81-00464-Isup2.hkl]

data_I                                                                          
_shelx_title ' JTM943_0m_a.res in P-1'                                          
_shelx_refln_list_code          4                                               
_shelx_F_calc_maximum      186.58                                               
_exptl_crystal_F_000       840.00                                               
_reflns_d_resolution_high  0.7219                                               
                                                                                
loop_                                                                           
 _space_group_symop_operation_xyz                                               
 'x, y, z'                                                                      
 '-x, -y, -z'                                                                   
                                                                                
_cell_length_a    10.6654                                                       
_cell_length_b    13.5974                                                       
_cell_length_c    15.7917                                                       
_cell_angle_alpha 109.206                                                       
_cell_angle_beta  101.687                                                       
_cell_angle_gamma 107.789                                                       
                                                                                
_shelx_F_squared_multiplier     1.000                                           
                                                                                
loop_                                                                           
 _refln_index_h                                                                 
 _refln_index_k                                                                 
 _refln_index_l                                                                 
 _refln_F_squared_calc                                                          
 _refln_F_squared_meas                                                          
 _refln_F_squared_sigma                                                         
 _refln_observed_status                                                         
   1   0   0        551.31        541.51        12.93 o                         
   2   0   0       9955.38      10817.90       212.61 o                         
   3   0   0      14122.75      15366.90       219.14 o                         
   4   0   0        821.11        985.96        25.37 o                         
   5   0   0        134.59        108.60         6.67 o                         
   6   0   0        663.36        640.25        32.33 o                         
   7   0   0        707.35        640.93        20.20 o                         
   8   0   0         54.00         38.82         9.49 o                         
   9   0   0          2.71         -3.68         9.96 o                         
  10   0   0          5.55         14.11        11.64 o                         
  11   0   0          0.93         -0.18        18.00 o                         
  12   0   0         22.25         27.89        22.07 o                         
  13   0   0          0.04         13.21        33.27 o                         
 -13   1   0          9.64          3.74        30.76 o                         
 -12   1   0        181.28        220.03        27.04 o                         
 -11   1   0         54.34         41.84        16.56 o                         
 -10   1   0        218.87        216.65        19.37 o                         
  -9   1   0          0.88          2.84        12.04 o                         
  -8   1   0        319.08        303.34        12.56 o                         
  -7   1   0       1186.97       1179.56        39.96 o                         
  -6   1   0        780.84        837.76        23.46 o                         
  -5   1   0        622.72        783.43        23.08 o                         
  -4   1   0       1971.89       1963.69        58.10 o                         
  -3   1   0      10647.93      11459.59       298.21 o                         
  -2   1   0         93.80        121.43         3.62 o                         
  -1   1   0         62.47         51.25         2.57 o                         
   0   1   0          1.17          5.45         1.51 o                         
   1   1   0        298.33        376.97         8.50 o                         
   2   1   0      10845.08      10369.07       318.07 o                         
   3   1   0       4435.04       4556.45        78.77 o                         
   4   1   0        191.57        167.68         6.73 o                         
   5   1   0        454.23        460.34        18.51 o                         
   6   1   0        514.94        508.58        19.73 o                         
   7   1   0         20.63         29.85         8.73 o                         
   8   1   0         24.72         43.79        10.57 o                         
   9   1   0         14.41         19.33        11.52 o                         
  10   1   0        101.53         70.17        14.49 o                         
  11   1   0        241.60        251.14        20.36 o                         
  12   1   0          1.97          9.41        20.64 o                         
 -13   2   0          9.72         12.95        27.36 o                         
 -12   2   0         95.14        118.10        24.56 o                         
 -11   2   0          0.06         -0.96        15.06 o                         
 -10   2   0         16.13         35.22        13.95 o                         
  -9   2   0          0.24          6.53        10.63 o                         
  -8   2   0          7.57          8.90         9.95 o                         
  -7   2   0         91.61         95.78        10.62 o                         
  -6   2   0        551.66        571.13        32.51 o                         
  -5   2   0        985.76        874.48        28.64 o                         
  -4   2   0       4577.56       4864.28       111.18 o                         
  -3   2   0       1754.71       1839.57        32.54 o                         
  -2   2   0         57.86         73.03         2.83 o                         
  -1   2   0         78.27         77.19         4.60 o                         
   0   2   0      14093.85      13465.31       750.06 o                         
   1   2   0       3132.80       3611.00       106.27 o                         
   2   2   0       5523.68       5544.28        86.28 o                         
   3   2   0        142.04        151.77         5.71 o                         
   4   2   0       1654.35       1702.15        34.19 o                         
   5   2   0        259.34        312.31        10.15 o                         
   6   2   0          1.96         -0.29         7.43 o                         
   7   2   0         22.08         15.54         9.38 o                         
   8   2   0        292.41        290.74        15.56 o                         
   9   2   0         66.91         64.27        13.42 o                         
  10   2   0        153.49        205.79        18.78 o                         
  11   2   0         10.57          2.82        15.99 o                         
  12   2   0         38.60         40.95        19.90 o                         
 -13   3   0          0.97         -7.13        24.77 o                         
 -12   3   0          3.19          5.30        20.65 o                         
 -11   3   0        126.74        103.11        20.19 o                         
 -10   3   0          0.00          6.53        13.07 o                         
  -9   3   0        797.08        767.29        21.08 o                         
  -8   3   0        566.89        577.75        16.78 o                         
  -7   3   0         47.75         20.91         7.59 o                         
  -6   3   0       1651.03       1913.37        37.17 o                         
  -5   3   0         86.77         69.12         5.56 o                         
  -4   3   0       1534.31       1494.04        36.52 o                         
  -3   3   0        172.47        219.75         8.32 o                         
  -2   3   0       4921.84       5589.74        99.85 o                         
  -1   3   0       3682.48       3669.08       137.13 o                         
   0   3   0       3513.87       3088.03        69.44 o                         
   1   3   0         31.04         26.47         3.46 o                         
   2   3   0          3.47         23.33         3.63 o                         
   3   3   0        510.66        525.33        15.59 o                         
   4   3   0         20.02         38.35         6.08 o                         
   5   3   0         71.40         72.13         8.39 o                         
   6   3   0          1.89          7.18         8.45 o                         
   7   3   0         42.15         72.05        11.56 o                         
   8   3   0          2.48         -2.59        10.57 o                         
   9   3   0        249.31        263.95        17.28 o                         
  10   3   0         17.63         18.85        14.72 o                         
  11   3   0          6.35          6.89        17.58 o                         
  12   3   0          3.87         10.59        56.04 o                         
 -14   4   0         31.32         22.12        72.57 o                         
 -13   4   0        103.45         87.98        26.19 o                         
 -12   4   0        106.71         98.96        22.35 o                         
 -11   4   0         59.74         48.69        18.26 o                         
 -10   4   0        264.51        270.87        21.46 o                         
  -9   4   0         10.60         16.67        11.00 o                         
  -8   4   0         76.30         74.48        10.52 o                         
  -7   4   0        680.44        659.62        21.19 o                         
  -6   4   0       2191.55       2628.11        81.63 o                         
  -5   4   0          2.19          3.27         4.07 o                         
  -4   4   0         37.39         54.03         4.71 o                         
  -3   4   0        259.41        242.97         7.58 o                         
  -2   4   0       2101.04       2223.45        46.19 o                         
  -1   4   0       1981.16       2319.70        62.82 o                         
   0   4   0       3106.16       3832.52        93.35 o                         
   1   4   0        777.87        694.25        22.06 o                         
   2   4   0         80.87        116.47         6.03 o                         
   3   4   0        916.13        918.68        32.03 o                         
   4   4   0          1.00          1.60         5.50 o                         
   5   4   0        729.71        738.43        19.38 o                         
   6   4   0         94.07         79.41        10.47 o                         
   7   4   0        342.95        333.69        15.24 o                         
   8   4   0         22.20         24.08        12.02 o                         
   9   4   0          1.62          4.68        13.88 o                         
  10   4   0         23.95         26.42        17.34 o                         
  11   4   0          0.02          3.48        26.10 o                         
 -14   5   0         23.60         11.01        34.82 o                         
 -13   5   0         30.67          2.07        22.76 o                         
 -12   5   0         23.25         15.59        19.90 o                         
 -11   5   0        233.33        244.59        23.39 o                         
 -10   5   0         48.84         45.17        15.75 o                         
  -9   5   0        639.97        649.16        22.49 o                         
  -8   5   0          8.08         22.95         9.50 o                         
  -7   5   0         27.12          9.57         6.83 o                         
  -6   5   0       1003.17       1011.59        29.76 o                         
  -5   5   0         22.10          7.51         4.62 o                         
  -4   5   0         13.02          8.78         3.64 o                         
  -3   5   0       1483.13       1302.37        73.67 o                         
  -2   5   0       8047.62       8769.03       171.15 o                         
  -1   5   0       1580.68       1855.54        46.42 o                         
   0   5   0         18.78         36.95         4.38 o                         
   1   5   0        349.00        273.51        10.74 o                         
   2   5   0        398.49        380.63        15.88 o                         
   3   5   0          2.99         21.36         6.21 o                         
   4   5   0       1523.00       1518.91        49.35 o                         
   5   5   0         33.27         45.34         9.32 o                         
   6   5   0        184.19        140.03        12.55 o                         
   7   5   0        192.17        238.89        15.66 o                         
   8   5   0         92.86         83.67        14.68 o                         
   9   5   0        191.81        217.33        27.13 o                         
  10   5   0         32.64         39.04        24.11 o                         
 -14   6   0         47.17         42.50        28.39 o                         
 -13   6   0        199.00        183.09        28.53 o                         
 -12   6   0        152.54        192.32        25.49 o                         
 -11   6   0        321.32        287.43        23.06 o                         
 -10   6   0         23.58         10.55        14.04 o                         
  -9   6   0        360.14        453.15        20.69 o                         
  -8   6   0          0.04          1.33         9.34 o                         
  -7   6   0        260.99        266.06        10.48 o                         
  -6   6   0       1184.82       1114.03        35.34 o                         
  -5   6   0       1280.60       1489.96        27.21 o                         
  -4   6   0          9.40         33.89         5.12 o                         
  -3   6   0        113.20         58.24         5.67 o                         
  -2   6   0        471.48        566.61         9.96 o                         
  -1   6   0        715.60        626.61        18.06 o                         
   0   6   0       1132.83       1043.01        34.25 o                         
   1   6   0        182.00        201.75         8.79 o                         
   2   6   0        542.92        537.86        22.40 o                         
   3   6   0       2246.27       2455.52        92.08 o                         
   4   6   0        394.06        426.43        15.61 o                         
   5   6   0       2144.77       2342.30        79.48 o                         
   6   6   0          0.14          0.96        12.00 o                         
   7   6   0        133.89        118.92        20.06 o                         
   8   6   0         19.14         22.23        19.87 o                         
   9   6   0          2.94          1.46        23.19 o                         
  10   6   0         12.09         17.33        26.50 o                         
 -14   7   0          1.28          0.91        28.88 o                         
 -13   7   0         58.10         36.52        24.02 o                         
 -12   7   0         80.13        104.78        21.98 o                         
 -11   7   0         36.83         22.56        16.30 o                         
 -10   7   0        214.01        277.65        21.75 o                         
  -9   7   0          0.39         11.87        11.63 o                         
  -8   7   0          0.38          0.21         9.36 o                         
  -7   7   0        122.74        120.09        12.71 o                         
  -6   7   0         18.12          3.89         8.39 o                         
  -5   7   0         46.63         26.48         5.96 o                         
  -4   7   0       1116.88        842.32        19.19 o                         
  -3   7   0        369.34        376.99         9.90 o                         
  -2   7   0       2980.93       3355.87        76.12 o                         
  -1   7   0       2991.21       3626.41       100.55 o                         
   0   7   0        212.17        177.68         7.65 o                         
   1   7   0       1967.37       2370.75        91.61 o                         
   2   7   0        249.20        247.95        10.70 o                         
   3   7   0        565.47        558.88        20.00 o                         
   4   7   0         39.61         37.45        12.55 o                         
   5   7   0        597.52        476.35        24.76 o                         
   6   7   0         36.86         40.25        18.06 o                         
   7   7   0         37.88         30.10        18.92 o                         
   8   7   0         87.87         96.73        25.16 o                         
   9   7   0         11.32          7.20        26.60 o                         
 -14   8   0          3.34          4.70        28.96 o                         
 -13   8   0         30.95         17.63        23.31 o                         
 -12   8   0         56.61         48.25        19.67 o                         
 -11   8   0         38.51         45.00        17.94 o                         
 -10   8   0       1082.88       1309.93        48.46 o                         
  -9   8   0          7.88         25.82        16.35 o                         
  -8   8   0        949.90       1040.53        47.64 o                         
  -7   8   0          6.23         18.60        10.17 o                         
  -6   8   0        647.18        570.06        17.59 o                         
  -5   8   0         19.59         50.57         8.77 o                         
  -4   8   0        816.60        981.14        29.95 o                         
  -3   8   0       1183.13       1108.68        69.68 o                         
  -2   8   0        484.18        499.72        27.39 o                         
  -1   8   0        312.70        199.33         9.13 o                         
   0   8   0        130.13        111.63         8.47 o                         
   1   8   0        140.49        110.26        10.77 o                         
   2   8   0        239.89        291.46        14.21 o                         
   3   8   0         39.95         46.78        12.74 o                         
   4   8   0        258.50        234.09        18.52 o                         
   5   8   0         11.86         24.37        16.86 o                         
   6   8   0          9.14         23.60        19.23 o                         
   7   8   0         10.50         10.00        21.17 o                         
   8   8   0         54.76         48.42        27.45 o                         
   9   8   0         17.54         39.71        37.91 o                         
 -14   9   0        126.18        130.84        36.18 o                         
 -13   9   0         58.38         36.51        22.49 o                         
 -12   9   0         47.84         38.54        20.99 o                         
 -11   9   0         22.85         31.97        16.23 o                         
 -10   9   0         24.59          7.78        14.14 o                         
  -9   9   0        478.80        438.81        23.19 o                         
  -8   9   0          8.10         23.15        13.08 o                         
  -7   9   0        301.44        272.43        23.17 o                         
  -6   9   0          2.29          5.61        10.07 o                         
  -5   9   0        313.11        234.32        14.32 o                         
  -4   9   0       1335.58       1155.55        51.97 o                         
  -3   9   0        555.51        550.82        21.06 o                         
  -2   9   0       1664.85       1768.98       135.56 o                         
  -1   9   0         74.79         64.58        10.26 o                         
   0   9   0        459.40        531.47        35.47 o                         
   1   9   0          1.04         -2.05        10.11 o                         
   2   9   0        537.00        571.94        31.41 o                         
   3   9   0       1323.69       1490.35        69.83 o                         
   4   9   0          3.45          3.78        17.30 o                         
   5   9   0        668.30        637.09        38.98 o                         
   6   9   0          0.01          3.38        21.41 o                         
   7   9   0          1.03          8.68        24.80 o                         
   8   9   0         31.20         19.52        30.84 o                         
 -14  10   0         30.72         41.92        68.82 o                         
 -13  10   0         27.40         15.70        25.16 o                         
 -12  10   0          9.23         10.97        19.07 o                         
 -11  10   0         48.37         39.06        16.85 o                         
 -10  10   0          3.92         15.30        14.08 o                         
  -9  10   0        131.65        174.68        17.83 o                         
  -8  10   0        160.07        164.50        17.07 o                         
  -7  10   0        754.22        702.90        27.10 o                         
  -6  10   0         18.20          3.12        11.23 o                         
  -5  10   0        132.58        159.21        14.65 o                         
  -4  10   0         20.52         13.29        10.98 o                         
  -3  10   0        271.88        319.21        19.20 o                         
  -2  10   0          7.35          6.28         8.88 o                         
  -1  10   0        152.66        158.70        13.43 o                         
   0  10   0       1689.26       1707.55        50.70 o                         
   1  10   0        689.09        725.48        26.28 o                         
   2  10   0          9.57         15.27        15.15 o                         
   3  10   0          3.91          5.12        17.04 o                         
   4  10   0         11.18         14.98        20.02 o                         
   5  10   0         12.38         19.02        26.71 o                         
   6  10   0        232.50        276.14        32.78 o                         
   7  10   0         76.83         58.99        30.50 o                         
 -13  11   0         10.53         26.01        26.21 o                         
 -12  11   0        144.95        178.55        24.24 o                         
 -11  11   0         30.18         22.40        23.47 o                         
 -10  11   0         75.19         32.11        15.53 o                         
  -9  11   0         58.03         42.73        17.00 o                         
  -8  11   0         34.72         49.21        15.08 o                         
  -7  11   0        476.08        642.39        31.57 o                         
  -6  11   0        286.28        287.12        18.79 o                         
  -5  11   0        266.10        365.05        23.42 o                         
  -4  11   0        284.38        272.93        15.68 o                         
  -3  11   0        272.47        246.52        16.08 o                         
  -2  11   0        475.82        354.75        17.60 o                         
  -1  11   0          0.11          2.30        11.31 o                         
   0  11   0        425.94        451.52        19.76 o                         
   1  11   0        446.60        465.06        23.36 o                         
   2  11   0        265.13        223.54        23.43 o                         
   3  11   0         79.72         61.69        20.61 o                         
   4  11   0          0.22          0.41        21.47 o                         
   5  11   0         18.75         16.25        29.51 o                         
   6  11   0          9.21          9.23        35.04 o                         
 -13  12   0         50.84         22.73        25.23 o                         
 -12  12   0         38.55         28.39        21.64 o                         
 -11  12   0        220.00        262.02        24.06 o                         
 -10  12   0          0.68         12.29        16.57 o                         
  -9  12   0         12.46          3.10        15.58 o                         
  -8  12   0         63.86         93.29        19.74 o                         
  -7  12   0         29.77         32.44        18.19 o                         
  -6  12   0         13.18         30.31        18.95 o                         
  -5  12   0        214.63        159.00        22.22 o                         
  -4  12   0          8.92          7.56        12.22 o                         
  -3  12   0          1.03          7.62        12.81 o                         
  -2  12   0        400.07        416.40        21.49 o                         
  -1  12   0         26.68         15.64        13.21 o                         
   0  12   0         49.98         33.81        15.31 o                         
   1  12   0         28.06         14.22        17.15 o                         
   2  12   0         29.84         23.57        20.11 o                         
   3  12   0         96.04         76.15        23.85 o                         
   4  12   0          2.37         13.73        25.67 o                         
   5  12   0         21.70         12.93        33.44 o                         
 -13  13   0         33.69         54.92        62.11 o                         
 -12  13   0         14.47         15.38        30.68 o                         
 -11  13   0         43.70         50.54        22.84 o                         
 -10  13   0         50.42         44.27        25.87 o                         
  -9  13   0        557.34        623.65        34.37 o                         
  -8  13   0        507.17        540.45        31.89 o                         
  -7  13   0        641.87        709.43        33.61 o                         
  -6  13   0        538.70        660.56        69.96 o                         
  -5  13   0        327.91        376.65        38.57 o                         
  -4  13   0        200.17        203.29        18.54 o                         
  -3  13   0        447.67        427.00        22.56 o                         
  -2  13   0         30.48         36.29        16.37 o                         
  -1  13   0        100.10         97.55        25.44 o                         
   0  13   0          0.06          3.50        15.95 o                         
   1  13   0        134.80        172.79        25.43 o                         
   2  13   0         20.33         -0.22        21.77 o                         
   3  13   0          1.22          2.63        24.60 o                         
   4  13   0         38.62         48.04        30.27 o                         
 -12  14   0         48.54         27.31        26.65 o                         
 -11  14   0          5.58         -6.23        24.39 o                         
 -10  14   0         23.70         28.53        28.38 o                         
  -9  14   0         96.62        118.02        27.47 o                         
  -8  14   0          1.40         10.55        23.00 o                         
  -7  14   0         10.00         10.39        21.68 o                         
  -6  14   0        426.12        468.30        33.69 o                         
  -5  14   0         57.43         69.40        24.29 o                         
  -4  14   0         90.41        113.65        18.11 o                         
  -3  14   0         23.19          2.02        16.22 o                         
  -2  14   0         12.40          6.93        17.37 o                         
  -1  14   0          0.19          1.54        25.50 o                         
   0  14   0         31.09         39.27        27.91 o                         
   1  14   0        174.27        206.67        29.32 o                         
   2  14   0          5.60          5.35        26.03 o                         
   3  14   0          1.92          2.24        28.67 o                         
 -11  15   0         39.43        100.00        34.92 o                         
 -10  15   0          1.06          1.33        26.89 o                         
  -9  15   0        174.81        130.70        30.68 o                         
  -8  15   0         17.32         14.78        26.39 o                         
  -7  15   0         33.81         15.08        25.63 o                         
  -6  15   0         12.41         16.94        25.49 o                         
  -5  15   0         50.85         70.60        28.08 o                         
  -4  15   0        373.71        490.81        40.72 o                         
  -3  15   0         71.39         86.86        21.00 o                         
  -2  15   0        431.40        458.12        29.91 o                         
  -1  15   0         39.91         34.01        27.18 o                         
   0  15   0         83.16        104.25        53.20 o                         
   1  15   0         22.70         18.82        35.72 o                         
   2  15   0         49.17         74.51        58.80 o                         
 -10  16   0          1.15         -0.63        31.16 o                         
  -9  16   0          2.59         -1.01        31.42 o                         
  -8  16   0         10.62         13.09        30.02 o                         
  -7  16   0         28.32         26.47        29.63 o                         
  -6  16   0         19.33         23.36        30.03 o                         
  -5  16   0        220.54        243.07        40.31 o                         
  -4  16   0        228.09        292.02        42.06 o                         
  -3  16   0          3.25         -2.30        21.64 o                         
  -2  16   0          3.67          9.82        23.58 o                         
  -1  16   0          1.62          0.11        31.38 o                         
   0  16   0         53.72         83.07        99.13 o                         
  -8  17   0         40.02         56.44        39.67 o                         
  -7  17   0          3.80          8.95        34.86 o                         
  -6  17   0         25.31         23.58        35.68 o                         
  -5  17   0          9.20         27.87        36.69 o                         
  -4  17   0         31.08         53.58        39.04 o                         
  -3  17   0          2.76          1.16        26.85 o                         
   2 -17   1          9.96         23.62        31.48 o                         
   3 -17   1        151.47        151.05        40.31 o                         
   4 -17   1         38.67         33.58        33.91 o                         
   5 -17   1          0.61         -2.58        32.70 o                         
   6 -17   1        146.23        117.77        36.78 o                         
   7 -17   1          2.50         -5.76        32.47 o                         
   8 -17   1         80.01        113.91        36.38 o                         
   0 -16   1         29.14          6.03        51.74 o                         
   1 -16   1         18.08         57.26        29.99 o                         
   2 -16   1          5.35         19.20        21.33 o                         
   3 -16   1         84.08         87.62        21.86 o                         
   4 -16   1          0.08         -2.25        27.39 o                         
   5 -16   1         27.06         23.06        27.55 o                         
   6 -16   1          0.88          8.28        27.32 o                         
   7 -16   1         68.04         57.86        29.42 o                         
   8 -16   1        107.70        134.01        33.03 o                         
   9 -16   1          7.84         -2.31        28.33 o                         
  10 -16   1         11.30         -2.09        29.76 o                         
  -2 -15   1         20.67         29.52        30.35 o                         
  -1 -15   1        136.62        179.10        37.13 o                         
   0 -15   1         54.51         77.99        31.88 o                         
   1 -15   1         93.96        113.20        23.46 o                         
   2 -15   1        125.51        159.29        23.49 o                         
   3 -15   1          9.28          3.58        17.49 o                         
   4 -15   1        427.75        403.77        34.85 o                         
   5 -15   1         52.47         28.41        24.16 o                         
   6 -15   1        215.19        266.98        49.63 o                         
   7 -15   1         79.58        108.46        28.01 o                         
   8 -15   1         76.29        122.83        28.91 o                         
   9 -15   1          0.27          4.90        25.54 o                         
  10 -15   1         94.81         73.14        27.45 o                         
  11 -15   1        104.27         88.15        29.85 o                         
  -4 -14   1         18.00         -2.35        39.02 o                         
  -3 -14   1        176.43        151.07        31.69 o                         
  -2 -14   1          1.16         -2.40        23.82 o                         
  -1 -14   1          0.21          2.39        21.37 o                         
   0 -14   1         61.21         62.33        20.07 o                         
   1 -14   1        629.00        669.05        39.91 o                         
   2 -14   1         94.58         81.04        18.17 o                         
   3 -14   1        383.11        424.48        22.62 o                         
   4 -14   1         75.56         89.68        24.02 o                         
   5 -14   1         14.17         16.32        20.79 o                         
   6 -14   1          1.49         -6.47        20.20 o                         
   7 -14   1         42.80         77.18        23.63 o                         
   8 -14   1         18.36         26.34        23.10 o                         
   9 -14   1         36.20          6.48        22.60 o                         
  10 -14   1          1.93        -10.40        21.87 o                         
  11 -14   1         82.11         80.41        25.65 o                         
  12 -14   1          6.77          2.24        25.66 o                         
  -5 -13   1         23.12         11.84        53.20 o                         
  -4 -13   1        115.67        137.56        30.32 o                         
  -3 -13   1         15.94         27.80        24.54 o                         
  -2 -13   1        329.64        332.01        28.43 o                         
  -1 -13   1         48.51         60.81        20.28 o                         
   0 -13   1         28.29         22.06        15.50 o                         
   1 -13   1        157.46        145.64        17.49 o                         
   2 -13   1         21.09         36.32        15.30 o                         
   3 -13   1         31.72         30.84        13.82 o                         
   4 -13   1          5.29         14.75        18.94 o                         
   5 -13   1         52.08         61.80        19.83 o                         
   6 -13   1         24.24         35.45        19.67 o                         
   7 -13   1          5.25          1.80        18.22 o                         
   8 -13   1        337.52        419.92        38.18 o                         
   9 -13   1        107.53         83.13        22.43 o                         
  10 -13   1         39.10         81.74        29.23 o                         
  11 -13   1         90.05         65.28        22.44 o                         
  12 -13   1          3.88         -1.52        30.48 o                         
  13 -13   1          0.01        -24.15        59.57 o                         
  -5 -12   1         26.92         12.37        31.82 o                         
  -4 -12   1         57.17         74.96        25.47 o                         
  -3 -12   1        222.37        228.53        27.36 o                         
  -2 -12   1          3.70          2.26        18.31 o                         
  -1 -12   1        448.52        546.80        23.60 o                         
   0 -12   1        187.93        150.19        17.46 o                         
   1 -12   1          9.84         11.69        12.32 o                         
   2 -12   1          2.06         14.56        11.20 o                         
   3 -12   1        341.83        338.50        17.88 o                         
   4 -12   1         90.37         65.54        17.60 o                         
   5 -12   1        489.67        500.24        43.36 o                         
   6 -12   1         13.01         21.12        17.25 o                         
   7 -12   1          0.25          4.65        16.30 o                         
   8 -12   1          0.86          1.38        17.49 o                         
   9 -12   1          4.48          2.37        15.27 o                         
  10 -12   1          0.05          3.69        16.06 o                         
  11 -12   1         80.32        143.13        27.67 o                         
  12 -12   1          1.99          6.18        21.01 o                         
  13 -12   1        148.36        131.75        26.62 o                         
  -6 -11   1        123.34        120.59        36.12 o                         
  -5 -11   1         20.63         22.02        30.16 o                         
  -4 -11   1          8.43          7.12        20.20 o                         
  -3 -11   1          4.54          4.93        17.51 o                         
  -2 -11   1        182.00        198.34        22.41 o                         
  -1 -11   1       1045.81        935.84        25.04 o                         
   0 -11   1        215.59        160.87        15.40 o                         
   1 -11   1        190.65        189.92        14.94 o                         
   2 -11   1       1465.85       1551.62        69.97 o                         
   3 -11   1         12.97         12.72         9.04 o                         
   4 -11   1          1.51          4.51        13.46 o                         
   5 -11   1       1084.28        940.54       116.32 o                         
   6 -11   1        189.27        240.29        17.83 o                         
   7 -11   1          7.51          3.33        12.72 o                         
   8 -11   1         39.40         36.65        14.86 o                         
   9 -11   1        102.11        128.84        19.80 o                         
  10 -11   1         74.05        143.14        18.44 o                         
  11 -11   1        678.86        681.21        27.32 o                         
  12 -11   1        150.99        168.87        23.99 o                         
  13 -11   1         14.29         13.40        25.37 o                         
  -8 -10   1         34.40         27.59        57.76 o                         
  -7 -10   1          2.46          0.30        27.38 o                         
  -6 -10   1         28.53         23.10        28.60 o                         
  -5 -10   1        118.31        115.71        44.44 o                         
  -4 -10   1         68.79         74.74        20.72 o                         
  -3 -10   1         82.33         91.13        18.81 o                         
  -2 -10   1         48.32         41.81        13.75 o                         
  -1 -10   1        629.21        652.71        23.41 o                         
   0 -10   1         87.38         60.14        11.72 o                         
   1 -10   1        183.82        157.40        23.58 o                         
   2 -10   1         63.89         68.90        10.16 o                         
   3 -10   1          8.62         24.06         8.34 o                         
   4 -10   1         13.00         19.71         8.63 o                         
   5 -10   1         21.53          6.10        10.32 o                         
   6 -10   1          2.56         -0.95        10.71 o                         
   7 -10   1         21.46         33.29        12.50 o                         
   8 -10   1        401.38        432.19        19.63 o                         
   9 -10   1         87.19        118.55        16.12 o                         
  10 -10   1         41.98         30.86        19.64 o                         
  11 -10   1         26.51         13.14        15.95 o                         
  12 -10   1          9.35          6.69        20.78 o                         
  13 -10   1         56.88         40.42        23.79 o                         
  -8  -9   1         23.18         18.03        28.14 o                         
  -7  -9   1        109.00        109.25        25.96 o                         
  -6  -9   1         68.66         36.17        21.03 o                         
  -5  -9   1         54.90         50.11        19.33 o                         
  -4  -9   1        613.03        563.05        25.16 o                         
  -3  -9   1         13.13         13.58        14.59 o                         
  -2  -9   1        241.90        291.32        16.58 o                         
  -1  -9   1       1657.97       1623.01        56.76 o                         
   0  -9   1       1172.46       1170.04        71.08 o                         
   1  -9   1        941.29        837.41        51.30 o                         
   2  -9   1       2507.83       2350.45        91.93 o                         
   3  -9   1        537.82        446.74        18.71 o                         
   4  -9   1         22.89         65.98         8.70 o                         
   5  -9   1         10.24         12.08         9.12 o                         
   6  -9   1        461.30        450.74        24.66 o                         
   7  -9   1       1295.09       1403.16        74.97 o                         
   8  -9   1         21.39         43.02        13.48 o                         
   9  -9   1        430.23        367.44        17.75 o                         
  10  -9   1         46.05         29.31        14.03 o                         
  11  -9   1        232.69        298.31        21.72 o                         
  12  -9   1         62.64         28.78        20.35 o                         
  13  -9   1          2.16         -0.83        23.16 o                         
  14  -9   1          3.26        -10.16        51.77 o                         
  -9  -8   1         78.84         70.42        30.68 o                         
  -8  -8   1         10.71          6.03        23.03 o                         
  -7  -8   1        391.63        477.98        30.39 o                         
  -6  -8   1        198.83        237.91        24.94 o                         
  -5  -8   1          0.84          5.03        15.83 o                         
  -4  -8   1        126.42        149.22        16.95 o                         
  -3  -8   1        149.40        201.93        14.26 o                         
  -2  -8   1        130.31        155.00        11.93 o                         
  -1  -8   1         48.71         59.85         9.17 o                         
   0  -8   1       3448.24       3290.74       122.29 o                         
   1  -8   1       1785.28       1677.92        44.23 o                         
   2  -8   1        660.39        675.94        12.93 o                         
   3  -8   1        138.77         75.64         8.08 o                         
   4  -8   1          1.72         25.63         6.12 o                         
   5  -8   1        181.39        147.11         8.30 o                         
   6  -8   1        422.96        332.57        14.15 o                         
   7  -8   1        380.50        365.26        16.45 o                         
   8  -8   1          3.68          2.64         9.60 o                         
   9  -8   1          1.60         19.98        12.19 o                         
  10  -8   1         59.68         69.34        14.64 o                         
  11  -8   1         47.97         64.04        18.52 o                         
  12  -8   1        191.30        300.71        29.98 o                         
  13  -8   1         31.35         17.86        24.27 o                         
  14  -8   1        110.28         82.81        65.17 o                         
 -10  -7   1         31.22         19.71        56.51 o                         
  -9  -7   1          3.78         15.49        25.05 o                         
  -8  -7   1         25.46         20.78        21.12 o                         
  -7  -7   1          6.14          8.01        17.71 o                         
  -6  -7   1         41.12         42.10        17.83 o                         
  -5  -7   1         31.24         36.52        14.26 o                         
  -4  -7   1        914.60        781.85        22.10 o                         
  -3  -7   1         60.11         65.38         8.96 o                         
  -2  -7   1         73.34        108.27         8.28 o                         
  -1  -7   1         50.97         62.97         6.53 o                         
   0  -7   1        138.83        178.78         7.41 o                         
   1  -7   1        433.55        420.34        14.36 o                         
   2  -7   1          3.41          5.44         4.18 o                         
   3  -7   1          2.02          7.04         5.04 o                         
   4  -7   1        109.81        136.55         6.99 o                         
   5  -7   1         84.16         67.42         6.88 o                         
   6  -7   1        307.40        299.37         8.38 o                         
   7  -7   1        361.89        287.28        12.05 o                         
   8  -7   1         63.73        145.23        18.12 o                         
   9  -7   1        319.94        355.64        17.66 o                         
  10  -7   1         61.33         72.94        16.35 o                         
  11  -7   1          0.30         -3.43        16.99 o                         
  12  -7   1        165.94        137.90        22.98 o                         
  13  -7   1         47.61         58.51        24.65 o                         
  14  -7   1         67.74         72.01        66.76 o                         
 -10  -6   1        180.64        206.59        32.89 o                         
  -9  -6   1         65.35         57.02        23.21 o                         
  -8  -6   1          7.33          9.74        18.32 o                         
  -7  -6   1        130.94        123.58        19.58 o                         
  -6  -6   1         13.19         17.78        12.77 o                         
  -5  -6   1         72.52         86.81        10.04 o                         
  -4  -6   1        529.51        500.70        12.84 o                         
  -3  -6   1         16.04          5.41         6.20 o                         
  -2  -6   1        700.00        611.92        19.32 o                         
  -1  -6   1        616.44        723.07        26.31 o                         
   0  -6   1       1015.72        842.42        21.11 o                         
   1  -6   1        669.86        719.63        44.63 o                         
   2  -6   1       2161.55       2136.84        43.80 o                         
   3  -6   1       6875.73       8387.04       271.05 o                         
   4  -6   1        205.53        171.25         6.40 o                         
   5  -6   1       1874.13       2133.80        45.67 o                         
   6  -6   1       1059.30       1171.40        33.55 o                         
   7  -6   1         59.46        107.93         9.10 o                         
   8  -6   1        141.90         95.93        10.62 o                         
   9  -6   1        990.68        999.97        28.84 o                         
  10  -6   1        241.83        334.16        24.58 o                         
  11  -6   1          5.20         11.53        15.94 o                         
  12  -6   1         11.32         12.34        20.00 o                         
  13  -6   1         14.11         -2.16        22.92 o                         
  14  -6   1         50.82         41.15        62.11 o                         
 -11  -5   1          8.98         -1.84        29.00 o                         
 -10  -5   1         38.80         33.08        23.95 o                         
  -9  -5   1        108.88         97.89        21.43 o                         
  -8  -5   1        123.69        134.14        15.16 o                         
  -7  -5   1         19.37         31.36        11.36 o                         
  -6  -5   1          5.64          4.99         9.26 o                         
  -5  -5   1         57.86         56.04         8.59 o                         
  -4  -5   1        693.77        739.49        24.35 o                         
  -3  -5   1         54.95         34.54         5.35 o                         
  -2  -5   1        425.62        469.48        20.06 o                         
  -1  -5   1         55.44         60.11         5.02 o                         
   0  -5   1       2372.28       2280.51        36.77 o                         
   1  -5   1       4260.14       4550.84        74.31 o                         
   2  -5   1        241.60        300.32         6.30 o                         
   3  -5   1       2221.29       2919.62        67.65 o                         
   4  -5   1        358.81        371.41        32.25 o                         
   5  -5   1         17.20         14.66         5.54 o                         
   6  -5   1       1840.04       1758.95        37.40 o                         
   7  -5   1          1.95         -0.54         6.72 o                         
   8  -5   1         97.49        103.80        11.63 o                         
   9  -5   1        131.05        230.74        15.77 o                         
  10  -5   1         12.24         20.49        15.09 o                         
  11  -5   1         13.57         15.64        17.04 o                         
  12  -5   1          1.78          3.89        19.45 o                         
  13  -5   1          8.44          9.95        24.52 o                         
  14  -5   1         73.99         47.17        64.61 o                         
 -11  -4   1          1.59         11.99        25.01 o                         
 -10  -4   1          1.96          0.06        16.17 o                         
  -9  -4   1          8.77          8.46        13.35 o                         
  -8  -4   1         47.08         50.21        12.42 o                         
  -7  -4   1          3.08          0.91        10.60 o                         
  -6  -4   1       2528.95       2472.51        54.03 o                         
  -5  -4   1          9.36          8.87         7.22 o                         
  -4  -4   1       2405.05       2840.80        60.44 o                         
  -3  -4   1         23.44         29.92         4.77 o                         
  -2  -4   1        278.95        296.35        11.00 o                         
  -1  -4   1        381.42        275.68        14.61 o                         
   0  -4   1        541.84        570.80        18.48 o                         
   1  -4   1        299.77        254.46         6.26 o                         
   2  -4   1       1073.23        989.14        19.67 o                         
   3  -4   1        598.21        367.17        17.90 o                         
   4  -4   1         64.34         52.46         7.13 o                         
   5  -4   1         23.59         59.91         5.14 o                         
   6  -4   1        126.54        118.07         7.22 o                         
   7  -4   1        271.34        274.10        11.92 o                         
   8  -4   1         68.73        110.51        12.28 o                         
   9  -4   1         29.97         58.03        12.39 o                         
  10  -4   1        438.99        416.18        40.50 o                         
  11  -4   1         18.76          9.21        16.68 o                         
  12  -4   1        108.57        107.42        23.30 o                         
  13  -4   1          0.84          3.69        25.31 o                         
 -12  -3   1         75.54         59.50        33.11 o                         
 -11  -3   1         30.40         24.33        17.37 o                         
 -10  -3   1          0.01          1.74        14.58 o                         
  -9  -3   1          0.90          3.58        12.88 o                         
  -8  -3   1         55.56         63.04        12.33 o                         
  -7  -3   1          0.64          3.37         9.63 o                         
  -6  -3   1        254.72        212.81        12.21 o                         
  -5  -3   1          4.34          5.05         6.30 o                         
  -4  -3   1        573.44        616.13        20.80 o                         
  -3  -3   1        213.63        226.20         6.75 o                         
  -2  -3   1         50.17         48.45         4.26 o                         
  -1  -3   1        284.62        323.68        11.81 o                         
   0  -3   1        366.17        341.92         9.34 o                         
   1  -3   1      12004.06      13512.93       395.66 o                         
   2  -3   1       5937.82       5384.34       274.76 o                         
   3  -3   1       1204.32       1391.81        76.40 o                         
   4  -3   1        270.17        169.26         7.65 o                         
   5  -3   1       1667.11       1634.42        42.39 o                         
   6  -3   1        363.73        397.73        10.94 o                         
   7  -3   1          5.34         25.36         8.20 o                         
   8  -3   1         34.26         25.35         9.92 o                         
   9  -3   1        155.35        182.28        18.51 o                         
  10  -3   1          2.42          5.42        13.36 o                         
  11  -3   1          5.51          0.57        15.53 o                         
  12  -3   1        123.67        132.93        29.61 o                         
  13  -3   1         19.24          7.43        25.88 o                         
 -12  -2   1          4.86         15.67        18.65 o                         
 -11  -2   1          1.61         -4.00        15.91 o                         
 -10  -2   1        287.31        316.60        21.25 o                         
  -9  -2   1         10.18         -0.45        11.87 o                         
  -8  -2   1        858.48        831.69        25.45 o                         
  -7  -2   1         34.89         46.92         9.81 o                         
  -6  -2   1        202.40        192.29        12.04 o                         
  -5  -2   1       4608.18       4659.46       127.79 o                         
  -4  -2   1       2302.81       2408.70        55.08 o                         
  -3  -2   1       3922.42       4218.64        93.70 o                         
  -2  -2   1      20579.94      22488.96       546.70 o                         
  -1  -2   1        893.25        728.17        17.09 o                         
   0  -2   1         10.59          9.03         2.23 o                         
   1  -2   1       5890.12       6697.21       214.22 o                         
   2  -2   1       1749.75       1680.71        81.31 o                         
   3  -2   1        691.40        897.11        29.46 o                         
   4  -2   1       1134.66        993.58        23.02 o                         
   5  -2   1       3938.58       4180.53        68.34 o                         
   6  -2   1        366.65        384.60        14.71 o                         
   7  -2   1        536.40        512.67        27.04 o                         
   8  -2   1         49.20         61.25        10.96 o                         
   9  -2   1         43.25         44.11        12.34 o                         
  10  -2   1        239.96        264.71        19.62 o                         
  11  -2   1         27.99         16.31        16.08 o                         
  12  -2   1         32.37         33.13        24.11 o                         
  13  -2   1         13.92         29.24        30.53 o                         
 -13  -1   1         34.01         61.39        43.10 o                         
 -12  -1   1        161.99        136.62        20.81 o                         
 -11  -1   1          2.84          4.39        14.73 o                         
 -10  -1   1         35.95         48.74        13.53 o                         
  -9  -1   1        100.87        117.32        13.38 o                         
  -8  -1   1        913.33        874.09        19.26 o                         
  -7  -1   1        302.80        290.27        12.56 o                         
  -6  -1   1       5083.62       5261.21       125.13 o                         
  -5  -1   1       2496.46       2657.38        64.53 o                         
  -4  -1   1         85.99         52.23         5.05 o                         
  -3  -1   1        339.65        251.94         7.37 o                         
  -2  -1   1       7341.15       7337.45       119.08 o                         
  -1  -1   1      11858.28      12017.21       258.45 o                         
   0  -1   1         91.37        117.37         3.45 o                         
   1  -1   1       4904.22       5215.71       216.20 o                         
   2  -1   1         81.57        104.48         3.26 o                         
   3  -1   1         44.36         46.23         4.09 o                         
   4  -1   1       2455.74       2708.66        62.64 o                         
   5  -1   1        214.16        227.23        10.48 o                         
   6  -1   1        490.01        495.10        19.49 o                         
   7  -1   1        265.71        301.52        19.17 o                         
   8  -1   1        721.09        788.37        34.03 o                         
   9  -1   1          2.54          4.06        11.79 o                         
  10  -1   1        130.01        156.91        18.28 o                         
  11  -1   1         13.69          7.69        16.99 o                         
  12  -1   1         61.65         58.89        22.64 o                         
  13  -1   1         11.32         12.03        28.53 o                         
 -13   0   1         17.47         20.62        32.53 o                         
 -12   0   1         66.23         45.43        22.71 o                         
 -11   0   1         24.10         34.94        14.10 o                         
 -10   0   1        793.28        841.00        33.48 o                         
  -9   0   1        190.97        197.94        13.72 o                         
  -8   0   1       1139.77       1293.00        35.12 o                         
  -7   0   1        654.09        630.47        31.61 o                         
  -6   0   1       1626.04       1647.52        45.63 o                         
  -5   0   1       5050.91       4898.45       175.62 o                         
  -4   0   1          0.20          4.08         4.00 o                         
  -3   0   1      11492.91      11653.97       306.79 o                         
  -2   0   1        105.84         66.56         3.42 o                         
  -1   0   1        419.82        332.84        17.73 o                         
   1   0   1       1461.87       1430.28        28.65 o                         
   2   0   1       5176.19       5306.78       112.79 o                         
   3   0   1       5731.52       6063.56       138.58 o                         
   4   0   1        730.45        698.65        21.03 o                         
   5   0   1        487.68        572.87        14.62 o                         
   6   0   1          8.31          0.78         6.13 o                         
   7   0   1         54.76         62.41         8.99 o                         
   8   0   1       1291.36       1285.38        54.06 o                         
   9   0   1          0.13          5.65        10.69 o                         
  10   0   1         61.63         60.95        17.73 o                         
  11   0   1         60.82         52.92        19.10 o                         
  12   0   1          5.05          4.33        20.88 o                         
  13   0   1         60.06         25.74        83.50 o                         
 -13   1   1         57.17         53.34        30.55 o                         
 -12   1   1        270.41        317.91        31.20 o                         
 -11   1   1        252.34        351.94        32.70 o                         
 -10   1   1          2.21         -0.12        13.81 o                         
  -9   1   1        289.73        245.77        13.39 o                         
  -8   1   1        192.80        153.45        11.14 o                         
  -7   1   1        435.64        453.64        22.99 o                         
  -6   1   1       1958.39       2100.65        81.69 o                         
  -5   1   1        729.52        820.06        27.18 o                         
  -4   1   1       5400.85       5716.65       164.53 o                         
  -3   1   1       6358.83       7289.85       259.24 o                         
  -2   1   1        423.39        273.52         8.44 o                         
  -1   1   1       4211.81       4567.55       174.35 o                         
   0   1   1         31.55         21.37         1.76 o                         
   1   1   1        556.43        400.85        11.34 o                         
   2   1   1       3540.84       3458.39        43.45 o                         
   3   1   1       1847.66       1773.36        35.75 o                         
   4   1   1       3608.71       3943.78        90.19 o                         
   5   1   1       1452.74       1592.20        41.48 o                         
   6   1   1        682.25        637.70        29.24 o                         
   7   1   1          2.40          3.43         8.33 o                         
   8   1   1          0.32         -1.44         9.95 o                         
   9   1   1        312.35        301.44        16.72 o                         
  10   1   1        161.98        156.85        15.71 o                         
  11   1   1         12.68          1.61        17.44 o                         
  12   1   1         25.58         34.73        22.69 o                         
 -13   2   1          1.06          2.09        25.75 o                         
 -12   2   1         79.78         70.44        22.96 o                         
 -11   2   1          7.03          5.80        18.11 o                         
 -10   2   1         30.56         19.23        13.88 o                         
  -9   2   1        139.83        177.20        15.53 o                         
  -8   2   1        179.83        190.04        10.80 o                         
  -7   2   1        734.25        848.84        31.75 o                         
  -6   2   1         58.45         54.13         5.65 o                         
  -5   2   1        998.44       1207.79        46.00 o                         
  -4   2   1        350.90        314.24        10.68 o                         
  -3   2   1      12048.16      12185.72       402.39 o                         
  -2   2   1       1236.62       1326.33        59.80 o                         
  -1   2   1      10515.17      11037.34       302.07 o                         
   0   2   1       3056.29       3902.89        87.37 o                         
   1   2   1       3287.50       4023.40        94.28 o                         
   2   2   1        271.55        288.13         8.93 o                         
   3   2   1        773.97        922.50        24.74 o                         
   4   2   1         24.06         31.84         5.60 o                         
   5   2   1        719.99        780.05        31.57 o                         
   6   2   1        585.42        596.32        23.70 o                         
   7   2   1        490.86        451.48        16.01 o                         
   8   2   1         86.33         69.60        11.78 o                         
   9   2   1         13.49          7.93        11.69 o                         
  10   2   1          7.56          9.63        13.78 o                         
  11   2   1         18.47         18.85        16.63 o                         
  12   2   1          6.39          5.91        24.74 o                         
 -14   3   1         26.96         15.37        56.73 o                         
 -13   3   1          0.50         -0.39        24.28 o                         
 -12   3   1          0.07          5.26        20.32 o                         
 -11   3   1         10.11          4.73        17.28 o                         
 -10   3   1         85.11         80.33        17.38 o                         
  -9   3   1        411.32        416.72        17.09 o                         
  -8   3   1          0.52          3.08         8.59 o                         
  -7   3   1       1893.75       1842.25        52.49 o                         
  -6   3   1        156.31        134.40         7.91 o                         
  -5   3   1         22.71         24.74         4.67 o                         
  -4   3   1        103.85        100.76         4.86 o                         
  -3   3   1       1229.83       1086.98        61.67 o                         
  -2   3   1       5349.99       4976.89       142.36 o                         
  -1   3   1      14328.65      15595.74       598.24 o                         
   0   3   1        697.24        990.25        29.15 o                         
   1   3   1        975.69        950.03        26.46 o                         
   2   3   1         47.38         55.04         4.69 o                         
   3   3   1         44.59         54.10         5.38 o                         
   4   3   1         30.51         22.73         5.59 o                         
   5   3   1        113.55         77.39         8.56 o                         
   6   3   1        267.32        272.49        12.36 o                         
   7   3   1         20.34         28.38        10.30 o                         
   8   3   1         69.47         56.01        12.25 o                         
   9   3   1          9.93          8.43        12.85 o                         
  10   3   1          6.34          8.21        15.47 o                         
  11   3   1          0.20          3.88        18.55 o                         
 -14   4   1          7.46         18.60        29.28 o                         
 -13   4   1          0.91          0.32        23.14 o                         
 -12   4   1         19.09         18.03        19.53 o                         
 -11   4   1          0.88         -6.54        16.94 o                         
 -10   4   1        167.36        158.74        19.44 o                         
  -9   4   1         89.84         72.50        13.64 o                         
  -8   4   1          8.63         35.00         9.51 o                         
  -7   4   1        262.99        294.97        10.93 o                         
  -6   4   1        239.67        304.01        10.97 o                         
  -5   4   1       1055.62       1194.64        31.56 o                         
  -4   4   1         11.89         29.39         4.30 o                         
  -3   4   1        387.08        189.61        10.76 o                         
  -2   4   1      10284.79      10136.73       270.99 o                         
  -1   4   1        503.28        633.27         8.03 o                         
   0   4   1       3140.00       3219.34        85.26 o                         
   1   4   1        573.21        681.23        26.14 o                         
   2   4   1       5347.08       5950.93       166.63 o                         
   3   4   1        871.04       1095.31        35.55 o                         
   4   4   1        658.57        595.85        17.09 o                         
   5   4   1         79.81         88.98         9.62 o                         
   6   4   1        267.44        245.69        13.12 o                         
   7   4   1         63.12         78.66        12.45 o                         
   8   4   1          1.91          0.87        12.30 o                         
   9   4   1        167.56        207.19        18.47 o                         
  10   4   1          4.22          6.36        17.73 o                         
  11   4   1          7.91         16.59        39.29 o                         
 -14   5   1         13.10         11.49        27.69 o                         
 -13   5   1         23.70         25.34        23.14 o                         
 -12   5   1         32.92         13.06        20.21 o                         
 -11   5   1          3.30         -1.71        16.16 o                         
 -10   5   1         88.24         90.69        17.18 o                         
  -9   5   1        315.49        290.26        18.71 o                         
  -8   5   1        229.40        343.08        15.39 o                         
  -7   5   1        485.37        451.78        18.79 o                         
  -6   5   1        484.03        447.49        15.25 o                         
  -5   5   1        302.31        236.73         9.24 o                         
  -4   5   1        712.38       1138.07        52.49 o                         
  -3   5   1       2019.10       2582.67        77.38 o                         
  -2   5   1       2553.02       2786.67        81.76 o                         
  -1   5   1       6950.52       7114.04       174.39 o                         
   0   5   1        372.36        297.17        12.59 o                         
   1   5   1        207.31        236.63        11.24 o                         
   2   5   1        107.37         96.35         7.15 o                         
   3   5   1         18.07          9.15         6.23 o                         
   4   5   1        114.12        117.26        10.35 o                         
   5   5   1        169.41        172.14        12.29 o                         
   6   5   1        977.75        938.60        37.36 o                         
   7   5   1        256.74        321.59        17.55 o                         
   8   5   1         20.83         25.22        14.59 o                         
   9   5   1         21.34         26.74        21.56 o                         
  10   5   1          1.74          5.23        25.71 o                         
 -14   6   1         43.59         31.77        28.20 o                         
 -13   6   1          9.29         11.93        23.76 o                         
 -12   6   1        124.38        202.30        38.18 o                         
 -11   6   1         45.85         48.97        16.88 o                         
 -10   6   1          0.86          1.88        14.73 o                         
  -9   6   1        181.43        152.69        15.45 o                         
  -8   6   1        222.81        255.44        14.64 o                         
  -7   6   1         14.04          5.32         8.29 o                         
  -6   6   1       2019.55       2007.97        86.04 o                         
  -5   6   1          2.81          0.40         6.24 o                         
  -4   6   1        218.00         95.49         6.33 o                         
  -3   6   1       1325.04       1172.30        40.77 o                         
  -2   6   1        128.06        117.03         6.24 o                         
   0   6   1        401.86        489.68        17.79 o                         
   1   6   1        153.13        179.54         7.89 o                         
   2   6   1        590.03        574.24        25.20 o                         
   3   6   1        835.71        812.32        27.07 o                         
   4   6   1         48.86         65.95        10.34 o                         
   5   6   1          6.20          8.34        10.97 o                         
   6   6   1        173.13        188.76        18.64 o                         
   7   6   1         58.68         79.16        20.09 o                         
   8   6   1          5.92          3.33        20.38 o                         
   9   6   1         63.56         61.95        25.22 o                         
  10   6   1          0.16         18.34        64.69 o                         
 -14   7   1         34.08         31.83        28.48 o                         
 -13   7   1          3.44          3.37        22.95 o                         
 -12   7   1          0.92         -4.52        17.15 o                         
 -11   7   1        318.39        376.57        24.64 o                         
 -10   7   1          6.82          6.72        13.16 o                         
  -9   7   1        745.69        867.20        32.75 o                         
  -8   7   1          5.91         -0.17         9.50 o                         
  -7   7   1       1172.33       1223.37        57.52 o                         
  -6   7   1        674.57        662.13        18.00 o                         
  -5   7   1        444.74        557.10        36.47 o                         
  -4   7   1        443.26        546.87        19.38 o                         
  -3   7   1         44.05         52.10         5.65 o                         
  -2   7   1         28.39         75.26         7.05 o                         
  -1   7   1         80.20        133.31         8.33 o                         
   0   7   1       2773.48       2642.36        96.15 o                         
   1   7   1        897.85        883.08        31.42 o                         
   2   7   1        393.46        320.82        11.61 o                         
   3   7   1        686.47        669.98        26.53 o                         
   4   7   1        103.41        150.06        15.31 o                         
   5   7   1          2.87          5.75        15.27 o                         
   6   7   1        114.10         82.98        20.01 o                         
   7   7   1        398.86        434.67        36.60 o                         
   8   7   1         23.55         12.56        23.37 o                         
   9   7   1         40.09         57.72        29.56 o                         
 -14   8   1         32.17         33.62        27.90 o                         
 -13   8   1         57.41         35.48        24.01 o                         
 -12   8   1          2.17         -3.73        19.41 o                         
 -11   8   1         56.94         48.98        18.51 o                         
 -10   8   1        204.28        117.79        17.10 o                         
  -9   8   1         48.18         27.17        11.88 o                         
  -8   8   1        306.76        364.58        16.99 o                         
  -7   8   1        427.43        397.35        17.26 o                         
  -6   8   1        565.66        640.78        37.02 o                         
  -5   8   1        479.02        624.52        45.26 o                         
  -4   8   1        510.94        447.49        15.13 o                         
  -3   8   1       2876.92       3240.81        97.18 o                         
  -2   8   1        505.09        667.93        24.68 o                         
  -1   8   1        360.99        359.39        11.48 o                         
   0   8   1        856.56        786.48        26.94 o                         
   1   8   1          1.62          0.54         7.56 o                         
   2   8   1          7.39          5.55         9.78 o                         
   3   8   1         32.35         25.77        12.92 o                         
   4   8   1         29.22         30.18        16.76 o                         
   5   8   1        139.96        129.44        21.46 o                         
   6   8   1         28.21         14.86        19.63 o                         
   7   8   1          1.83         -5.50        22.66 o                         
   8   8   1          4.40          1.87        27.39 o                         
 -14   9   1         36.69         24.71        29.96 o                         
 -13   9   1         24.56         30.48        24.01 o                         
 -12   9   1        407.78        379.49        29.38 o                         
 -11   9   1         55.00         32.58        16.50 o                         
 -10   9   1        199.48        259.74        25.60 o                         
  -9   9   1        560.24        623.31        40.92 o                         
  -8   9   1        920.29       1081.89        70.07 o                         
  -7   9   1       1229.37       1171.11        57.29 o                         
  -6   9   1        127.91        108.41        13.98 o                         
  -5   9   1        339.87        225.51        20.28 o                         
  -4   9   1        626.18        579.91        22.65 o                         
  -3   9   1         57.17         86.03         8.88 o                         
  -2   9   1        601.14        670.90        24.71 o                         
  -1   9   1          1.28         -0.18         8.72 o                         
   0   9   1        807.90        743.29        33.69 o                         
   1   9   1        138.62        152.69        15.03 o                         
   2   9   1        217.62        234.39        20.23 o                         
   3   9   1        261.64        279.49        20.35 o                         
   4   9   1        173.77        191.10        24.30 o                         
   5   9   1        154.57        203.74        26.50 o                         
   6   9   1         13.19         14.13        23.42 o                         
   7   9   1         38.84         36.44        27.32 o                         
   8   9   1         38.76         34.37        43.63 o                         
 -14  10   1          0.82         13.69        58.11 o                         
 -13  10   1          0.58          2.14        24.56 o                         
 -12  10   1          3.52          3.96        19.59 o                         
 -11  10   1          0.00         -1.47        16.24 o                         
 -10  10   1         56.58         14.47        14.41 o                         
  -9  10   1        211.42        234.63        20.77 o                         
  -8  10   1        203.39        170.49        18.01 o                         
  -7  10   1        608.79        650.44        38.96 o                         
  -6  10   1        123.45        132.75        15.84 o                         
  -5  10   1        582.15        847.04        50.06 o                         
  -4  10   1        231.90        218.62        12.77 o                         
  -3  10   1        348.88        331.43        16.64 o                         
  -2  10   1        225.77        271.15        14.54 o                         
  -1  10   1        202.79        157.62        14.40 o                         
   0  10   1         39.63         22.37        11.96 o                         
   1  10   1          0.63          3.65        12.49 o                         
   2  10   1        118.01        118.89        20.01 o                         
   3  10   1        142.88        136.00        22.26 o                         
   4  10   1         65.20         43.19        24.80 o                         
   5  10   1          0.06          6.54        27.10 o                         
   6  10   1         68.11         65.36        27.35 o                         
   7  10   1          0.03          3.27        39.33 o                         
 -13  11   1         15.62         20.96        27.81 o                         
 -12  11   1         10.46         16.63        20.55 o                         
 -11  11   1        142.47        208.75        28.75 o                         
 -10  11   1        328.82        352.53        21.68 o                         
  -9  11   1          8.01          8.14        16.06 o                         
  -8  11   1        409.53        469.55        23.65 o                         
  -7  11   1        628.15        501.69        29.82 o                         
  -6  11   1       1947.41       1821.01       112.80 o                         
  -5  11   1        535.79        433.91        26.22 o                         
  -4  11   1        192.96        203.78        16.14 o                         
  -3  11   1        240.14        313.27        18.31 o                         
  -2  11   1        212.43        132.61        14.74 o                         
  -1  11   1        435.19        358.45        18.90 o                         
   0  11   1         80.95        129.14        16.41 o                         
   1  11   1        213.24        225.91        22.22 o                         
   2  11   1        136.41        128.15        22.01 o                         
   3  11   1         32.61         29.39        20.31 o                         
   4  11   1          2.08          3.36        25.48 o                         
   5  11   1         13.89          5.74        30.89 o                         
   6  11   1         58.15         25.77        39.61 o                         
 -13  12   1         33.98         18.25        26.08 o                         
 -12  12   1         25.30         29.75        22.75 o                         
 -11  12   1        104.28         92.82        20.04 o                         
 -10  12   1         24.66         29.74        19.29 o                         
  -9  12   1        166.11        158.27        20.91 o                         
  -8  12   1         45.22         44.36        18.78 o                         
  -7  12   1         20.77         14.49        18.70 o                         
  -6  12   1        113.03        128.87        22.97 o                         
  -5  12   1        353.34        367.00        28.04 o                         
  -4  12   1         59.75         65.34        13.85 o                         
  -3  12   1        554.63        460.48        22.13 o                         
  -2  12   1        168.36        192.90        20.02 o                         
  -1  12   1        219.22        174.44        18.87 o                         
   0  12   1         33.69         33.21        16.78 o                         
   1  12   1        104.01        128.51        22.51 o                         
   2  12   1          1.88          2.77        19.36 o                         
   3  12   1        156.68        136.12        26.51 o                         
   4  12   1        101.76         67.96        33.50 o                         
   5  12   1         17.62         14.66        37.20 o                         
 -13  13   1          1.63          2.50        58.58 o                         
 -12  13   1        150.33        146.05        34.42 o                         
 -11  13   1          8.02          0.93        20.35 o                         
 -10  13   1          0.50         -2.75        24.93 o                         
  -9  13   1          4.16         -1.57        21.04 o                         
  -8  13   1        126.12        172.30        27.61 o                         
  -7  13   1        155.87        205.66        28.73 o                         
  -6  13   1         63.63         83.79        23.55 o                         
  -5  13   1        117.46        143.46        25.44 o                         
  -4  13   1        837.97        901.61        40.54 o                         
  -3  13   1          6.71          5.30        15.45 o                         
  -2  13   1        175.89        224.69        23.20 o                         
  -1  13   1          1.90          1.69        23.35 o                         
   0  13   1         76.56         82.43        24.61 o                         
   1  13   1         29.83         22.63        21.84 o                         
   2  13   1          5.31         -1.54        22.53 o                         
   3  13   1         34.29         24.88        26.69 o                         
   4  13   1        108.57        132.40        43.78 o                         
 -12  14   1          8.46          2.98        28.56 o                         
 -11  14   1          3.55          0.49        25.58 o                         
 -10  14   1         89.12         81.66        31.41 o                         
  -9  14   1          4.27         -6.90        23.84 o                         
  -8  14   1        262.43        359.63        32.89 o                         
  -7  14   1         85.89         89.59        26.58 o                         
  -6  14   1          5.94         31.32        23.75 o                         
  -5  14   1         50.94         44.17        25.28 o                         
  -4  14   1        161.21        117.67        19.97 o                         
  -3  14   1         19.42         21.92        17.97 o                         
  -2  14   1        115.49        120.32        22.19 o                         
  -1  14   1         41.54         35.42        39.77 o                         
   0  14   1         14.12         14.77        29.64 o                         
   1  14   1        177.70        192.22        37.63 o                         
   2  14   1        375.10        430.46        38.97 o                         
   3  14   1          4.97          8.72        37.27 o                         
 -11  15   1          6.94          9.67        33.73 o                         
 -10  15   1        201.81        214.55        36.68 o                         
  -9  15   1         78.47         99.62        30.89 o                         
  -8  15   1          3.07         -4.86        26.35 o                         
  -7  15   1        274.42        358.45        38.52 o                         
  -6  15   1          4.39          3.75        26.50 o                         
  -5  15   1          1.32          5.16        27.26 o                         
  -4  15   1         51.58         30.00        19.95 o                         
  -3  15   1        261.38        298.52        51.18 o                         
  -2  15   1         17.37          6.41        21.59 o                         
  -1  15   1         32.07         17.55        28.63 o                         
   0  15   1         55.59         34.30        52.08 o                         
   1  15   1          8.29         16.18        38.56 o                         
 -10  16   1         15.81         13.69        59.83 o                         
  -9  16   1        118.53        124.54        36.50 o                         
  -8  16   1         26.31         21.81        31.64 o                         
  -7  16   1        150.26        232.90        40.35 o                         
  -6  16   1         35.92         47.93        32.83 o                         
  -5  16   1          0.12          0.79        31.50 o                         
  -4  16   1        214.81        245.99        29.47 o                         
  -3  16   1          7.10         10.96        25.14 o                         
  -2  16   1         59.93         49.75        30.29 o                         
  -1  16   1        146.00        193.87        46.77 o                         
  -7  17   1         65.19         67.50        44.37 o                         
  -6  17   1        200.86        261.19        48.19 o                         
  -5  17   1         30.37         30.86        40.77 o                         
  -4  17   1          1.76         14.02        39.13 o                         
   4 -18   2          0.69        -10.93        51.39 o                         
   5 -18   2         21.66         28.02        51.26 o                         
   6 -18   2          7.79          7.40        87.38 o                         
   2 -17   2          0.09         -3.66        24.43 o                         
   3 -17   2         27.45         36.20        34.14 o                         
   4 -17   2         51.75         95.17        34.31 o                         
   5 -17   2          7.58          6.94        30.09 o                         
   6 -17   2        125.99        198.93        37.16 o                         
   7 -17   2         80.91         77.66        34.02 o                         
   8 -17   2        184.87        172.47        35.67 o                         
   9 -17   2        210.90        176.16        43.53 o                         
  -1 -16   2        128.37        165.24        45.82 o                         
   0 -16   2         30.68         29.18        51.26 o                         
   1 -16   2        103.72         90.96        24.53 o                         
   2 -16   2          4.70          3.12        19.72 o                         
   3 -16   2         12.01         -4.23        27.06 o                         
   4 -16   2         62.71         97.83        29.65 o                         
   5 -16   2        288.49        359.57        37.07 o                         
   6 -16   2         20.47         43.68        26.77 o                         
   7 -16   2         14.58         27.18        27.50 o                         
   8 -16   2        229.34        298.00        36.52 o                         
   9 -16   2         12.69         35.30        29.97 o                         
  10 -16   2          0.87          4.76        30.07 o                         
  -3 -15   2          0.01          8.34        35.35 o                         
  -2 -15   2         52.00         45.19        28.35 o                         
  -1 -15   2         83.78         73.61        26.43 o                         
   0 -15   2         21.69         69.51        29.16 o                         
   1 -15   2         35.97         36.22        27.16 o                         
   2 -15   2         11.14         36.13        18.23 o                         
   3 -15   2        362.94        495.99        35.71 o                         
   4 -15   2         53.73         69.67        25.05 o                         
   5 -15   2        225.39        235.93        30.30 o                         
   6 -15   2        231.38        268.35        30.79 o                         
   7 -15   2          0.00         -1.11        22.42 o                         
   8 -15   2        193.32        241.58        32.16 o                         
   9 -15   2        123.17        168.09        31.03 o                         
  10 -15   2        135.98        163.04        31.24 o                         
  11 -15   2          3.15         -1.70        26.74 o                         
  -4 -14   2          0.12          4.47        33.76 o                         
  -3 -14   2         14.33          8.47        26.15 o                         
  -2 -14   2          1.07          4.04        22.11 o                         
  -1 -14   2          5.07          3.60        20.14 o                         
   0 -14   2         14.73         13.76        16.62 o                         
   1 -14   2         41.88         44.10        19.98 o                         
   2 -14   2        139.34        137.53        19.14 o                         
   3 -14   2         45.47         40.82        21.03 o                         
   4 -14   2        141.21        133.48        25.30 o                         
   5 -14   2        127.42         86.57        22.66 o                         
   6 -14   2         37.03         54.84        21.10 o                         
   7 -14   2          5.68         17.44        20.14 o                         
   8 -14   2         80.08        101.14        23.35 o                         
   9 -14   2        195.44        186.90        28.38 o                         
  10 -14   2          1.57         -1.42        21.35 o                         
  11 -14   2          1.38          3.47        22.00 o                         
  12 -14   2          3.09         -0.92        40.13 o                         
  -5 -13   2          0.31          6.84        30.99 o                         
  -4 -13   2          0.01          1.25        25.29 o                         
  -3 -13   2        565.76        651.45        34.99 o                         
  -2 -13   2        157.69        172.00        25.07 o                         
  -1 -13   2         42.26         63.85        16.76 o                         
   0 -13   2        667.51        725.61        30.11 o                         
   1 -13   2         23.08         16.34        13.50 o                         
   2 -13   2         20.05         15.40        12.08 o                         
   3 -13   2         50.47         36.36        18.98 o                         
   4 -13   2        682.94        652.54        53.44 o                         
   5 -13   2         32.45         41.01        17.82 o                         
   6 -13   2        548.40        625.17        51.78 o                         
   7 -13   2         57.72        103.25        20.91 o                         
   8 -13   2         37.17         23.19        18.90 o                         
   9 -13   2         87.38         68.60        21.34 o                         
  10 -13   2        114.83         84.37        26.43 o                         
  11 -13   2         26.71         15.82        20.61 o                         
  12 -13   2         19.66         14.11        22.50 o                         
  13 -13   2          8.70         -1.38        57.63 o                         
  -6 -12   2         20.29         -4.81        36.73 o                         
  -5 -12   2          1.29          2.89        26.42 o                         
  -4 -12   2         99.73         91.18        23.87 o                         
  -3 -12   2          2.37         16.49        19.49 o                         
  -2 -12   2         11.63         21.71        17.66 o                         
  -1 -12   2         49.10         43.89        14.76 o                         
   0 -12   2         17.01         12.35        12.94 o                         
   1 -12   2         21.98         33.08        12.50 o                         
   2 -12   2         79.09        125.99        13.61 o                         
   3 -12   2         60.53         49.08        14.22 o                         
   4 -12   2        190.69        205.79        21.54 o                         
   5 -12   2         38.66         43.24        15.96 o                         
   6 -12   2        289.12        299.76        29.05 o                         
   7 -12   2         17.11          4.93        16.15 o                         
   8 -12   2         15.63         30.67        18.37 o                         
   9 -12   2          7.90          1.60        14.56 o                         
  10 -12   2         26.09         25.58        15.50 o                         
  11 -12   2          7.06          8.86        24.62 o                         
  12 -12   2         46.16         41.16        20.59 o                         
  13 -12   2          0.77          5.80        26.85 o                         
  -7 -11   2         15.52          7.37        36.70 o                         
  -6 -11   2        125.32        135.40        37.38 o                         
  -5 -11   2        167.99        139.52        26.10 o                         
  -4 -11   2         16.67          1.43        18.66 o                         
  -3 -11   2        364.70        435.42        25.77 o                         
  -2 -11   2        187.12        223.92        19.04 o                         
  -1 -11   2         76.42        107.54        15.21 o                         
   0 -11   2         40.72         56.28        12.50 o                         
   1 -11   2        453.55        389.00        18.41 o                         
   2 -11   2          0.67         14.99         9.51 o                         
   3 -11   2        199.46        188.32        18.59 o                         
   4 -11   2        975.24        916.21        42.68 o                         
   5 -11   2         95.83        126.58        17.47 o                         
   6 -11   2       2665.73       2642.61        76.64 o                         
   7 -11   2        232.41        252.54        19.99 o                         
   8 -11   2        535.28        511.29        21.31 o                         
   9 -11   2         61.71         76.96        16.85 o                         
  10 -11   2         29.02         26.04        14.55 o                         
  11 -11   2         14.53         13.45        16.65 o                         
  12 -11   2        141.29        174.27        23.81 o                         
  13 -11   2        102.30         69.26        26.04 o                         
  -8 -10   2         13.33         11.69        41.99 o                         
  -7 -10   2          0.62         -0.01        27.69 o                         
  -6 -10   2        254.03        287.05        52.12 o                         
  -5 -10   2        127.90         97.47        22.19 o                         
  -4 -10   2        213.13        208.70        23.41 o                         
  -3 -10   2        267.48        316.38        22.57 o                         
  -2 -10   2        221.47        240.01        16.56 o                         
  -1 -10   2        470.06        434.68        23.74 o                         
   0 -10   2        130.38         91.38        11.92 o                         
   1 -10   2        816.25        694.11        45.41 o                         
   2 -10   2        111.33         90.63        10.12 o                         
   3 -10   2        329.61        353.79        24.40 o                         
   4 -10   2          1.56          1.73         8.18 o                         
   5 -10   2        358.09        372.26        15.78 o                         
   6 -10   2         49.91         91.94        12.67 o                         
   7 -10   2        167.03        157.14        15.26 o                         
   8 -10   2        872.00        848.77        30.45 o                         
   9 -10   2          5.97          0.97        11.77 o                         
  10 -10   2        407.32        437.17        28.87 o                         
  11 -10   2         19.68         14.79        16.16 o                         
  12 -10   2          7.88          6.12        20.41 o                         
  13 -10   2          0.01          3.79        24.83 o                         
  -9  -9   2         57.48         56.30        52.77 o                         
  -8  -9   2         26.24         36.82        26.87 o                         
  -7  -9   2          2.27          2.37        22.16 o                         
  -6  -9   2        111.76        100.17        22.74 o                         
  -5  -9   2        278.20        289.49        21.81 o                         
  -4  -9   2         12.88         13.01        15.98 o                         
  -3  -9   2        712.77        696.40        29.62 o                         
  -2  -9   2        104.61         69.09        12.02 o                         
  -1  -9   2          4.34          5.58         8.99 o                         
   0  -9   2        120.67        109.27        10.74 o                         
   1  -9   2        300.73        310.48        17.41 o                         
   2  -9   2        403.40        395.16        10.49 o                         
   3  -9   2         84.05         81.49         8.90 o                         
   4  -9   2         17.50         35.26         7.72 o                         
   5  -9   2         80.41         50.16         8.25 o                         
   6  -9   2        806.01        972.01        25.99 o                         
   7  -9   2        254.54        256.59        19.29 o                         
   8  -9   2       1081.96       1158.29        51.51 o                         
   9  -9   2          2.66         -1.97        11.15 o                         
  10  -9   2        174.38        146.09        16.82 o                         
  11  -9   2        109.91         95.82        18.89 o                         
  12  -9   2        119.61        127.58        24.61 o                         
  13  -9   2         21.10         18.52        24.04 o                         
  -9  -8   2         47.20         39.60        27.46 o                         
  -8  -8   2         95.17         73.69        24.01 o                         
  -7  -8   2          0.94         10.69        20.37 o                         
  -6  -8   2          7.08         26.00        18.32 o                         
  -5  -8   2        358.99        412.64        21.64 o                         
  -4  -8   2        811.26        813.55        23.54 o                         
  -3  -8   2        587.00        570.62        22.52 o                         
  -2  -8   2          0.07          3.64         8.11 o                         
  -1  -8   2          0.85          0.50         6.58 o                         
   0  -8   2        778.71        901.12        29.44 o                         
   1  -8   2       2697.65       3096.66        65.68 o                         
   2  -8   2        125.23        199.29         6.66 o                         
   3  -8   2         10.69          9.13         5.52 o                         
   4  -8   2       3458.99       3578.05        82.60 o                         
   5  -8   2        936.08       1028.07        21.66 o                         
   6  -8   2        796.82        835.99        17.37 o                         
   7  -8   2        953.15       1064.77        32.81 o                         
   8  -8   2        555.96        638.44        19.66 o                         
   9  -8   2          0.62          3.96        11.33 o                         
  10  -8   2          4.26          0.52        14.76 o                         
  11  -8   2        252.66        296.17        34.39 o                         
  12  -8   2         25.68         10.97        18.82 o                         
  13  -8   2         76.60         58.39        24.46 o                         
  14  -8   2         37.88         75.88        77.95 o                         
 -10  -7   2          0.01          6.14        28.73 o                         
  -9  -7   2         46.82         15.14        22.99 o                         
  -8  -7   2         33.01         16.07        19.89 o                         
  -7  -7   2        476.26        516.29        28.24 o                         
  -6  -7   2         96.46         80.00        18.24 o                         
  -5  -7   2          0.20         -2.31        12.36 o                         
  -4  -7   2         36.68         39.16        11.28 o                         
  -3  -7   2        303.17        261.24        11.65 o                         
  -2  -7   2        329.87        232.51        23.38 o                         
  -1  -7   2        170.23        106.82         7.91 o                         
   0  -7   2         31.11         30.28         6.25 o                         
   1  -7   2       2225.71       2496.58        48.60 o                         
   2  -7   2        621.66        707.65        18.40 o                         
   3  -7   2        136.90        151.36         6.60 o                         
   4  -7   2        850.09        798.98        10.59 o                         
   5  -7   2         61.37         57.45         8.13 o                         
   6  -7   2         14.26         29.25         9.99 o                         
   7  -7   2         78.28         75.93        11.06 o                         
   8  -7   2        268.38        238.05        14.19 o                         
   9  -7   2        633.31        640.13        23.35 o                         
  10  -7   2         72.00         68.55        14.98 o                         
  11  -7   2        317.04        359.04        23.52 o                         
  12  -7   2         22.80         21.83        19.62 o                         
  13  -7   2         96.37         82.82        25.34 o                         
  14  -7   2          1.78        -12.74        61.77 o                         
 -10  -6   2         17.68         14.15        24.62 o                         
  -9  -6   2          0.18          2.93        19.81 o                         
  -8  -6   2        362.02        371.29        26.50 o                         
  -7  -6   2         23.08         19.50        16.50 o                         
  -6  -6   2        421.91        351.30        20.55 o                         
  -5  -6   2        287.61        275.42        12.06 o                         
  -4  -6   2         12.59         29.43         6.79 o                         
  -3  -6   2         20.13         19.19         5.67 o                         
  -2  -6   2       5978.47       6189.83       204.46 o                         
  -1  -6   2       1163.91       1153.91        42.64 o                         
   0  -6   2        947.37        885.68        26.97 o                         
   1  -6   2       1711.92       1492.73        35.63 o                         
   2  -6   2       1258.16       1351.52        24.73 o                         
   3  -6   2         25.94          8.70         3.88 o                         
   4  -6   2         40.42         37.98         6.44 o                         
   5  -6   2        640.49        643.19        38.28 o                         
   6  -6   2       1135.72       1119.91        47.71 o                         
   7  -6   2          7.48         18.08         7.51 o                         
   8  -6   2       1053.52       1082.71        25.66 o                         
   9  -6   2          0.10          7.48        11.59 o                         
  10  -6   2        228.07        197.91        21.78 o                         
  11  -6   2        108.73        113.25        20.17 o                         
  12  -6   2         13.64          3.60        19.51 o                         
  13  -6   2         10.91          2.08        24.14 o                         
  14  -6   2          0.14        -11.49        70.76 o                         
 -11  -5   2         32.66         40.16        27.79 o                         
 -10  -5   2          4.08          9.88        22.13 o                         
  -9  -5   2        147.70        113.97        21.78 o                         
  -8  -5   2          0.04          7.91        12.93 o                         
  -7  -5   2          9.25          9.21        11.80 o                         
  -6  -5   2         25.58         32.99        10.81 o                         
  -5  -5   2         31.53         29.69         8.43 o                         
  -4  -5   2        137.58        126.19         8.28 o                         
  -3  -5   2         30.49         36.55         5.38 o                         
  -2  -5   2       1781.01       2000.41        74.14 o                         
  -1  -5   2         77.52         56.88         5.55 o                         
   0  -5   2        304.45        157.90         6.99 o                         
   1  -5   2         31.20         36.72         3.99 o                         
   2  -5   2       1101.08       1421.14        18.43 o                         
   3  -5   2       1411.78       1360.81        29.70 o                         
   4  -5   2         39.93         57.90         7.72 o                         
   5  -5   2        617.18        676.41        26.06 o                         
   6  -5   2         39.68         36.42         8.64 o                         
   7  -5   2        282.18        220.92        10.46 o                         
   8  -5   2        109.78        110.62        12.38 o                         
   9  -5   2        606.93        590.65        32.62 o                         
  10  -5   2          1.63          1.91        14.64 o                         
  11  -5   2         43.88         12.77        16.63 o                         
  12  -5   2          1.69         13.09        20.59 o                         
  13  -5   2         13.91         -0.10        24.72 o                         
 -12  -4   2         46.35         32.24        55.35 o                         
 -11  -4   2          0.15          0.36        23.35 o                         
 -10  -4   2          4.99          4.26        17.68 o                         
  -9  -4   2         89.62         82.17        15.53 o                         
  -8  -4   2         46.22         29.00        12.83 o                         
  -7  -4   2        349.72        326.88        15.87 o                         
  -6  -4   2        254.73        241.03        13.24 o                         
  -5  -4   2         22.82         13.32         7.11 o                         
  -4  -4   2        315.01        248.76         8.64 o                         
  -3  -4   2         96.96         81.84         5.99 o                         
  -2  -4   2        575.74        690.84        21.30 o                         
  -1  -4   2         16.34         60.52         4.77 o                         
   0  -4   2       1878.15       1925.27        58.64 o                         
   1  -4   2       3804.06       4035.56        60.56 o                         
   2  -4   2      15981.04      18096.51       466.50 o                         
   3  -4   2        216.10        191.41        10.57 o                         
   4  -4   2        353.72        341.96        16.15 o                         
   5  -4   2       1362.65       1246.80        37.56 o                         
   6  -4   2        183.95        194.37         7.70 o                         
   7  -4   2          0.04          4.47         7.89 o                         
   8  -4   2         33.12         27.03        10.12 o                         
   9  -4   2          0.96         -2.66        11.23 o                         
  10  -4   2        221.16        167.75        17.17 o                         
  11  -4   2          3.46          0.75        17.23 o                         
  12  -4   2         55.95         72.56        23.35 o                         
  13  -4   2          0.79          4.08        27.42 o                         
 -12  -3   2          0.87          6.33        24.53 o                         
 -11  -3   2         85.37         54.29        17.64 o                         
 -10  -3   2        458.78        508.14        25.69 o                         
  -9  -3   2         44.27         52.61        13.69 o                         
  -8  -3   2          0.13         -2.26        10.79 o                         
  -7  -3   2        728.88        731.21        18.55 o                         
  -6  -3   2        362.38        269.53        12.21 o                         
  -5  -3   2         18.55         25.80         6.16 o                         
  -4  -3   2        509.90        521.19        13.89 o                         
  -3  -3   2        614.62        481.32        21.49 o                         
  -2  -3   2       1722.36       2101.55        48.81 o                         
  -1  -3   2         66.83         66.78         4.16 o                         
   0  -3   2       3956.82       4510.77       106.28 o                         
   1  -3   2       9198.72      10250.07       224.40 o                         
   2  -3   2      14607.55      15891.74       692.72 o                         
   3  -3   2       4077.93       4101.96       173.26 o                         
   4  -3   2         13.92         10.09         5.30 o                         
   5  -3   2        347.07        362.09        10.77 o                         
   6  -3   2        402.49        431.70        14.13 o                         
   7  -3   2        192.27        141.63        11.96 o                         
   8  -3   2         66.36         62.20        11.15 o                         
   9  -3   2        148.75        134.27        14.96 o                         
  10  -3   2          0.11         -1.05        13.66 o                         
  11  -3   2         50.41         56.14        17.29 o                         
  12  -3   2          0.71          1.68        22.92 o                         
  13  -3   2          1.84          5.05        28.47 o                         
 -12  -2   2         14.38         10.82        19.45 o                         
 -11  -2   2        189.52        193.91        22.44 o                         
 -10  -2   2        265.17        293.13        19.15 o                         
  -9  -2   2        530.96        563.81        19.50 o                         
  -8  -2   2       2763.93       3012.01        58.68 o                         
  -7  -2   2        709.55        721.42        33.91 o                         
  -6  -2   2        143.94        126.09         9.14 o                         
  -5  -2   2       2109.42       2147.02        65.30 o                         
  -4  -2   2       2785.38       2953.70        85.53 o                         
  -3  -2   2         23.38         25.74         3.96 o                         
  -2  -2   2       9780.80      10096.63       275.42 o                         
  -1  -2   2       1092.72       1282.11        25.31 o                         
   0  -2   2      11971.84      14125.42       418.62 o                         
   1  -2   2       3346.64       3827.87       102.57 o                         
   2  -2   2      22312.41      23636.93       684.91 o                         
   3  -2   2        951.76        912.65        25.44 o                         
   4  -2   2         29.23         12.20         4.20 o                         
   5  -2   2         68.52         52.45         6.29 o                         
   6  -2   2       2454.60       2400.57        70.56 o                         
   7  -2   2        233.38        187.78        14.16 o                         
   8  -2   2         76.50         79.02        12.27 o                         
   9  -2   2        233.16        257.79        17.80 o                         
  10  -2   2        112.93        123.50        17.54 o                         
  11  -2   2          5.97          9.02        17.25 o                         
  12  -2   2         27.32         34.96        22.08 o                         
  13  -2   2         57.15         50.05        28.18 o                         
 -13  -1   2         57.61         39.79        34.18 o                         
 -12  -1   2          6.58          2.25        17.34 o                         
 -11  -1   2        647.55        584.27        27.29 o                         
 -10  -1   2         57.28         46.67        13.25 o                         
  -9  -1   2        284.32        251.71        15.67 o                         
  -8  -1   2        181.70        168.42        12.93 o                         
  -7  -1   2         49.60         46.53         8.73 o                         
  -6  -1   2        861.16        911.56        30.90 o                         
  -5  -1   2          8.54         12.90         5.29 o                         
  -4  -1   2        274.24        265.70         8.11 o                         
  -3  -1   2       1153.40       1366.19        33.05 o                         
  -2  -1   2      30464.55      32800.56       755.34 o                         
  -1  -1   2          0.50          2.34         1.79 o                         
   0  -1   2         65.60         97.52         4.32 o                         
   1  -1   2        116.66         73.38         2.23 o                         
   2  -1   2      13095.80      14214.57       311.20 o                         
   3  -1   2       1028.55        972.63        24.19 o                         
   4  -1   2        303.00        239.61         7.40 o                         
   5  -1   2          3.22          4.41         6.32 o                         
   6  -1   2        886.74        941.34        45.23 o                         
   7  -1   2        243.58        229.06        13.62 o                         
   8  -1   2        280.30        247.77        15.78 o                         
   9  -1   2         64.77         53.08        14.03 o                         
  10  -1   2          0.14         -0.52        15.24 o                         
  11  -1   2         30.69         41.21        19.44 o                         
  12  -1   2         23.52         19.64        21.01 o                         
  13  -1   2         29.42         31.21        68.48 o                         
 -13   0   2        114.54        125.88        33.82 o                         
 -12   0   2        115.40         98.75        26.11 o                         
 -11   0   2        212.47        217.49        17.95 o                         
 -10   0   2        130.33        137.97        14.52 o                         
  -9   0   2        420.20        458.72        16.73 o                         
  -8   0   2       1889.50       1997.11        66.27 o                         
  -7   0   2         41.83         31.97         7.83 o                         
  -6   0   2       5607.25       5761.58       187.40 o                         
  -5   0   2       3992.41       4423.19       112.86 o                         
  -4   0   2       1504.72       1283.33        29.98 o                         
  -3   0   2       1010.49       1095.71        37.87 o                         
  -2   0   2       7211.57       7843.10       246.23 o                         
  -1   0   2       2807.95       2843.88        58.06 o                         
   0   0   2      10494.38      12205.29       205.25 o                         
   1   0   2          1.24          3.83         2.14 o                         
   2   0   2         56.79         35.47         3.53 o                         
   3   0   2       1875.18       1933.42        33.49 o                         
   4   0   2         12.16         13.54         4.49 o                         
   5   0   2          0.69          5.56         5.08 o                         
   6   0   2         81.96         85.49         8.55 o                         
   7   0   2        825.39        853.88        23.98 o                         
   8   0   2        367.85        337.14        14.66 o                         
   9   0   2        442.96        439.46        23.71 o                         
  10   0   2          0.59          3.85        14.68 o                         
  11   0   2         25.46         36.70        18.42 o                         
  12   0   2         70.72         49.87        23.26 o                         
 -13   1   2          0.12          2.72        26.92 o                         
 -12   1   2         17.74         -1.13        22.22 o                         
 -11   1   2         24.17         14.95        17.30 o                         
 -10   1   2         33.25         28.64        11.20 o                         
  -9   1   2       1593.82       1641.79        39.70 o                         
  -8   1   2        210.18        193.81        11.30 o                         
  -7   1   2        251.19        207.70        10.06 o                         
  -6   1   2        368.89        342.78        15.35 o                         
  -5   1   2        179.67        233.87        13.87 o                         
  -4   1   2        959.79        893.66        35.69 o                         
  -3   1   2       5885.25       5907.43       275.30 o                         
  -2   1   2         77.23         76.30         4.04 o                         
  -1   1   2        359.07        387.21        13.87 o                         
   0   1   2         68.44        105.00         3.14 o                         
   1   1   2        180.50        189.78         5.97 o                         
   2   1   2       2702.78       3116.03        57.28 o                         
   3   1   2       1284.02       1301.82        31.93 o                         
   4   1   2         23.57         29.03         5.36 o                         
   5   1   2         40.11         27.84         6.58 o                         
   6   1   2       1363.65       1432.61        52.26 o                         
   7   1   2        213.68        150.80        11.40 o                         
   8   1   2         10.54          4.61         9.87 o                         
   9   1   2        274.89        314.21        16.53 o                         
  10   1   2         12.43         10.32        12.44 o                         
  11   1   2         14.65         17.66        19.32 o                         
  12   1   2          0.81          1.40        24.35 o                         
 -14   2   2          1.75          2.60        43.71 o                         
 -13   2   2          2.70          1.37        25.21 o                         
 -12   2   2         96.43        108.48        23.92 o                         
 -11   2   2        212.07        238.78        24.10 o                         
 -10   2   2          0.03         -1.17        12.88 o                         
  -9   2   2          2.87          2.41         8.91 o                         
  -8   2   2        135.16        143.62        10.14 o                         
  -7   2   2         23.11         11.21         5.64 o                         
  -6   2   2        245.22        260.30        13.75 o                         
  -5   2   2        284.37        298.25        13.72 o                         
  -4   2   2       9620.25      10861.47       398.53 o                         
  -3   2   2       7012.23       7170.80       272.11 o                         
  -2   2   2       3888.60       3908.23       139.45 o                         
  -1   2   2       5227.51       6332.64       254.09 o                         
   0   2   2         16.39          4.85         2.72 o                         
   1   2   2         50.34         43.67         3.83 o                         
   2   2   2        320.71        297.76         9.01 o                         
   3   2   2       2033.49       1939.42        63.24 o                         
   4   2   2        124.48        109.40         7.31 o                         
   5   2   2         15.15          9.23         6.71 o                         
   6   2   2        310.63        301.63        12.24 o                         
   7   2   2        364.80        366.79        14.37 o                         
   8   2   2         24.08         15.75        10.98 o                         
   9   2   2          2.27          1.54        12.49 o                         
  10   2   2         16.10          7.76        14.53 o                         
  11   2   2          0.01         -3.57        16.48 o                         
 -14   3   2          1.43          5.02        28.85 o                         
 -13   3   2         18.52         26.69        25.04 o                         
 -12   3   2         33.23         42.09        21.37 o                         
 -11   3   2         88.64         75.23        19.01 o                         
 -10   3   2         24.95         32.73        15.60 o                         
  -9   3   2         16.26         19.37        10.70 o                         
  -8   3   2        116.30         95.88        11.49 o                         
  -7   3   2          3.33          4.73         5.18 o                         
  -6   3   2       3433.20       3694.10       119.52 o                         
  -5   3   2        239.40        114.96         5.28 o                         
  -4   3   2       1183.63       1231.49        90.12 o                         
  -3   3   2        858.96        767.51        32.08 o                         
  -2   3   2       9339.51      10024.53       326.94 o                         
  -1   3   2       1076.63       1248.58        47.47 o                         
   0   3   2       3735.43       4383.05       115.67 o                         
   1   3   2       4810.51       5390.13       138.68 o                         
   2   3   2        420.69        374.74        12.15 o                         
   3   3   2        513.07        394.25        11.55 o                         
   4   3   2        299.40        255.48        10.89 o                         
   5   3   2         81.76         64.22         8.85 o                         
   6   3   2         33.55         41.17         9.77 o                         
   7   3   2          6.93         13.94        10.03 o                         
   8   3   2         21.86         53.54        12.75 o                         
   9   3   2         10.53         14.09        13.67 o                         
  10   3   2         61.05         58.25        17.26 o                         
  11   3   2         41.81         34.09        19.56 o                         
 -14   4   2         17.25         21.91        29.71 o                         
 -13   4   2        110.00         78.52        25.47 o                         
 -12   4   2          1.50         -1.79        19.68 o                         
 -11   4   2         13.04         15.92        16.98 o                         
 -10   4   2         53.87         61.31        16.63 o                         
  -9   4   2          8.88         13.10        12.90 o                         
  -8   4   2        967.42        957.20        70.56 o                         
  -7   4   2          3.53         12.55         6.92 o                         
  -6   4   2          0.03          1.78         6.55 o                         
  -5   4   2        950.54       1123.66        55.43 o                         
  -4   4   2         62.06        113.96         7.05 o                         
  -3   4   2        194.29        312.81        13.46 o                         
  -2   4   2        312.23        289.48         7.39 o                         
  -1   4   2        192.83         86.68         4.82 o                         
   0   4   2         28.49          9.92         3.97 o                         
   1   4   2        577.51        802.02        42.77 o                         
   2   4   2       2107.60       2106.11        66.95 o                         
   3   4   2        806.76        823.10        28.37 o                         
   4   4   2        252.57        209.03        10.81 o                         
   5   4   2        367.91        370.31        13.69 o                         
   6   4   2         15.87         18.12        10.17 o                         
   7   4   2        294.50        314.07        16.14 o                         
   8   4   2         98.52         95.32        14.95 o                         
   9   4   2         16.68         10.27        15.28 o                         
  10   4   2          0.41         -0.34        19.94 o                         
 -14   5   2         22.18         12.18        28.40 o                         
 -13   5   2         76.05        105.04        26.15 o                         
 -12   5   2        276.88        266.76        25.75 o                         
 -11   5   2        176.41        186.01        22.78 o                         
 -10   5   2        164.88        215.80        20.31 o                         
  -9   5   2        278.02        356.36        19.81 o                         
  -8   5   2        190.05        222.81        14.46 o                         
  -7   5   2         40.76         44.61        12.28 o                         
  -6   5   2        462.94        400.49        19.46 o                         
  -5   5   2         15.53          7.08         4.81 o                         
  -4   5   2       3978.32       3292.41       132.82 o                         
  -3   5   2       1643.54       1656.26        49.20 o                         
  -2   5   2       3239.24       3572.80       112.58 o                         
  -1   5   2        233.90        560.13        20.72 o                         
   0   5   2       2513.33       2647.93        73.39 o                         
   1   5   2        745.12        844.68        44.85 o                         
   2   5   2          1.76          1.24         5.69 o                         
   3   5   2        636.58        602.70        17.13 o                         
   4   5   2          7.80         13.10         9.33 o                         
   5   5   2        257.24        214.63        14.88 o                         
   6   5   2        117.39        140.18        15.60 o                         
   7   5   2         23.78          9.45        13.40 o                         
   8   5   2         62.15         53.27        17.18 o                         
   9   5   2        105.22         73.48        24.80 o                         
  10   5   2         43.41         37.28        28.50 o                         
 -14   6   2         14.02          5.18        28.11 o                         
 -13   6   2         21.42         23.80        23.02 o                         
 -12   6   2         12.60         21.26        19.81 o                         
 -11   6   2         16.47         36.83        17.79 o                         
 -10   6   2         56.53        104.17        18.56 o                         
  -9   6   2          0.66          7.80        11.35 o                         
  -8   6   2         58.72         45.89        14.28 o                         
  -7   6   2         78.85         72.52        10.58 o                         
  -6   6   2        805.39        791.87        38.57 o                         
  -5   6   2          7.96         23.03         5.60 o                         
  -4   6   2        688.04        856.25        34.53 o                         
  -3   6   2       1764.45       1695.79        57.64 o                         
  -2   6   2        107.20        193.11         8.18 o                         
  -1   6   2       1351.55       1056.93        33.87 o                         
   0   6   2         12.14         18.52         5.53 o                         
   1   6   2        299.33        319.22        22.26 o                         
   2   6   2        550.14        459.58        18.39 o                         
   3   6   2        329.40        272.47        12.39 o                         
   4   6   2         69.42         55.18        11.49 o                         
   5   6   2          0.02         -1.51        11.48 o                         
   6   6   2          5.02          5.66        14.57 o                         
   7   6   2          6.23          1.95        18.23 o                         
   8   6   2         24.50         28.45        22.79 o                         
   9   6   2          0.48          1.60        26.52 o                         
 -14   7   2         51.37         63.77        30.08 o                         
 -13   7   2         48.09         29.44        23.66 o                         
 -12   7   2         79.30         73.17        21.11 o                         
 -11   7   2         20.86         38.43        18.07 o                         
 -10   7   2       1157.21       1180.79        46.50 o                         
  -9   7   2          1.83          2.95        11.95 o                         
  -8   7   2        797.94        916.31        21.48 o                         
  -7   7   2       1013.55       1149.79        47.26 o                         
  -6   7   2         24.46          8.68         9.26 o                         
  -5   7   2        718.22        722.26        21.84 o                         
  -4   7   2         16.78         67.84         6.27 o                         
  -3   7   2       5675.00       6151.75       170.55 o                         
  -2   7   2       1369.60       1626.64        64.84 o                         
  -1   7   2        349.63        233.07         8.93 o                         
   0   7   2        594.58        691.84        25.62 o                         
   1   7   2          0.42          0.39         6.89 o                         
   2   7   2        137.39        122.99        10.96 o                         
   3   7   2        941.23        828.63        20.58 o                         
   4   7   2        865.13        957.48        43.87 o                         
   5   7   2        219.83        210.73        22.81 o                         
   6   7   2         32.93         39.06        19.67 o                         
   7   7   2         18.33         29.42        21.47 o                         
   8   7   2         93.92        106.76        27.76 o                         
   9   7   2          9.31         10.37        67.10 o                         
 -14   8   2          0.09         -3.85        27.63 o                         
 -13   8   2        125.45         65.96        23.61 o                         
 -12   8   2         36.71         39.09        21.50 o                         
 -11   8   2          0.94          0.64        15.58 o                         
 -10   8   2         53.27         94.97        15.99 o                         
  -9   8   2          2.45         17.32        12.21 o                         
  -8   8   2       1371.08       1484.38        50.51 o                         
  -7   8   2          2.76         15.36        10.89 o                         
  -6   8   2          1.42         -0.91         9.89 o                         
  -5   8   2         76.38         11.20         7.82 o                         
  -4   8   2        150.84        117.40        10.15 o                         
  -3   8   2        600.89        583.61        44.77 o                         
  -2   8   2          1.18         17.78         7.16 o                         
  -1   8   2       1445.79       1306.66        47.04 o                         
   0   8   2        201.98        237.18        11.18 o                         
   1   8   2         15.52         15.32         8.69 o                         
   2   8   2        331.82        346.85        18.09 o                         
   3   8   2         22.74          5.78        12.81 o                         
   4   8   2        318.62        344.69        24.14 o                         
   5   8   2         52.17         59.59        20.30 o                         
   6   8   2         10.74         16.07        21.00 o                         
   7   8   2          2.28          5.88        24.09 o                         
   8   8   2          0.63         -6.21        29.55 o                         
 -14   9   2          0.94         -7.58        25.64 o                         
 -13   9   2         85.57        124.11        26.76 o                         
 -12   9   2         73.64        108.21        24.07 o                         
 -11   9   2          7.20         11.76        16.14 o                         
 -10   9   2         86.97         57.15        19.79 o                         
  -9   9   2        161.23        135.15        16.78 o                         
  -8   9   2        233.89        259.36        19.81 o                         
  -7   9   2        365.26        276.54        23.99 o                         
  -6   9   2       1181.81       1499.44        97.50 o                         
  -5   9   2         28.22          0.26         8.47 o                         
  -4   9   2        984.25        888.75        46.19 o                         
  -3   9   2        256.79        174.08        10.63 o                         
  -2   9   2        930.80        673.07        23.01 o                         
  -1   9   2       1329.87       1187.84        46.98 o                         
   0   9   2         38.55         32.57        11.58 o                         
   1   9   2        260.58        324.08        18.46 o                         
   2   9   2          0.01          5.05        14.69 o                         
   3   9   2        570.50        515.60        23.41 o                         
   4   9   2         11.67          1.94        17.95 o                         
   5   9   2          3.48         17.59        21.31 o                         
   6   9   2         37.88         59.89        26.27 o                         
   7   9   2         59.93         55.70        29.41 o                         
 -14  10   2         21.32         10.03        56.17 o                         
 -13  10   2        458.27        378.90        54.06 o                         
 -12  10   2        127.36        159.80        29.50 o                         
 -11  10   2         39.08         31.18        17.77 o                         
 -10  10   2          0.41          3.72        14.32 o                         
  -9  10   2        101.08        129.13        20.12 o                         
  -8  10   2        120.51        103.04        16.62 o                         
  -7  10   2          7.39          0.13        13.05 o                         
  -6  10   2         41.15         90.59        15.50 o                         
  -5  10   2         32.80         77.49        11.22 o                         
  -4  10   2        702.83        716.74        18.30 o                         
  -3  10   2        151.08         63.86        13.28 o                         
  -2  10   2       1052.50       1197.00        40.65 o                         
  -1  10   2         26.57         56.64        13.01 o                         
   0  10   2        202.10        187.77        17.41 o                         
   1  10   2         16.49         33.45        16.05 o                         
   2  10   2          1.27         -1.85        16.26 o                         
   3  10   2         29.19         26.68        19.35 o                         
   4  10   2        160.88        157.95        31.32 o                         
   5  10   2          5.93         -2.75        24.33 o                         
   6  10   2        307.20        389.50        40.89 o                         
 -13  11   2        542.68        733.89        98.50 o                         
 -12  11   2         63.15         76.24        22.08 o                         
 -11  11   2        107.93        102.12        19.26 o                         
 -10  11   2          3.65          8.20        15.68 o                         
  -9  11   2        488.27        531.96        27.32 o                         
  -8  11   2         17.31          2.61        15.07 o                         
  -7  11   2          4.70         11.67        14.58 o                         
  -6  11   2        131.27        190.75        19.62 o                         
  -5  11   2          0.72          5.17        11.91 o                         
  -4  11   2         99.20        121.20        15.49 o                         
  -3  11   2          0.18         -4.04        12.86 o                         
  -2  11   2        153.18        148.63        18.63 o                         
  -1  11   2         31.92         53.48        14.77 o                         
   0  11   2         27.45         32.95        17.32 o                         
   1  11   2         47.03         29.33        17.93 o                         
   2  11   2         84.14         78.72        21.00 o                         
   3  11   2         15.22         15.63        21.44 o                         
   4  11   2          0.36         -0.93        29.03 o                         
   5  11   2          7.49          7.33        34.33 o                         
 -13  12   2          6.21          4.01        25.97 o                         
 -12  12   2          3.49         -8.20        28.04 o                         
 -11  12   2        132.70         82.69        20.29 o                         
 -10  12   2          1.09          7.03        19.64 o                         
  -9  12   2         61.15         46.63        18.40 o                         
  -8  12   2          8.23          1.29        17.11 o                         
  -7  12   2          0.50          9.71        18.76 o                         
  -6  12   2        177.75        133.79        25.29 o                         
  -5  12   2         24.02         47.26        14.90 o                         
  -4  12   2          0.02          5.19        13.34 o                         
  -3  12   2       1058.72       1230.52        76.36 o                         
  -2  12   2        716.88        693.09        40.94 o                         
  -1  12   2        221.57        205.30        30.83 o                         
   0  12   2         31.05         33.01        19.34 o                         
   1  12   2         19.74         26.65        20.07 o                         
   2  12   2         81.18         54.50        22.97 o                         
   3  12   2          5.80         13.45        26.06 o                         
   4  12   2          1.49         -7.52        34.78 o                         
 -13  13   2          0.02          9.81        63.10 o                         
 -12  13   2        149.55        238.89        36.64 o                         
 -11  13   2        163.14        246.95        27.70 o                         
 -10  13   2          6.93         11.32        26.82 o                         
  -9  13   2        258.96        253.83        30.69 o                         
  -8  13   2        160.49        116.55        25.97 o                         
  -7  13   2        246.72        192.37        28.80 o                         
  -6  13   2         24.86         56.49        23.71 o                         
  -5  13   2         25.08         12.16        15.55 o                         
  -4  13   2        211.29        174.38        20.09 o                         
  -3  13   2         33.99         20.09        17.26 o                         
  -2  13   2        515.71        583.31        28.85 o                         
  -1  13   2        132.54        160.89        43.39 o                         
   0  13   2        426.80        535.37        39.75 o                         
   1  13   2         84.03         50.45        24.82 o                         
   2  13   2         15.63         11.53        25.82 o                         
   3  13   2          3.98         -2.78        30.92 o                         
 -12  14   2          4.76         25.87        54.82 o                         
 -11  14   2          8.26         13.96        27.15 o                         
 -10  14   2         13.21         14.82        30.95 o                         
  -9  14   2        197.76        207.04        33.38 o                         
  -8  14   2         60.56         58.66        26.41 o                         
  -7  14   2        227.55        126.31        28.53 o                         
  -6  14   2         73.71         45.61        26.26 o                         
  -5  14   2         89.39        109.79        23.48 o                         
  -4  14   2         34.15         76.58        18.82 o                         
  -3  14   2         42.53         83.14        21.49 o                         
  -2  14   2        109.08        147.17        25.17 o                         
  -1  14   2          6.91         16.19        27.14 o                         
   0  14   2        187.69        231.95        59.01 o                         
   1  14   2         14.89         26.34        35.93 o                         
   2  14   2         11.99         11.23        41.29 o                         
 -11  15   2          8.84         16.61        74.38 o                         
 -10  15   2         30.00         13.58        36.28 o                         
  -9  15   2         11.43         15.48        28.87 o                         
  -8  15   2         27.74         23.60        28.76 o                         
  -7  15   2         52.84         34.62        29.55 o                         
  -6  15   2        246.64        285.08        38.83 o                         
  -5  15   2          6.01          9.11        20.44 o                         
  -4  15   2         16.45          3.80        19.10 o                         
  -3  15   2         98.87         78.46        24.86 o                         
  -2  15   2         60.80         51.82        28.88 o                         
  -1  15   2         64.35         48.93        32.64 o                         
   0  15   2          0.45         12.65        53.20 o                         
  -9  16   2         88.93         87.52        36.03 o                         
  -8  16   2          2.80          0.34        33.15 o                         
  -7  16   2         91.53        106.73        37.00 o                         
  -6  16   2         63.01        102.11        37.54 o                         
  -5  16   2        138.23        160.12        39.31 o                         
  -4  16   2        106.77        139.59        28.60 o                         
  -3  16   2         15.17         39.85        31.74 o                         
  -2  16   2         35.29         54.92        55.48 o                         
  -7  17   2          2.08         13.77        59.57 o                         
  -6  17   2         33.29         12.65        59.83 o                         
  -5  17   2         47.10         52.51        59.70 o                         
   3 -18   3        113.19        113.11        57.55 o                         
   4 -18   3         77.80         97.96        50.49 o                         
   5 -18   3         35.19         19.59        37.59 o                         
   6 -18   3         32.72         36.41        41.83 o                         
   1 -17   3        119.26        106.73        27.15 o                         
   2 -17   3         25.21         47.87        33.59 o                         
   3 -17   3         50.72         48.81        31.14 o                         
   4 -17   3         79.17         63.28        31.79 o                         
   5 -17   3         33.47         11.66        28.34 o                         
   6 -17   3         44.26         80.52        30.88 o                         
   7 -17   3          0.37         -0.76        29.80 o                         
   8 -17   3          7.39         25.26        31.15 o                         
   9 -17   3         31.61         16.42        32.96 o                         
  -2 -16   3         77.31         82.25        57.20 o                         
  -1 -16   3          5.35          2.28        26.99 o                         
   0 -16   3          9.65          7.06        48.55 o                         
   1 -16   3         34.09         51.63        22.08 o                         
   2 -16   3         64.20         47.68        19.23 o                         
   3 -16   3         73.48        102.75        28.76 o                         
   4 -16   3          0.47         -1.90        23.76 o                         
   5 -16   3         64.54         39.37        25.86 o                         
   6 -16   3          1.37         -0.38        24.22 o                         
   7 -16   3        111.79        132.85        29.58 o                         
   8 -16   3          4.18         16.43        26.46 o                         
   9 -16   3          4.86         22.43        28.80 o                         
  10 -16   3          9.65          1.16        28.19 o                         
  -3 -15   3          0.32          3.37        29.51 o                         
  -2 -15   3        112.27        126.62        29.07 o                         
  -1 -15   3         33.75         25.83        23.09 o                         
   0 -15   3        394.21        428.81        26.37 o                         
   1 -15   3         39.75         28.05        26.01 o                         
   2 -15   3         56.92         37.98        16.79 o                         
   3 -15   3          3.25          6.32        21.76 o                         
   4 -15   3        220.18        304.32        30.85 o                         
   5 -15   3          1.41         15.02        20.70 o                         
   6 -15   3         63.10         36.21        21.66 o                         
   7 -15   3        192.32        199.94        28.86 o                         
   8 -15   3          6.78         12.75        22.93 o                         
   9 -15   3          1.69          1.12        24.21 o                         
  10 -15   3         45.02         40.90        24.74 o                         
  11 -15   3         17.48         14.47        26.30 o                         
  -4 -14   3         38.90         34.84        29.85 o                         
  -3 -14   3         24.09         25.29        25.40 o                         
  -2 -14   3          5.27          2.04        21.23 o                         
  -1 -14   3          1.75          1.05        16.76 o                         
   0 -14   3        196.93        206.64        21.11 o                         
   1 -14   3         21.74         21.29        18.61 o                         
   2 -14   3          2.62          1.86        13.93 o                         
   3 -14   3        168.08        178.85        26.31 o                         
   4 -14   3        282.29        230.19        26.92 o                         
   5 -14   3         89.79         95.63        21.03 o                         
   6 -14   3          4.61          3.42        18.17 o                         
   7 -14   3         45.82         54.45        19.68 o                         
   8 -14   3         27.38         17.58        20.67 o                         
   9 -14   3         15.47         19.43        21.81 o                         
  10 -14   3         89.40        135.08        25.68 o                         
  11 -14   3         14.70         35.37        22.97 o                         
  12 -14   3          4.09          7.96        42.35 o                         
  -5 -13   3         35.28         46.83        28.66 o                         
  -4 -13   3          0.46          2.79        23.85 o                         
  -3 -13   3         45.04         16.86        21.31 o                         
  -2 -13   3        163.64        173.79        23.95 o                         
  -1 -13   3         53.70         54.13        16.23 o                         
   0 -13   3          3.78          0.24        13.48 o                         
   1 -13   3        247.63        234.81        17.68 o                         
   2 -13   3        259.30        351.68        17.18 o                         
   3 -13   3          3.18         -8.87        16.70 o                         
   4 -13   3        235.17        205.10        23.33 o                         
   5 -13   3        184.85        176.23        22.34 o                         
   6 -13   3         68.79         45.87        17.87 o                         
   7 -13   3         98.64         52.54        17.80 o                         
   8 -13   3          0.63         -2.94        17.61 o                         
   9 -13   3        167.17        203.36        24.62 o                         
  10 -13   3         21.75         40.96        20.28 o                         
  11 -13   3        133.65         98.48        21.84 o                         
  12 -13   3         18.30         25.50        22.81 o                         
  -6 -12   3         14.89         18.61        36.10 o                         
  -5 -12   3         15.02         18.07        24.13 o                         
  -4 -12   3         24.03         23.91        21.32 o                         
  -3 -12   3          0.02         -1.03        17.77 o                         
  -2 -12   3        180.54        156.12        19.03 o                         
  -1 -12   3        292.90        257.44        18.99 o                         
   0 -12   3        728.18        732.36        22.13 o                         
   1 -12   3         52.35         32.43        11.64 o                         
   2 -12   3        994.00       1085.50        48.28 o                         
   3 -12   3          2.11          7.04        12.49 o                         
   4 -12   3        401.72        355.27        26.30 o                         
   5 -12   3        369.01        337.98        35.77 o                         
   6 -12   3        133.09        121.67        18.57 o                         
   7 -12   3        658.78        651.18        26.10 o                         
   8 -12   3        263.66        281.70        23.29 o                         
   9 -12   3         63.64         41.71        15.27 o                         
  10 -12   3          2.68         -0.68        14.37 o                         
  11 -12   3          5.08         10.11        24.65 o                         
  12 -12   3          0.06         -2.83        20.53 o                         
  13 -12   3          0.34        -10.03        24.80 o                         
  -7 -11   3          6.01         10.01        37.24 o                         
  -6 -11   3        111.30        119.94        34.51 o                         
  -5 -11   3         65.51         61.76        22.57 o                         
  -4 -11   3        234.33        209.24        24.67 o                         
  -3 -11   3        482.07        406.25        27.79 o                         
  -2 -11   3          2.92         19.78        13.24 o                         
  -1 -11   3       1061.73       1090.82        96.04 o                         
   0 -11   3          9.72         15.86        10.49 o                         
   1 -11   3        262.48        321.49        20.81 o                         
   2 -11   3        128.77        153.17        11.59 o                         
   3 -11   3       1383.53       1088.28        78.30 o                         
   4 -11   3         88.36         84.42        13.02 o                         
   5 -11   3        158.45        155.65        17.06 o                         
   6 -11   3        195.11        218.60        17.87 o                         
   7 -11   3         12.95         21.62        12.44 o                         
   8 -11   3         12.60         21.35        13.35 o                         
   9 -11   3        261.68        244.90        25.55 o                         
  10 -11   3          0.56          4.24        19.72 o                         
  11 -11   3          2.37         -4.04        22.64 o                         
  12 -11   3         85.19         70.01        22.32 o                         
  13 -11   3         15.55         13.39        25.90 o                         
  -8 -10   3         11.65          6.73        28.36 o                         
  -7 -10   3        122.91        131.96        35.91 o                         
  -6 -10   3         38.77         29.84        26.75 o                         
  -5 -10   3        144.53        174.15        24.17 o                         
  -4 -10   3         14.77         12.23        16.61 o                         
  -3 -10   3        126.37        122.08        16.31 o                         
  -2 -10   3         48.28         32.26        12.07 o                         
  -1 -10   3          2.83         -1.80         9.29 o                         
   0 -10   3         96.21         91.36        11.52 o                         
   1 -10   3        415.03        368.72        13.66 o                         
   2 -10   3       2726.54       2468.35        37.44 o                         
   3 -10   3         89.90         66.60        10.97 o                         
   4 -10   3        123.34        108.34        11.95 o                         
   5 -10   3          0.02          5.18         8.13 o                         
   6 -10   3          5.43         16.05         9.59 o                         
   7 -10   3          0.65         -1.93        10.63 o                         
   8 -10   3        166.24        127.42        23.65 o                         
   9 -10   3        149.23        120.65        20.78 o                         
  10 -10   3          3.86         -0.62        18.73 o                         
  11 -10   3         50.61         47.20        16.60 o                         
  12 -10   3         24.01         32.52        18.92 o                         
  13 -10   3          0.23          2.08        25.52 o                         
  -9  -9   3          0.19         -3.45        31.85 o                         
  -8  -9   3         12.10          8.83        25.13 o                         
  -7  -9   3         11.33         13.71        21.84 o                         
  -6  -9   3        154.30        164.09        24.22 o                         
  -5  -9   3          0.03         -0.93        16.88 o                         
  -4  -9   3         17.39         26.40        15.21 o                         
  -3  -9   3          8.85          5.52        11.08 o                         
  -2  -9   3        232.09        217.29        14.26 o                         
  -1  -9   3       1281.67       1308.41        51.97 o                         
   0  -9   3         12.94         22.38         8.34 o                         
   1  -9   3         73.75         38.41         7.86 o                         
   2  -9   3        177.09        151.92        11.74 o                         
   3  -9   3       1095.14       1077.47        25.76 o                         
   4  -9   3         20.68         17.69         7.13 o                         
   5  -9   3        237.33        262.25         9.50 o                         
   6  -9   3        290.22        198.12        15.21 o                         
   7  -9   3        104.54        138.09        21.01 o                         
   8  -9   3        295.12        312.33        21.52 o                         
   9  -9   3         91.22        101.82        19.52 o                         
  10  -9   3          1.37         -4.32        18.90 o                         
  11  -9   3         84.96         53.13        17.02 o                         
  12  -9   3         79.39         75.12        21.21 o                         
  13  -9   3          1.05          2.56        23.54 o                         
 -10  -8   3          2.77         -2.07        54.71 o                         
  -9  -8   3         31.80         30.04        26.44 o                         
  -8  -8   3          0.37         -0.17        22.14 o                         
  -7  -8   3         17.06         20.70        19.74 o                         
  -6  -8   3         87.85         76.14        19.80 o                         
  -5  -8   3        128.22        149.45        17.56 o                         
  -4  -8   3       1210.85       1369.15        27.44 o                         
  -3  -8   3        155.17        154.83        12.51 o                         
  -2  -8   3        408.18        399.20        18.36 o                         
  -1  -8   3       1072.05        900.32        66.17 o                         
   0  -8   3        612.88        697.54        27.66 o                         
   1  -8   3         85.89         67.35         7.08 o                         
   2  -8   3        173.88        167.37        12.55 o                         
   3  -8   3       1926.79       1908.39        30.28 o                         
   4  -8   3         44.72         52.82         6.04 o                         
   5  -8   3        637.42        647.88        16.82 o                         
   6  -8   3        220.42        251.33        12.63 o                         
   7  -8   3          0.70         -1.58        10.17 o                         
   8  -8   3        331.22        315.20        21.58 o                         
   9  -8   3        148.63        104.54        19.43 o                         
  10  -8   3         61.48         50.87        15.21 o                         
  11  -8   3          1.08         -2.14        15.84 o                         
  12  -8   3         31.70         21.22        19.79 o                         
  13  -8   3          3.58         18.73        24.17 o                         
 -10  -7   3         41.66         30.49        27.37 o                         
  -9  -7   3         68.03         56.23        23.66 o                         
  -8  -7   3        173.67        161.22        25.00 o                         
  -7  -7   3         48.97         64.10        19.48 o                         
  -6  -7   3         22.08         29.36        16.45 o                         
  -5  -7   3        669.17        545.41        20.28 o                         
  -4  -7   3        143.11        163.43        12.76 o                         
  -3  -7   3        176.24        194.99        14.78 o                         
  -2  -7   3         54.21         62.52         7.84 o                         
  -1  -7   3         14.27          0.52         5.74 o                         
   0  -7   3        720.92        776.27        21.92 o                         
   1  -7   3       2930.98       3601.85        58.82 o                         
   2  -7   3         16.04         22.28         4.79 o                         
   3  -7   3       2228.72       2418.46        19.31 o                         
   4  -7   3       1806.13       1930.61        43.56 o                         
   5  -7   3        857.43       1008.86        29.70 o                         
   6  -7   3        906.20        974.50        53.26 o                         
   7  -7   3         68.06         73.35        11.70 o                         
   8  -7   3         84.66         65.59        13.12 o                         
   9  -7   3        482.83        545.77        24.77 o                         
  10  -7   3        106.83        108.49        17.53 o                         
  11  -7   3        127.67        147.74        20.56 o                         
  12  -7   3          0.64         15.25        20.06 o                         
  13  -7   3          6.69          9.56        24.79 o                         
 -11  -6   3         14.60         11.56        33.57 o                         
 -10  -6   3          5.56          6.66        22.83 o                         
  -9  -6   3         24.07         30.13        20.31 o                         
  -8  -6   3          6.28          1.71        17.83 o                         
  -7  -6   3         98.09         98.38        18.63 o                         
  -6  -6   3        265.50        249.57        20.66 o                         
  -5  -6   3         14.58          6.72         8.52 o                         
  -4  -6   3       1375.67       1534.97        48.88 o                         
  -3  -6   3       1426.73       1352.08        44.24 o                         
  -2  -6   3       1560.23       1916.91        63.57 o                         
  -1  -6   3       1544.71       1405.70        27.83 o                         
   0  -6   3       2426.51       2289.72        50.24 o                         
   1  -6   3       5133.13       5718.25       163.34 o                         
   2  -6   3         94.53         64.56         4.89 o                         
   3  -6   3       3832.89       3879.59       433.69 o                         
   4  -6   3        221.98        104.85         7.80 o                         
   5  -6   3          0.29          6.64         7.79 o                         
   6  -6   3         84.71         63.41         9.75 o                         
   7  -6   3        572.12        616.97        20.76 o                         
   8  -6   3         48.37         79.48        11.16 o                         
   9  -6   3         38.56         55.68        12.22 o                         
  10  -6   3        341.15        334.55        21.08 o                         
  11  -6   3          1.66         -4.08        16.35 o                         
  12  -6   3         93.41         82.54        22.97 o                         
  13  -6   3          0.11          2.97        25.62 o                         
 -11  -5   3          5.58         -5.92        26.00 o                         
 -10  -5   3         97.77        105.78        23.70 o                         
  -9  -5   3         73.58         62.72        20.11 o                         
  -8  -5   3        450.76        477.57        25.02 o                         
  -7  -5   3         42.84         43.19        12.28 o                         
  -6  -5   3         25.92         19.68         9.38 o                         
  -5  -5   3        247.84        278.46        11.88 o                         
  -4  -5   3       1289.41       1314.35        38.77 o                         
  -3  -5   3         47.02         69.24         6.26 o                         
  -2  -5   3        206.14        153.91         6.82 o                         
  -1  -5   3         10.83          6.27         4.58 o                         
   0  -5   3        132.91        126.15         6.19 o                         
   1  -5   3       1528.10       1694.91        42.63 o                         
   2  -5   3       3732.32       3943.01        58.16 o                         
   3  -5   3          1.07         -0.80         4.49 o                         
   4  -5   3        412.77        258.77        10.96 o                         
   5  -5   3        105.97         95.81         9.02 o                         
   6  -5   3         68.19         78.54         9.98 o                         
   7  -5   3        207.52        159.43        10.59 o                         
   8  -5   3          3.70         -0.39         9.22 o                         
   9  -5   3         11.79          4.19        11.37 o                         
  10  -5   3         97.59         75.31        14.90 o                         
  11  -5   3        129.45         98.59        20.34 o                         
  12  -5   3        127.05        122.61        24.28 o                         
  13  -5   3          1.98          8.00        27.63 o                         
 -12  -4   3        104.26         63.10        51.74 o                         
 -11  -4   3          7.78         15.26        23.11 o                         
 -10  -4   3        202.84        236.95        24.36 o                         
  -9  -4   3          1.39          7.05        13.48 o                         
  -8  -4   3        106.98        112.96        14.29 o                         
  -7  -4   3          5.59          9.01        10.03 o                         
  -6  -4   3         90.65        105.29        10.19 o                         
  -5  -4   3        606.99        488.79        22.45 o                         
  -4  -4   3        710.58        704.36        21.99 o                         
  -3  -4   3       2609.07       2752.56        66.35 o                         
  -2  -4   3       1928.07       2006.97        48.03 o                         
  -1  -4   3         61.07         56.24         5.08 o                         
   0  -4   3          0.28          2.07         3.35 o                         
   1  -4   3       2158.08       2445.85        17.88 o                         
   2  -4   3       6448.33       7019.50       184.29 o                         
   3  -4   3         21.18         54.76         6.95 o                         
   4  -4   3       2057.61       2016.07        61.34 o                         
   5  -4   3        267.17        219.66        10.61 o                         
   6  -4   3        269.20        206.11         8.54 o                         
   7  -4   3        727.28        734.40        20.98 o                         
   8  -4   3        439.90        484.59        16.88 o                         
   9  -4   3        104.48        114.46        14.62 o                         
  10  -4   3          1.21          9.82        13.71 o                         
  11  -4   3          2.94          8.94        16.20 o                         
  12  -4   3         16.83         18.87        24.02 o                         
  13  -4   3         13.96         22.46        28.56 o                         
 -12  -3   3          0.50          0.81        24.03 o                         
 -11  -3   3         29.52         26.59        17.44 o                         
 -10  -3   3         13.81          1.08        14.25 o                         
  -9  -3   3        185.90        214.31        17.15 o                         
  -8  -3   3         12.66          0.34        10.56 o                         
  -7  -3   3         90.72         59.72        10.47 o                         
  -6  -3   3        111.18         93.98         9.20 o                         
  -5  -3   3        465.93        489.52        14.82 o                         
  -4  -3   3          2.48          3.69         4.71 o                         
  -3  -3   3        163.41        173.09         6.06 o                         
  -2  -3   3        115.61         71.64         4.33 o                         
  -1  -3   3        626.62        740.88        19.98 o                         
   0  -3   3        772.14        733.33        11.54 o                         
   1  -3   3       2571.77       3024.23        48.29 o                         
   2  -3   3       1975.78       2242.93        81.74 o                         
   3  -3   3       1070.11       1093.85        23.07 o                         
   4  -3   3          8.78          8.86         5.72 o                         
   5  -3   3       2076.37       2334.12        42.09 o                         
   6  -3   3       1286.67       1261.84        25.60 o                         
   7  -3   3        123.11        106.42        11.37 o                         
   8  -3   3        304.01        288.78        17.48 o                         
   9  -3   3         17.37          5.80        12.19 o                         
  10  -3   3        152.57        151.36        18.31 o                         
  11  -3   3        253.56        257.98        23.95 o                         
  12  -3   3        109.20        131.55        27.78 o                         
  13  -3   3          4.80          9.06        29.36 o                         
 -13  -2   3         10.88         23.72        59.83 o                         
 -12  -2   3         11.38         10.45        18.63 o                         
 -11  -2   3        120.82         98.89        17.52 o                         
 -10  -2   3        649.52        623.05        22.08 o                         
  -9  -2   3         23.07         40.58        12.26 o                         
  -8  -2   3       1160.38       1228.46        30.41 o                         
  -7  -2   3          2.64          8.21         8.43 o                         
  -6  -2   3          0.56          7.48         6.63 o                         
  -5  -2   3         32.73         33.14         5.66 o                         
  -4  -2   3         38.90         26.55         4.69 o                         
  -3  -2   3       2311.35       2144.43        50.07 o                         
  -2  -2   3       8569.07       9067.02       280.76 o                         
  -1  -2   3       9080.18       9308.15       218.14 o                         
   0  -2   3       2196.74       2221.46        68.82 o                         
   1  -2   3       1003.68        907.50        14.89 o                         
   2  -2   3       4905.96       5235.87        89.84 o                         
   3  -2   3        348.28        389.51         8.31 o                         
   4  -2   3        713.87        785.18        21.85 o                         
   5  -2   3       1114.48       1268.82        47.13 o                         
   6  -2   3        105.73         82.63         9.90 o                         
   7  -2   3       1356.95       1248.20        41.61 o                         
   8  -2   3        333.30        307.23        16.72 o                         
   9  -2   3        120.02        144.73        17.29 o                         
  10  -2   3        384.61        463.97        26.73 o                         
  11  -2   3          0.78          4.63        16.52 o                         
  12  -2   3         12.60         22.29        21.01 o                         
  13  -2   3          4.41        -20.19        64.95 o                         
 -13  -1   3         32.00         35.84        23.26 o                         
 -12  -1   3         37.68         50.91        19.56 o                         
 -11  -1   3        261.61        319.24        21.89 o                         
 -10  -1   3          0.09          3.82        12.39 o                         
  -9  -1   3          3.65         -1.20        10.35 o                         
  -8  -1   3        413.55        394.37        14.68 o                         
  -7  -1   3         73.36         81.52         9.51 o                         
  -6  -1   3        399.25        344.32        12.42 o                         
  -5  -1   3        482.50        475.09        15.54 o                         
  -4  -1   3         50.71         74.48         5.20 o                         
  -3  -1   3         86.96        120.38         4.70 o                         
  -2  -1   3      13852.42      14920.18       440.83 o                         
  -1  -1   3        622.43        610.43        18.07 o                         
   0  -1   3        563.41        658.19        13.88 o                         
   1  -1   3       2938.48       3399.21        71.10 o                         
   2  -1   3         74.66         61.17         4.04 o                         
   3  -1   3         27.65         28.37         4.19 o                         
   4  -1   3       1408.57       1472.43        42.93 o                         
   5  -1   3        592.57        584.08        27.88 o                         
   6  -1   3          6.21         10.20         8.15 o                         
   7  -1   3         96.33        105.97        12.69 o                         
   8  -1   3        276.07        225.76        16.61 o                         
   9  -1   3        376.42        469.22        20.07 o                         
  10  -1   3        155.55        154.95        18.08 o                         
  11  -1   3         94.76         99.61        20.04 o                         
  12  -1   3          3.99         -1.69        22.05 o                         
 -13   0   3         14.86         18.72        28.66 o                         
 -12   0   3          2.20          3.06        17.00 o                         
 -11   0   3        208.52        188.54        17.42 o                         
 -10   0   3        102.83        104.04        13.85 o                         
  -9   0   3         59.10         62.61        11.02 o                         
  -8   0   3         20.74         29.73         9.10 o                         
  -7   0   3          2.43          3.60         6.99 o                         
  -6   0   3         64.31         57.76         6.84 o                         
  -5   0   3         21.02          8.73         4.87 o                         
  -4   0   3         26.54         32.92         4.19 o                         
  -3   0   3       6113.00       6393.68       169.91 o                         
  -2   0   3       3264.60       3524.96        97.15 o                         
  -1   0   3       3579.12       3433.76       160.37 o                         
   0   0   3        322.71        225.06         6.09 o                         
   1   0   3       6149.83       6109.06       142.71 o                         
   2   0   3       3274.08       3417.58        59.13 o                         
   3   0   3         88.12         93.19         4.98 o                         
   4   0   3        694.08        778.10        19.88 o                         
   5   0   3        417.28        386.36         9.19 o                         
   6   0   3        171.13        190.99         9.93 o                         
   7   0   3         34.33         39.47         8.76 o                         
   8   0   3         60.28         55.04        10.19 o                         
   9   0   3          3.58          8.38        13.44 o                         
  10   0   3         57.14         55.93        16.64 o                         
  11   0   3        223.10        268.68        25.26 o                         
  12   0   3          0.02         -0.84        24.13 o                         
 -14   1   3          0.69         -7.12        44.87 o                         
 -13   1   3          2.48         -2.88        26.71 o                         
 -12   1   3         84.34         75.44        23.02 o                         
 -11   1   3         60.18         59.20        14.79 o                         
 -10   1   3         72.83         75.71        12.40 o                         
  -9   1   3         57.84         56.02        10.62 o                         
  -8   1   3        125.50        114.31        10.25 o                         
  -7   1   3       1067.81       1171.68        57.73 o                         
  -6   1   3        360.74        411.05        20.92 o                         
  -5   1   3          1.90          5.14         4.45 o                         
  -4   1   3       2082.13       2154.74       100.26 o                         
  -3   1   3       4233.14       4192.87       114.24 o                         
  -2   1   3        938.73        674.71        28.44 o                         
  -1   1   3      34811.56      37153.95      1673.55 o                         
   0   1   3       2569.50       2495.54        58.80 o                         
   1   1   3         32.59         43.91         4.04 o                         
   2   1   3        749.06        830.00        21.69 o                         
   3   1   3        853.38        988.05        17.98 o                         
   4   1   3        523.70        585.05        27.33 o                         
   5   1   3         46.55         42.28         7.43 o                         
   6   1   3       1699.62       1666.85        31.13 o                         
   7   1   3        279.74        361.78        14.04 o                         
   8   1   3        461.34        541.95        17.15 o                         
   9   1   3        146.69        127.51        13.88 o                         
  10   1   3          1.19         -0.30        16.27 o                         
  11   1   3         14.60         12.47        20.38 o                         
  12   1   3          1.17          8.83        34.47 o                         
 -14   2   3          4.63         -2.24        38.01 o                         
 -13   2   3         54.41         43.23        25.29 o                         
 -12   2   3         13.06          1.47        20.18 o                         
 -11   2   3          0.15          1.20        17.49 o                         
 -10   2   3        298.79        329.82        17.12 o                         
  -9   2   3        790.21        835.77        41.39 o                         
  -8   2   3         33.12         30.92         8.14 o                         
  -7   2   3        803.87        733.48        26.73 o                         
  -6   2   3        191.17        222.80         9.20 o                         
  -5   2   3       1513.49       1808.10        72.54 o                         
  -4   2   3        667.90        587.00        22.83 o                         
  -2   2   3       4762.51       5249.57       154.10 o                         
  -1   2   3        634.15        689.75        29.08 o                         
   0   2   3        315.38        381.50        11.93 o                         
   1   2   3        821.38        807.09        17.22 o                         
   2   2   3         11.39         27.84         4.67 o                         
   3   2   3        260.75        263.28        11.09 o                         
   4   2   3        178.69        173.10         8.33 o                         
   5   2   3         42.50         22.69         7.59 o                         
   6   2   3        120.89         96.56        10.50 o                         
   7   2   3          2.76          8.89         9.80 o                         
   8   2   3         67.14         57.90        12.32 o                         
   9   2   3         36.47         44.47        13.94 o                         
  10   2   3          7.71          2.37        14.48 o                         
  11   2   3          9.24         12.78        23.33 o                         
 -14   3   3         25.84         26.55        30.52 o                         
 -13   3   3        100.09         68.35        25.52 o                         
 -12   3   3         12.02          5.34        19.75 o                         
 -11   3   3        323.32        418.43        26.73 o                         
 -10   3   3          4.14         16.24        15.55 o                         
  -9   3   3        658.63        685.70        38.56 o                         
  -8   3   3         18.66         28.66         7.55 o                         
  -7   3   3        727.73        600.03        27.39 o                         
  -6   3   3        590.37        559.57        22.99 o                         
  -5   3   3       1371.57       1315.85        55.02 o                         
  -4   3   3        225.43        350.65        15.38 o                         
  -3   3   3        165.04        180.16         9.69 o                         
  -2   3   3       1850.84       2291.46        71.96 o                         
  -1   3   3          0.43         18.11         3.94 o                         
   0   3   3         70.51         48.74         4.54 o                         
   1   3   3       1710.55       1840.78        45.94 o                         
   2   3   3       3624.23       4002.99        87.83 o                         
   3   3   3        672.42        696.68        25.51 o                         
   4   3   3         85.68         50.53         8.69 o                         
   5   3   3       1110.53       1066.60        34.03 o                         
   6   3   3        992.36        943.60        22.40 o                         
   7   3   3         41.15         63.23        12.28 o                         
   8   3   3        334.58        318.33        17.84 o                         
   9   3   3        164.54        171.74        18.20 o                         
  10   3   3          7.76          3.20        16.88 o                         
  11   3   3         75.14         92.62        33.11 o                         
 -14   4   3         11.33         17.82        28.50 o                         
 -13   4   3         20.51         18.36        23.64 o                         
 -12   4   3          7.58          4.61        20.01 o                         
 -11   4   3         37.33         32.50        17.92 o                         
 -10   4   3         43.85         32.52        14.94 o                         
  -9   4   3          0.03          9.47        12.72 o                         
  -8   4   3         78.24         90.88        14.12 o                         
  -7   4   3        710.47        776.08        38.19 o                         
  -6   4   3       1838.73       2013.85        87.18 o                         
  -5   4   3       1608.43       1800.34        99.61 o                         
  -4   4   3        154.21        119.78         7.26 o                         
  -3   4   3         46.85         40.17         5.40 o                         
  -2   4   3        248.03        303.77        15.35 o                         
   0   4   3        947.11       1074.38        31.75 o                         
   1   4   3       1268.95       1535.40        50.96 o                         
   2   4   3         53.87         64.20         6.68 o                         
   3   4   3       1187.04       1081.69        32.60 o                         
   4   4   3        199.02        139.38        11.75 o                         
   5   4   3         50.45         62.01        11.38 o                         
   6   4   3         61.61         59.42        12.87 o                         
   7   4   3        116.93        142.40        16.12 o                         
   8   4   3          4.03         -2.00        14.64 o                         
   9   4   3         55.73         66.21        18.92 o                         
  10   4   3          4.17          3.27        22.00 o                         
 -14   5   3          0.10         -4.44        27.91 o                         
 -13   5   3         29.54         42.16        24.66 o                         
 -12   5   3         25.72          9.38        19.62 o                         
 -11   5   3        191.75        190.74        21.82 o                         
 -10   5   3        171.66        229.84        20.60 o                         
  -9   5   3        754.21        869.15        25.89 o                         
  -8   5   3         36.71         54.65        11.45 o                         
  -7   5   3       3510.70       4107.67       146.71 o                         
  -6   5   3         88.53         72.02         7.43 o                         
  -5   5   3        722.31        726.90        33.81 o                         
  -4   5   3         12.16          8.74         5.98 o                         
  -3   5   3       2957.16       3391.10       126.30 o                         
  -2   5   3         91.90         57.70         5.36 o                         
  -1   5   3        185.32        237.22         7.70 o                         
   0   5   3       1235.98       1137.81        39.47 o                         
   1   5   3        138.79        151.34         7.95 o                         
   2   5   3        987.95        961.52        34.32 o                         
   3   5   3        304.51        377.97        13.39 o                         
   4   5   3         41.30         44.05        10.68 o                         
   5   5   3         52.82         77.94        13.11 o                         
   6   5   3          8.88          9.03        12.90 o                         
   7   5   3         53.24         75.66        16.09 o                         
   8   5   3          0.57          2.40        18.20 o                         
   9   5   3         18.88         20.67        24.83 o                         
  10   5   3         27.74         40.55        68.35 o                         
 -14   6   3          7.78          8.42        28.74 o                         
 -13   6   3         94.16         97.01        25.27 o                         
 -12   6   3          0.37         -1.63        17.71 o                         
 -11   6   3        106.30         73.29        18.80 o                         
 -10   6   3         26.82         34.98        16.16 o                         
  -9   6   3        210.92        160.25        16.21 o                         
  -8   6   3         91.16        143.66        17.60 o                         
  -7   6   3        281.74        281.41        14.89 o                         
  -6   6   3         27.97         15.31         6.36 o                         
  -5   6   3        125.92        165.53         8.42 o                         
  -4   6   3       1479.87       1281.18        48.94 o                         
  -3   6   3       9881.74      11522.30       346.03 o                         
  -2   6   3        123.72        133.36         7.00 o                         
  -1   6   3        697.74        847.97        33.06 o                         
   0   6   3         82.02         91.74         7.61 o                         
   1   6   3        653.58        618.33        22.66 o                         
   2   6   3        953.68       1005.61        35.81 o                         
   3   6   3        157.71        134.47        12.12 o                         
   4   6   3         68.73         80.08        13.05 o                         
   5   6   3         77.89         65.80        14.33 o                         
   6   6   3         36.02         32.23        16.00 o                         
   7   6   3          3.99          7.59        20.19 o                         
   8   6   3          5.05          1.71        22.72 o                         
   9   6   3          4.24          0.61        28.23 o                         
 -14   7   3          3.74         -0.52        27.48 o                         
 -13   7   3         40.58         37.64        21.98 o                         
 -12   7   3        137.10         79.90        22.05 o                         
 -11   7   3         13.02         16.91        17.59 o                         
 -10   7   3         16.94         16.21        14.41 o                         
  -9   7   3        172.72        160.07        20.86 o                         
  -8   7   3         14.89         31.08        11.36 o                         
  -7   7   3        127.02        114.01        14.37 o                         
  -6   7   3       2411.03       2364.96       105.52 o                         
  -5   7   3       1134.88        854.80        36.19 o                         
  -4   7   3          0.19          2.01         7.34 o                         
  -3   7   3        189.88        135.03        10.46 o                         
  -2   7   3        113.03         46.28         6.95 o                         
  -1   7   3         20.85          7.29         6.60 o                         
   0   7   3        279.98        303.27        11.29 o                         
   1   7   3        501.43        474.90        13.75 o                         
   2   7   3        291.70        245.82        13.99 o                         
   3   7   3        168.47        197.92        15.58 o                         
   4   7   3          0.93         -2.07        14.08 o                         
   5   7   3         98.49        100.82        21.06 o                         
   6   7   3         16.34         16.69        19.74 o                         
   7   7   3         16.54         30.29        24.14 o                         
   8   7   3          0.27          2.05        27.49 o                         
 -14   8   3         21.55          6.78        28.51 o                         
 -13   8   3          1.23          6.30        23.77 o                         
 -12   8   3          1.26          5.35        20.50 o                         
 -11   8   3         36.77         31.08        16.60 o                         
 -10   8   3         11.25          0.82        14.11 o                         
  -9   8   3        621.82        634.24        21.78 o                         
  -8   8   3          3.94          0.95        12.69 o                         
  -7   8   3        432.04        394.09        19.12 o                         
  -6   8   3         30.51         32.63         9.18 o                         
  -5   8   3         12.65         82.06        10.32 o                         
  -4   8   3        715.00        631.74        32.46 o                         
  -3   8   3        255.37        169.25        10.12 o                         
  -2   8   3         15.21          9.03         7.52 o                         
  -1   8   3         37.44         37.19         8.99 o                         
   0   8   3        639.25        719.31        15.92 o                         
   1   8   3         48.64         59.70        11.25 o                         
   2   8   3        125.76         89.17        14.24 o                         
   3   8   3         62.27         30.19        16.96 o                         
   4   8   3         32.80         33.15        19.48 o                         
   5   8   3         28.90         30.73        20.97 o                         
   6   8   3         13.83          8.79        22.30 o                         
   7   8   3        288.43        309.03        35.55 o                         
   8   8   3          0.35         -0.82        69.51 o                         
 -14   9   3         79.12         45.60        28.20 o                         
 -13   9   3          0.02         -7.03        24.65 o                         
 -12   9   3          2.59         22.08        22.15 o                         
 -11   9   3        538.15        675.72        29.81 o                         
 -10   9   3          7.31          0.74        13.88 o                         
  -9   9   3         89.37         69.07        15.43 o                         
  -8   9   3        942.30        957.58        62.08 o                         
  -7   9   3        596.22        569.57        22.09 o                         
  -6   9   3        206.71        140.90        12.33 o                         
  -5   9   3         67.21         88.81        11.44 o                         
  -4   9   3       1175.01       1179.67        67.63 o                         
  -3   9   3         64.70        203.20        13.92 o                         
  -2   9   3        283.36        175.40        12.17 o                         
  -1   9   3         15.13          3.99         9.41 o                         
   0   9   3          5.23         16.26        12.06 o                         
   1   9   3         57.30         37.29        15.23 o                         
   2   9   3         80.87        122.66        17.79 o                         
   3   9   3         41.41         30.12        18.05 o                         
   4   9   3        165.84        190.98        25.69 o                         
   5   9   3         15.87         24.52        23.24 o                         
   6   9   3          0.11         -6.98        26.01 o                         
   7   9   3         43.92         29.50        39.64 o                         
 -14  10   3         72.01         59.91        68.69 o                         
 -13  10   3         22.77         34.63        26.94 o                         
 -12  10   3         57.29         81.62        21.84 o                         
 -11  10   3          7.18         10.42        21.54 o                         
 -10  10   3         12.99          9.10        15.18 o                         
  -9  10   3         15.61         30.44        16.93 o                         
  -8  10   3         58.33         36.80        15.20 o                         
  -7  10   3        209.12        145.07        18.34 o                         
  -6  10   3         28.73         35.84        11.17 o                         
  -5  10   3       1763.24       1701.10        84.95 o                         
  -4  10   3       1720.16       2006.80        81.09 o                         
  -3  10   3         69.02        115.35        14.08 o                         
  -2  10   3        647.66        598.42        39.22 o                         
  -1  10   3          5.74         27.29        12.94 o                         
   0  10   3        181.49        200.22        20.80 o                         
   1  10   3        174.00        167.15        21.56 o                         
   2  10   3         99.79         66.63        20.14 o                         
   3  10   3        272.31        264.96        33.98 o                         
   4  10   3        508.67        412.64        36.35 o                         
   5  10   3          1.19         -0.89        25.71 o                         
   6  10   3          3.24          0.65        30.81 o                         
 -13  11   3          0.18          0.64        25.48 o                         
 -12  11   3        107.33        124.70        23.60 o                         
 -11  11   3         26.63          5.04        17.34 o                         
 -10  11   3          2.56         -3.83        16.51 o                         
  -9  11   3         44.98         45.01        19.30 o                         
  -8  11   3         93.59         13.72        20.96 o                         
  -7  11   3         18.06          2.92        15.50 o                         
  -6  11   3        195.09        294.71        17.07 o                         
  -5  11   3        270.24        323.79        19.84 o                         
  -4  11   3        749.66        833.84        28.30 o                         
  -3  11   3        298.86        253.53        21.39 o                         
  -2  11   3         51.88         71.44        17.26 o                         
  -1  11   3        367.64        443.52        34.18 o                         
   0  11   3        435.14        479.45        26.78 o                         
   1  11   3        123.70        133.81        22.38 o                         
   2  11   3        158.58        183.13        25.99 o                         
   3  11   3         11.84          2.81        29.12 o                         
   4  11   3        275.96        320.01        43.74 o                         
   5  11   3        136.36        115.10        40.89 o                         
 -13  12   3        125.19        135.82        29.88 o                         
 -12  12   3          0.12          1.00        28.56 o                         
 -11  12   3        135.15         73.63        20.68 o                         
 -10  12   3          3.82          2.29        20.65 o                         
  -9  12   3         62.67         74.08        22.20 o                         
  -8  12   3        231.54        294.71        24.77 o                         
  -7  12   3         63.08        115.44        24.07 o                         
  -6  12   3        254.20        407.11        32.60 o                         
  -5  12   3        731.93        666.20        26.90 o                         
  -4  12   3          3.04          3.39        15.01 o                         
  -3  12   3          0.38          2.52        16.09 o                         
  -2  12   3        449.33        388.40        26.15 o                         
  -1  12   3         84.18         89.57        37.83 o                         
   0  12   3         12.01          3.11        24.88 o                         
   1  12   3        469.19        532.24        32.73 o                         
   2  12   3          9.33          4.36        24.62 o                         
   3  12   3         70.53         63.52        35.47 o                         
   4  12   3         24.61         31.31        38.80 o                         
 -12  13   3          0.35          7.36        23.58 o                         
 -11  13   3        106.26        157.74        25.60 o                         
 -10  13   3        183.07        180.63        34.68 o                         
  -9  13   3          2.92         10.71        23.23 o                         
  -8  13   3        114.17        132.06        27.20 o                         
  -7  13   3         27.04         36.18        23.05 o                         
  -6  13   3         34.80         14.05        16.30 o                         
  -5  13   3         23.26         41.74        17.64 o                         
  -4  13   3         52.62        109.51        19.49 o                         
  -3  13   3          3.42          1.92        18.51 o                         
  -2  13   3          0.49          1.95        22.42 o                         
  -1  13   3         53.00         48.23        26.42 o                         
   0  13   3         47.40         38.32        30.44 o                         
   1  13   3          0.95          0.30        32.85 o                         
   2  13   3         37.79         19.15        30.30 o                         
   3  13   3         46.45         37.74        40.55 o                         
 -11  14   3         26.91         15.92        32.56 o                         
 -10  14   3         66.97         96.43        34.93 o                         
  -9  14   3         20.99         22.43        26.77 o                         
  -8  14   3          7.54          9.58        26.14 o                         
  -7  14   3        306.83        418.39        37.63 o                         
  -6  14   3        443.73        648.72        63.75 o                         
  -5  14   3         51.21         29.51        19.98 o                         
  -4  14   3        187.25        165.78        23.57 o                         
  -3  14   3          5.50          7.96        21.69 o                         
  -2  14   3         13.47          6.16        25.86 o                         
  -1  14   3         46.12         43.12        30.01 o                         
   0  14   3         81.08         67.92        52.51 o                         
   1  14   3          2.32         -5.86        38.59 o                         
 -10  15   3         18.84         20.02        38.34 o                         
  -9  15   3          0.01          1.59        30.33 o                         
  -8  15   3         12.07          6.25        29.98 o                         
  -7  15   3          0.03         -4.93        30.19 o                         
  -6  15   3        109.38        123.73        34.92 o                         
  -5  15   3         35.12         26.01        22.95 o                         
  -4  15   3         25.82         15.57        21.93 o                         
  -3  15   3        170.65        155.36        32.89 o                         
  -2  15   3         79.81         58.63        31.43 o                         
  -1  15   3          1.62         -1.12        34.68 o                         
   0  15   3          0.28          2.97        65.04 o                         
  -9  16   3         96.56         46.49        50.49 o                         
  -8  16   3          0.55          6.28        35.84 o                         
  -7  16   3        119.36         95.20        38.34 o                         
  -6  16   3          4.45          4.92        37.49 o                         
  -5  16   3         11.85          2.45        26.20 o                         
  -4  16   3         66.97         36.94        33.11 o                         
  -3  16   3         90.29        109.84        61.29 o                         
   2 -18   4          3.31         -0.13        49.67 o                         
   3 -18   4          4.81         -0.38        39.92 o                         
   4 -18   4          1.25          8.68        32.58 o                         
   5 -18   4          7.15          1.24        32.70 o                         
   6 -18   4          0.78         -7.73        32.12 o                         
   7 -18   4          0.21        -11.06        65.51 o                         
   1 -17   4        118.69        104.88        25.85 o                         
   2 -17   4        209.21        343.67        43.01 o                         
   3 -17   4         47.43         75.43        31.66 o                         
   4 -17   4         71.46         61.49        29.53 o                         
   5 -17   4        176.09        157.90        31.14 o                         
   6 -17   4         11.52          2.82        26.41 o                         
   7 -17   4         25.59         14.88        27.53 o                         
   8 -17   4          6.59         18.63        30.60 o                         
   9 -17   4         16.00         19.62        32.30 o                         
  -2 -16   4        110.47        148.56        43.37 o                         
  -1 -16   4         93.14        108.21        27.94 o                         
   0 -16   4         12.16         18.43        22.28 o                         
   1 -16   4         39.01         22.77        20.16 o                         
   2 -16   4         80.51         59.31        28.56 o                         
   3 -16   4         93.61         95.37        28.35 o                         
   4 -16   4          6.01         -0.02        23.14 o                         
   5 -16   4         50.61         37.83        23.94 o                         
   6 -16   4          0.12          5.04        23.93 o                         
   7 -16   4          3.62          7.42        23.43 o                         
   8 -16   4          0.46          4.30        25.65 o                         
   9 -16   4        120.36         85.68        29.49 o                         
  10 -16   4          0.78         -2.54        27.52 o                         
  -3 -15   4         76.33        112.97        30.79 o                         
  -2 -15   4          1.33          1.29        23.29 o                         
  -1 -15   4        182.35        202.87        26.68 o                         
   0 -15   4        117.06        130.57        20.70 o                         
   1 -15   4          0.01          1.44        19.37 o                         
   2 -15   4         12.28          3.14        22.32 o                         
   3 -15   4         20.50         39.93        22.04 o                         
   4 -15   4        133.75        151.41        26.00 o                         
   5 -15   4         23.14         40.10        20.92 o                         
   6 -15   4        162.76        131.65        25.37 o                         
   7 -15   4         28.98         32.25        21.19 o                         
   8 -15   4         52.63         36.81        23.79 o                         
   9 -15   4          2.56          0.55        24.15 o                         
  10 -15   4         22.79         23.19        23.62 o                         
  11 -15   4          1.03          2.68        24.35 o                         
  -5 -14   4         38.63         44.33        57.55 o                         
  -4 -14   4        106.55        109.52        29.92 o                         
  -3 -14   4         59.77         60.92        24.98 o                         
  -2 -14   4         61.19         57.72        21.94 o                         
  -1 -14   4        193.77        241.27        22.22 o                         
   0 -14   4        233.85        215.97        20.13 o                         
   1 -14   4         34.50         46.26        18.49 o                         
   2 -14   4         28.39         11.97        16.61 o                         
   3 -14   4        280.02        245.18        26.69 o                         
   4 -14   4          0.13          1.97        18.00 o                         
   5 -14   4         64.88        116.07        21.97 o                         
   6 -14   4         39.00         61.33        19.06 o                         
   7 -14   4          1.42         10.88        17.59 o                         
   8 -14   4        118.61         66.66        21.55 o                         
   9 -14   4         54.16         82.27        23.35 o                         
  10 -14   4          0.10          1.91        18.14 o                         
  11 -14   4        136.76        142.85        26.32 o                         
  12 -14   4        143.17        135.95        45.68 o                         
  -5 -13   4          3.62         -5.34        25.02 o                         
  -4 -13   4         10.99          2.72        22.10 o                         
  -3 -13   4         86.17         84.40        22.40 o                         
  -2 -13   4         45.22         53.18        17.87 o                         
  -1 -13   4        197.51        196.36        19.51 o                         
   0 -13   4        154.68        147.76        16.95 o                         
   1 -13   4        157.45        119.30        15.26 o                         
   2 -13   4         47.34         27.78        14.75 o                         
   3 -13   4        170.30        190.00        18.73 o                         
   4 -13   4        499.12        551.02        28.08 o                         
   5 -13   4          6.86         17.47        15.79 o                         
   6 -13   4         29.54         23.59        15.86 o                         
   7 -13   4          4.60          1.15        15.33 o                         
   8 -13   4         29.87         13.89        17.74 o                         
   9 -13   4         33.84         38.75        18.42 o                         
  10 -13   4          2.90         10.31        27.00 o                         
  11 -13   4         16.13         11.03        33.78 o                         
  12 -13   4          6.14          5.07        39.84 o                         
  -6 -12   4          5.45         17.02        33.24 o                         
  -5 -12   4        157.19        176.16        28.04 o                         
  -4 -12   4        112.28        110.05        22.50 o                         
  -3 -12   4        682.04        663.06        38.56 o                         
  -2 -12   4        156.67        165.78        18.45 o                         
  -1 -12   4        125.54        130.50        16.01 o                         
   0 -12   4        248.44        260.96        16.39 o                         
   1 -12   4         20.88         36.60        11.22 o                         
   2 -12   4          0.00          5.16        12.19 o                         
   3 -12   4        221.73        132.78        15.68 o                         
   4 -12   4        206.80        112.21        14.69 o                         
   5 -12   4        139.05        101.27        18.37 o                         
   6 -12   4         56.57         64.38        18.57 o                         
   7 -12   4         22.77         12.75        14.13 o                         
   8 -12   4         35.59          3.40        31.46 o                         
   9 -12   4        166.47        127.53        27.30 o                         
  10 -12   4         12.96         18.43        21.71 o                         
  11 -12   4         32.20         26.38        24.07 o                         
  12 -12   4          0.35         -0.37        29.12 o                         
  13 -12   4         24.76         21.38        28.32 o                         
  -7 -11   4         25.81         23.76        35.02 o                         
  -6 -11   4          5.72         -3.32        28.02 o                         
  -5 -11   4         43.56         39.78        21.25 o                         
  -4 -11   4         51.21         61.52        19.42 o                         
  -3 -11   4        518.34        525.39        23.62 o                         
  -2 -11   4          3.70          0.53        11.47 o                         
  -1 -11   4        344.50        288.07        19.50 o                         
   0 -11   4       1627.75       1595.69        26.12 o                         
   1 -11   4         30.36         59.46        10.65 o                         
   2 -11   4         96.24         87.43        13.05 o                         
   3 -11   4         25.55         12.32        10.01 o                         
   4 -11   4          1.84          4.51        10.05 o                         
   5 -11   4        169.71        158.18        13.87 o                         
   6 -11   4        621.54        453.68        28.32 o                         
   7 -11   4          3.80         10.69        17.83 o                         
   8 -11   4        295.37        269.66        27.34 o                         
   9 -11   4          5.25         -0.73        17.31 o                         
  10 -11   4         13.78         12.99        20.96 o                         
  11 -11   4         11.46         11.60        23.69 o                         
  12 -11   4        199.64        193.68        40.30 o                         
  13 -11   4          6.10          9.16        26.80 o                         
  -8 -10   4         20.03         33.48        36.44 o                         
  -7 -10   4         26.49         30.12        30.34 o                         
  -6 -10   4         60.25         76.37        28.90 o                         
  -5 -10   4         57.54         63.77        19.72 o                         
  -4 -10   4        151.00        159.07        21.12 o                         
  -3 -10   4       1192.29       1264.39        34.68 o                         
  -2 -10   4         88.24         64.49        12.39 o                         
  -1 -10   4        461.65        452.06        16.73 o                         
   0 -10   4        316.10        374.81        21.38 o                         
   1 -10   4        255.98        306.26        12.65 o                         
   2 -10   4        266.94        251.60        14.72 o                         
   3 -10   4        101.10        115.60        12.15 o                         
   4 -10   4       1061.96       1024.56        20.52 o                         
   5 -10   4         17.23         38.14         8.61 o                         
   6 -10   4         69.22         95.73        14.93 o                         
   7 -10   4         15.63         15.51        17.08 o                         
   8 -10   4        691.93        563.27        45.79 o                         
   9 -10   4          2.26          0.46        17.51 o                         
  10 -10   4        191.45        206.29        26.12 o                         
  11 -10   4         16.89          6.05        16.10 o                         
  12 -10   4         34.28         60.21        21.39 o                         
  13 -10   4          4.14          6.31        25.13 o                         
  -9  -9   4          0.97          0.24        28.06 o                         
  -8  -9   4         22.85         12.76        24.68 o                         
  -7  -9   4         43.05         41.69        22.39 o                         
  -6  -9   4          5.98          3.76        19.05 o                         
  -5  -9   4          2.51          0.39        15.91 o                         
  -4  -9   4         22.72         18.82        15.47 o                         
  -3  -9   4         80.32        114.98        14.09 o                         
  -2  -9   4        559.78        551.97        17.75 o                         
  -1  -9   4          8.90         14.17         8.46 o                         
   0  -9   4        153.95        125.44        10.47 o                         
   1  -9   4        242.66        202.99         9.65 o                         
   2  -9   4        258.80        236.98        22.01 o                         
   3  -9   4         13.06         32.17         7.37 o                         
   4  -9   4        476.19        437.98        33.79 o                         
   5  -9   4         50.69         55.26        11.50 o                         
   6  -9   4         42.29         62.12        11.02 o                         
   7  -9   4        941.93        889.66        35.97 o                         
   8  -9   4        329.43        350.19        22.23 o                         
   9  -9   4        145.73        115.89        20.18 o                         
  10  -9   4          5.29          9.17        19.10 o                         
  11  -9   4         23.01         24.06        17.18 o                         
  12  -9   4          7.00         -3.62        20.11 o                         
  13  -9   4          4.42          1.86        24.25 o                         
 -10  -8   4          0.91          2.49        34.46 o                         
  -9  -8   4          0.60          1.16        25.29 o                         
  -8  -8   4         11.99          5.58        22.00 o                         
  -7  -8   4        106.45        102.49        22.45 o                         
  -6  -8   4         86.21         71.34        16.42 o                         
  -5  -8   4        560.68        523.63        21.48 o                         
  -4  -8   4          0.20          3.13        10.08 o                         
  -3  -8   4         51.08         61.34        10.19 o                         
  -2  -8   4       2014.17       1949.63        67.08 o                         
  -1  -8   4        803.25        835.02        33.44 o                         
   0  -8   4       9010.08       9707.17       168.12 o                         
   1  -8   4        898.71        883.97        17.76 o                         
   2  -8   4       2998.90       3194.28        54.68 o                         
   3  -8   4        284.88        242.36         8.04 o                         
   4  -8   4       1719.30       1891.05        30.26 o                         
   5  -8   4        188.67        148.46        10.97 o                         
   6  -8   4       1086.49       1093.12        40.58 o                         
   7  -8   4        566.62        512.15        24.50 o                         
   8  -8   4        817.74        896.12        57.89 o                         
   9  -8   4         14.04         23.65        16.98 o                         
  10  -8   4         10.80          5.52        14.41 o                         
  11  -8   4         41.77         44.72        17.75 o                         
  12  -8   4         43.79         33.92        20.77 o                         
  13  -8   4         13.20          3.06        25.44 o                         
 -10  -7   4          8.41         -9.86        24.98 o                         
  -9  -7   4         36.89         39.55        24.18 o                         
  -8  -7   4        131.36        170.26        24.22 o                         
  -7  -7   4         66.07         52.21        19.14 o                         
  -6  -7   4        141.75        109.14        15.95 o                         
  -5  -7   4        479.84        477.67        19.43 o                         
  -4  -7   4        102.91         98.54        14.74 o                         
  -3  -7   4          7.14          2.45         7.38 o                         
  -2  -7   4        120.30        130.34         9.20 o                         
  -1  -7   4        161.93        167.60         8.87 o                         
   0  -7   4       1287.12       1314.72        33.33 o                         
   1  -7   4        335.06        385.15        10.69 o                         
   2  -7   4       1742.67       2151.84        26.17 o                         
   3  -7   4        329.99        294.87        11.58 o                         
   4  -7   4        212.98        225.68        10.28 o                         
   5  -7   4        519.41        505.48        27.71 o                         
   6  -7   4         10.22          9.59         8.72 o                         
   7  -7   4        119.37         97.99        12.70 o                         
   8  -7   4        254.75        284.63        18.57 o                         
   9  -7   4        165.87        181.33        15.21 o                         
  10  -7   4         77.65         90.20        16.88 o                         
  11  -7   4         59.51         24.77        17.36 o                         
  12  -7   4          0.94          5.14        20.96 o                         
  13  -7   4         64.57         40.31        26.54 o                         
 -11  -6   4         29.02         29.46        28.00 o                         
 -10  -6   4         71.59         65.87        24.52 o                         
  -9  -6   4         26.00         28.07        20.59 o                         
  -8  -6   4        188.04        147.62        21.63 o                         
  -7  -6   4        384.32        399.66        23.57 o                         
  -6  -6   4        880.05        787.48        22.53 o                         
  -5  -6   4        158.84        135.89        11.01 o                         
  -4  -6   4         44.81         33.09         7.12 o                         
  -3  -6   4         85.79        108.96         7.39 o                         
  -2  -6   4        256.19        299.12        13.46 o                         
  -1  -6   4        385.23        419.54        13.14 o                         
   0  -6   4       2182.20       2325.29        42.30 o                         
   1  -6   4       1055.03        904.86        12.53 o                         
   2  -6   4       3986.10       4547.00        37.88 o                         
   3  -6   4        904.95        945.94        20.66 o                         
   4  -6   4       8570.74       8957.77       102.48 o                         
   5  -6   4        104.01         82.28        10.77 o                         
   6  -6   4        262.09        252.15        16.73 o                         
   7  -6   4         28.30         71.65        11.95 o                         
   8  -6   4         29.78         33.23        10.22 o                         
   9  -6   4         47.05         44.05        12.22 o                         
  10  -6   4         97.54         65.57        14.61 o                         
  11  -6   4          8.60         -4.59        17.42 o                         
  12  -6   4         13.01          9.11        21.88 o                         
  13  -6   4          0.39         -0.15        27.35 o                         
 -11  -5   4         22.12         10.40        24.98 o                         
 -10  -5   4         40.27         42.58        22.34 o                         
  -9  -5   4         17.05         13.53        18.47 o                         
  -8  -5   4        204.46        203.00        21.79 o                         
  -7  -5   4         73.43         91.14        13.07 o                         
  -6  -5   4        546.01        442.64        14.34 o                         
  -5  -5   4         69.85         76.44         8.25 o                         
  -4  -5   4         57.53         46.56         6.52 o                         
  -3  -5   4        139.98        143.05         7.07 o                         
  -2  -5   4       1389.98       1337.10        36.03 o                         
  -1  -5   4        576.55        635.68        13.60 o                         
   0  -5   4        258.73        222.65         7.16 o                         
   1  -5   4        433.44        513.67         7.56 o                         
   2  -5   4       2385.46       2729.85        39.61 o                         
   3  -5   4          3.79          7.90         5.83 o                         
   4  -5   4       1417.31       1375.79        65.73 o                         
   5  -5   4          3.57          2.71         7.02 o                         
   6  -5   4         76.25        122.29        11.45 o                         
   7  -5   4        329.12        334.02        13.23 o                         
   8  -5   4        639.86        641.76        22.35 o                         
   9  -5   4          0.05          6.85        11.78 o                         
  10  -5   4         23.63         13.78        14.36 o                         
  11  -5   4          0.58         -4.24        18.42 o                         
  12  -5   4          4.03         -5.81        22.64 o                         
  13  -5   4         15.84         13.53        26.88 o                         
 -12  -4   4         53.61         61.45        28.55 o                         
 -11  -4   4          2.00          1.83        22.09 o                         
 -10  -4   4         30.12         33.72        19.33 o                         
  -9  -4   4        146.95        119.12        16.26 o                         
  -8  -4   4         79.10         83.96        13.37 o                         
  -7  -4   4        686.56        680.40        18.39 o                         
  -6  -4   4       1999.05       2066.74        30.66 o                         
  -5  -4   4        173.80        185.81         8.92 o                         
  -4  -4   4        297.35        253.63         8.32 o                         
  -3  -4   4        305.95        215.05         9.18 o                         
  -2  -4   4        104.60        111.89         5.21 o                         
  -1  -4   4        339.91        270.39         8.49 o                         
   0  -4   4        503.42        490.67         8.57 o                         
   1  -4   4        127.80        155.82         4.41 o                         
   2  -4   4        188.58        158.57         6.70 o                         
   3  -4   4          2.49          7.31         5.76 o                         
   4  -4   4        390.60        327.55        11.13 o                         
   5  -4   4       1731.95       1811.16        69.32 o                         
   6  -4   4        260.31        284.72         9.62 o                         
   7  -4   4        105.96        109.26        11.49 o                         
   8  -4   4        134.55        103.77        13.22 o                         
   9  -4   4         46.26         69.44        14.07 o                         
  10  -4   4         84.25         68.38        15.98 o                         
  11  -4   4          1.41          3.44        17.57 o                         
  12  -4   4          7.86         -0.42        21.08 o                         
  13  -4   4          2.29          4.43        59.57 o                         
 -12  -3   4          4.43          0.90        24.04 o                         
 -11  -3   4          2.13          2.72        16.75 o                         
 -10  -3   4         84.11         85.10        15.82 o                         
  -9  -3   4         36.00         28.05        12.70 o                         
  -8  -3   4        161.97        144.87        14.20 o                         
  -7  -3   4       1727.03       1648.67        48.64 o                         
  -6  -3   4        468.72        456.82        16.49 o                         
  -5  -3   4        505.86        590.37        18.22 o                         
  -4  -3   4       1252.77       1456.19        37.22 o                         
  -3  -3   4         36.50         58.47         4.99 o                         
  -2  -3   4       1214.05       1191.55        31.92 o                         
  -1  -3   4       1484.63       1646.52        37.95 o                         
   0  -3   4        733.26        829.57        15.20 o                         
   1  -3   4        364.18        353.53        50.60 o                         
   2  -3   4       3924.27       4450.17        80.62 o                         
   3  -3   4        155.11        205.90         7.32 o                         
   4  -3   4        163.37        210.66         8.22 o                         
   5  -3   4       1188.12       1195.97        38.88 o                         
   6  -3   4        311.44        270.21        12.18 o                         
   7  -3   4         85.75        113.41        12.28 o                         
   8  -3   4         57.84         44.34        12.03 o                         
   9  -3   4        136.41        121.89        16.36 o                         
  10  -3   4         84.17         92.24        16.19 o                         
  11  -3   4          1.22         10.77        16.93 o                         
  12  -3   4         19.01         13.44        21.09 o                         
  13  -3   4          2.54         -2.15        63.36 o                         
 -13  -2   4        189.02        218.18        65.29 o                         
 -12  -2   4         47.33         45.37        19.27 o                         
 -11  -2   4         14.97          8.46        15.70 o                         
 -10  -2   4         13.37         18.86        13.61 o                         
  -9  -2   4        156.45        126.53        14.24 o                         
  -8  -2   4        184.65        142.43        12.93 o                         
  -7  -2   4          0.55          1.46         8.07 o                         
  -6  -2   4        688.41        716.61        17.90 o                         
  -5  -2   4         49.19         79.89         6.78 o                         
  -4  -2   4          9.01         31.72         4.83 o                         
  -3  -2   4        383.98        303.72         9.20 o                         
  -2  -2   4        845.77        976.49        26.81 o                         
  -1  -2   4        782.23        880.98        25.95 o                         
   0  -2   4       6280.85       6567.87       255.88 o                         
   1  -2   4        216.86        164.68         5.81 o                         
   2  -2   4          4.46         10.52         3.18 o                         
   3  -2   4        227.13        143.13         5.58 o                         
   4  -2   4        211.65        195.32         7.16 o                         
   5  -2   4         44.42         52.25         6.76 o                         
   6  -2   4          5.59          2.77         8.24 o                         
   7  -2   4          0.13          5.50         9.93 o                         
   8  -2   4         63.41         54.73        12.08 o                         
   9  -2   4         96.55        127.48        15.73 o                         
  10  -2   4          5.67         15.48        14.94 o                         
  11  -2   4          3.24         10.10        17.80 o                         
  12  -2   4          2.96          6.37        22.52 o                         
 -13  -1   4          0.91          9.61        22.37 o                         
 -12  -1   4         38.62         37.19        19.56 o                         
 -11  -1   4          1.23          1.31        14.14 o                         
 -10  -1   4          1.43          5.48        12.18 o                         
  -9  -1   4          3.94          3.82        10.39 o                         
  -8  -1   4         57.40         70.34        10.48 o                         
  -7  -1   4        579.09        504.83        26.16 o                         
  -6  -1   4        246.82        226.25         9.51 o                         
  -5  -1   4        365.27        330.57        19.28 o                         
  -4  -1   4        388.15        392.82        15.23 o                         
  -3  -1   4       5211.20       6064.50       159.03 o                         
  -2  -1   4      13961.45      14838.35       393.07 o                         
  -1  -1   4        933.06       1009.25        27.87 o                         
   0  -1   4       1488.26       1708.01        31.86 o                         
   1  -1   4       2989.82       2943.71        66.71 o                         
   2  -1   4       2114.99       2333.30        31.24 o                         
   3  -1   4       4459.23       4743.83        89.70 o                         
   4  -1   4         17.44         10.89         5.26 o                         
   5  -1   4       2057.81       1955.62        48.06 o                         
   6  -1   4         54.30         60.24         9.50 o                         
   7  -1   4        110.43        113.41        12.27 o                         
   8  -1   4        157.87        172.36        15.45 o                         
   9  -1   4        131.15        179.76        17.69 o                         
  10  -1   4         21.80         16.26        15.95 o                         
  11  -1   4          0.59         -4.79        18.99 o                         
  12  -1   4        103.37        128.50        26.02 o                         
 -13   0   4         65.81         58.72        21.38 o                         
 -12   0   4        290.50        383.76        26.83 o                         
 -11   0   4        152.11        179.63        19.44 o                         
 -10   0   4        195.20        192.41        15.52 o                         
  -9   0   4        108.72         93.50        11.68 o                         
  -8   0   4        199.94        177.05        11.90 o                         
  -7   0   4          2.27          2.44         7.12 o                         
  -6   0   4        113.60         87.59         7.65 o                         
  -5   0   4       2497.06       2775.21        91.07 o                         
  -4   0   4       1282.45       1422.19        45.76 o                         
  -3   0   4      10101.30      10487.74       319.42 o                         
  -2   0   4          5.36         20.80         3.20 o                         
  -1   0   4        163.42        188.21        10.37 o                         
   0   0   4      10670.95      12557.26       348.40 o                         
   1   0   4         27.03         42.13         4.23 o                         
   2   0   4       3340.64       3772.41       153.41 o                         
   3   0   4         15.60         26.65         4.51 o                         
   4   0   4       1731.15       1728.51        45.72 o                         
   5   0   4        208.93        251.43        11.22 o                         
   6   0   4        370.37        437.21        15.65 o                         
   7   0   4        222.49        255.44        12.35 o                         
   8   0   4         53.70         60.90        13.64 o                         
   9   0   4        108.51        114.09        16.72 o                         
  10   0   4         53.38         43.11        17.54 o                         
  11   0   4          0.72          1.61        20.32 o                         
  12   0   4         66.75         63.90        33.48 o                         
 -14   1   4         26.00         19.91        40.23 o                         
 -13   1   4          0.35          1.52        25.84 o                         
 -12   1   4         32.77         38.49        16.35 o                         
 -11   1   4         93.81        111.06        16.80 o                         
 -10   1   4          3.04          4.83        12.12 o                         
  -9   1   4        101.97        101.42        11.77 o                         
  -8   1   4        357.91        349.76        12.94 o                         
  -7   1   4         27.31         20.41         7.24 o                         
  -6   1   4       1985.65       2378.17        85.30 o                         
  -5   1   4        155.92        105.67         6.40 o                         
  -4   1   4        277.81        254.82        14.41 o                         
  -3   1   4       1538.80       1437.50        47.34 o                         
  -2   1   4       1796.82       2155.25        72.29 o                         
  -1   1   4        422.93        320.36         7.88 o                         
   0   1   4       9075.94       9477.05       214.32 o                         
   1   1   4        355.29        333.90        10.24 o                         
   2   1   4        437.17        424.76         8.96 o                         
   3   1   4       6988.93       8088.30       126.87 o                         
   4   1   4          4.82          1.90         5.88 o                         
   5   1   4        584.58        497.19        21.42 o                         
   6   1   4        119.25        142.61        11.02 o                         
   7   1   4        716.00        761.14        18.87 o                         
   8   1   4          4.16          1.12        10.19 o                         
   9   1   4         27.72         36.20        15.53 o                         
  10   1   4         65.70         79.20        19.60 o                         
  11   1   4         13.25         17.07        23.20 o                         
 -14   2   4         24.27         18.60        31.68 o                         
 -13   2   4          3.22         12.26        25.03 o                         
 -12   2   4         12.32         10.09        21.05 o                         
 -11   2   4         78.73         67.88        14.97 o                         
 -10   2   4         12.65          8.07        11.69 o                         
  -9   2   4        206.08        152.84        19.34 o                         
  -8   2   4        601.61        593.10        16.72 o                         
  -7   2   4         53.39         49.38         7.57 o                         
  -6   2   4         84.13         82.62         7.22 o                         
  -5   2   4       1002.14       1206.00        45.47 o                         
  -4   2   4       2347.80       2282.96        51.74 o                         
  -3   2   4        311.70        470.01        14.69 o                         
  -2   2   4       1509.13       1797.64        63.92 o                         
  -1   2   4       3199.97       2910.27       128.98 o                         
   0   2   4       2372.53       2796.55        69.13 o                         
   1   2   4        204.79        262.20         8.99 o                         
   2   2   4         15.98         11.25         4.93 o                         
   3   2   4        467.79        543.37        15.31 o                         
   4   2   4         13.47          1.44         7.11 o                         
   5   2   4          1.92         -0.91         7.85 o                         
   6   2   4        176.13        198.57        12.82 o                         
   7   2   4          1.21         11.28        10.73 o                         
   8   2   4         16.24         18.82        11.82 o                         
   9   2   4         46.58         33.36        13.99 o                         
  10   2   4          1.18          5.03        20.47 o                         
  11   2   4          0.35         -1.24        26.48 o                         
 -14   3   4         71.05         66.49        31.07 o                         
 -13   3   4         98.46        103.86        26.53 o                         
 -12   3   4        497.19        559.15        31.50 o                         
 -11   3   4        232.27        239.57        24.17 o                         
 -10   3   4          0.03         -0.73        10.87 o                         
  -9   3   4        127.26        137.11        12.87 o                         
  -8   3   4        117.99        120.88        11.94 o                         
  -7   3   4        178.02        199.83        11.03 o                         
  -6   3   4        505.64        521.32        22.32 o                         
  -5   3   4       2280.59       2110.38        84.94 o                         
  -4   3   4       2423.95       2068.53       100.74 o                         
  -3   3   4       3425.98       3480.83       135.59 o                         
  -2   3   4       4574.19       5374.56       184.64 o                         
  -1   3   4          1.06         29.73         4.53 o                         
   0   3   4        874.90        928.58        26.00 o                         
   1   3   4        657.81        765.31        21.58 o                         
   2   3   4         43.21         59.10         6.62 o                         
   3   3   4        133.00        105.20         8.72 o                         
   4   3   4         41.80         82.14        10.11 o                         
   5   3   4         97.65        114.79        12.06 o                         
   6   3   4         96.69        106.20        13.38 o                         
   7   3   4         86.02         90.80        14.43 o                         
   8   3   4         42.91         39.56        15.06 o                         
   9   3   4          0.95         -3.00        15.57 o                         
  10   3   4         54.11         37.97        19.77 o                         
 -14   4   4          0.24          8.09        29.85 o                         
 -13   4   4         32.05         27.44        23.89 o                         
 -12   4   4         33.46         23.57        20.50 o                         
 -11   4   4        136.48         88.96        19.91 o                         
 -10   4   4         89.71         93.38        17.46 o                         
  -9   4   4         34.89         46.18        10.96 o                         
  -8   4   4        199.63        168.50        13.13 o                         
  -7   4   4          1.12          6.88         6.86 o                         
  -6   4   4        259.81        375.32        25.43 o                         
  -5   4   4        274.73        350.28        20.49 o                         
  -4   4   4        599.24        545.12        25.77 o                         
  -3   4   4        215.49        115.94         5.58 o                         
  -2   4   4          0.22          9.04         4.03 o                         
  -1   4   4        238.52        174.92         7.48 o                         
   0   4   4        783.00        837.26        27.35 o                         
   1   4   4        272.42        255.71         8.63 o                         
   2   4   4          5.94          4.88         6.12 o                         
   3   4   4         15.69          3.51         7.47 o                         
   4   4   4        217.57        135.68        12.55 o                         
   5   4   4        696.67        722.66        19.47 o                         
   6   4   4          5.21          5.21        12.23 o                         
   7   4   4        135.92        121.42        16.43 o                         
   8   4   4          1.10         -0.19        15.82 o                         
   9   4   4         47.66         31.38        18.48 o                         
  10   4   4         84.63         78.75        52.17 o                         
 -14   5   4         31.13         17.86        28.51 o                         
 -13   5   4          6.48          8.54        23.70 o                         
 -12   5   4         62.77         50.29        21.35 o                         
 -11   5   4         68.51         83.01        18.85 o                         
 -10   5   4        604.61        600.43        32.09 o                         
  -9   5   4         33.18         62.44        15.31 o                         
  -8   5   4       1663.65       1650.05        59.39 o                         
  -7   5   4        115.67        147.35         9.84 o                         
  -6   5   4          1.27          1.72         6.91 o                         
  -5   5   4       2692.59       3162.86       128.75 o                         
  -4   5   4         14.97          1.58         5.62 o                         
  -3   5   4       1965.59       2175.58        71.89 o                         
  -2   5   4        156.40        179.69         7.15 o                         
  -1   5   4        588.33        626.68        17.09 o                         
   0   5   4        181.40        192.01         8.31 o                         
   1   5   4        460.87        424.91        13.54 o                         
   2   5   4        104.58         79.57         9.40 o                         
   3   5   4        537.66        417.10        15.45 o                         
   4   5   4        555.76        596.85        18.58 o                         
   5   5   4        258.70        232.90        16.53 o                         
   6   5   4         28.55         32.18        14.05 o                         
   7   5   4         74.92         80.98        17.22 o                         
   8   5   4        240.82        292.40        26.80 o                         
   9   5   4        186.26        179.66        39.58 o                         
 -14   6   4          1.23         -0.88        27.65 o                         
 -13   6   4        102.56         76.73        25.62 o                         
 -12   6   4          0.62          5.65        18.70 o                         
 -11   6   4        208.79        204.50        23.21 o                         
 -10   6   4         10.01          9.01        16.23 o                         
  -9   6   4         47.12         55.03        13.62 o                         
  -8   6   4         31.73         47.36         9.08 o                         
  -7   6   4         17.06         23.75         8.29 o                         
  -6   6   4          4.07          8.29         8.25 o                         
  -5   6   4        395.44        595.74        15.95 o                         
  -4   6   4        107.30         62.79         7.91 o                         
  -3   6   4        794.35        755.09        21.22 o                         
  -2   6   4         46.60          6.74         5.64 o                         
  -1   6   4          0.70          1.35         5.97 o                         
   0   6   4        175.34        206.13         9.49 o                         
   1   6   4        543.53        583.39        25.79 o                         
   2   6   4         50.02         69.02        10.33 o                         
   3   6   4          6.81         -0.79        10.87 o                         
   4   6   4         45.97         57.32        13.47 o                         
   5   6   4        965.72        961.18        47.71 o                         
   6   6   4        124.03        133.76        19.70 o                         
   7   6   4         26.35         39.54        22.80 o                         
   8   6   4         22.47         10.77        25.89 o                         
 -14   7   4        100.29        117.98        31.14 o                         
 -13   7   4          0.25         -1.18        21.88 o                         
 -12   7   4          3.28         -6.22        20.01 o                         
 -11   7   4         92.35        105.36        20.21 o                         
 -10   7   4        802.78        895.32        29.80 o                         
  -9   7   4        217.69        244.53        22.10 o                         
  -8   7   4        682.53        690.00        20.71 o                         
  -7   7   4         96.12         86.69        11.10 o                         
  -6   7   4         21.08          2.01         7.81 o                         
  -5   7   4          3.19          6.45         7.98 o                         
  -4   7   4        430.34        351.10        36.87 o                         
  -3   7   4         89.06        164.15        10.57 o                         
  -2   7   4        137.30        193.63        10.22 o                         
  -1   7   4         61.10         66.81         8.94 o                         
   0   7   4        784.42        815.40        33.14 o                         
   1   7   4        308.09        352.40        14.72 o                         
   2   7   4       1164.61       1001.40        21.62 o                         
   3   7   4         28.87         24.87        13.72 o                         
   4   7   4        100.94         70.80        16.77 o                         
   5   7   4        113.95        138.01        22.37 o                         
   6   7   4        122.13        159.34        25.90 o                         
   7   7   4          0.37         -3.70        24.69 o                         
   8   7   4         95.22        118.59        40.62 o                         
 -14   8   4         16.10          3.59        26.60 o                         
 -13   8   4        103.94         79.20        25.63 o                         
 -12   8   4        123.69        109.39        23.94 o                         
 -11   8   4         86.45        111.08        19.11 o                         
 -10   8   4          5.49         13.45        15.45 o                         
  -9   8   4          7.50          8.52        12.96 o                         
  -8   8   4         72.86        101.96        16.60 o                         
  -7   8   4          0.02         -0.68         9.20 o                         
  -6   8   4        109.44         91.91        11.40 o                         
  -5   8   4         38.00         44.60        10.00 o                         
  -4   8   4        159.97        110.90        11.85 o                         
  -3   8   4         37.88         86.76        11.21 o                         
  -2   8   4        395.88        458.29        19.34 o                         
  -1   8   4       1530.44       1364.90        21.73 o                         
   0   8   4        248.88        213.62        13.13 o                         
   1   8   4        457.36        502.41        17.72 o                         
   2   8   4        146.04        226.78        17.55 o                         
   3   8   4         74.33        128.66        20.90 o                         
   4   8   4          1.51         -4.07        18.31 o                         
   5   8   4        113.29         67.36        22.82 o                         
   6   8   4          2.43         -5.30        24.13 o                         
   7   8   4          7.26          9.58        29.44 o                         
 -14   9   4         98.83         89.20        32.55 o                         
 -13   9   4          8.71         -3.94        24.93 o                         
 -12   9   4          0.83         -6.35        19.58 o                         
 -11   9   4         67.46         79.22        19.08 o                         
 -10   9   4         25.18         25.45        15.34 o                         
  -9   9   4        138.88        138.84        17.99 o                         
  -8   9   4        192.69        180.49        20.33 o                         
  -7   9   4        379.19        370.84        29.95 o                         
  -6   9   4        556.99        480.45        36.54 o                         
  -5   9   4        555.06        531.94        19.86 o                         
  -4   9   4       1660.66       1622.52        76.24 o                         
  -3   9   4          1.96          5.35        10.69 o                         
  -2   9   4        372.56        401.06        18.97 o                         
  -1   9   4          0.01          6.99        10.91 o                         
   0   9   4       1889.14       2094.77        37.95 o                         
   1   9   4        190.31        156.72        20.98 o                         
   2   9   4        631.40        570.08        24.77 o                         
   3   9   4         48.64         56.45        19.74 o                         
   4   9   4        222.35        234.18        27.90 o                         
   5   9   4          1.18          7.95        24.39 o                         
   6   9   4         31.09         15.89        29.13 o                         
 -14  10   4         47.76         50.23        83.50 o                         
 -13  10   4          3.15          4.88        26.70 o                         
 -12  10   4        113.73         73.68        22.16 o                         
 -11  10   4         22.31         53.53        24.23 o                         
 -10  10   4          0.75         -0.61        15.24 o                         
  -9  10   4         57.94         85.61        19.29 o                         
  -8  10   4          4.73          5.94        16.95 o                         
  -7  10   4        187.41        128.76        14.25 o                         
  -6  10   4         72.35         20.96        11.87 o                         
  -5  10   4        366.00        399.43        18.77 o                         
  -4  10   4        174.31        171.67        15.64 o                         
  -3  10   4         81.27        134.30        15.57 o                         
  -2  10   4        954.92        968.79        85.78 o                         
  -1  10   4       1102.06       1179.28        69.33 o                         
   0  10   4        865.25       1004.48        31.82 o                         
   1  10   4        100.75        143.38        22.43 o                         
   2  10   4          8.23          5.46        20.45 o                         
   3  10   4         53.64         36.33        26.19 o                         
   4  10   4         76.65         80.22        26.37 o                         
   5  10   4         72.48         74.57        29.28 o                         
 -13  11   4         65.42         44.21        26.74 o                         
 -12  11   4         11.62          2.90        21.41 o                         
 -11  11   4        124.72        122.44        21.18 o                         
 -10  11   4          0.01          6.57        17.77 o                         
  -9  11   4         81.91         71.25        20.80 o                         
  -8  11   4         10.70          2.33        16.48 o                         
  -7  11   4         45.01        106.01        14.45 o                         
  -6  11   4        118.16         44.29        13.79 o                         
  -5  11   4        507.31        487.50        60.74 o                         
  -4  11   4        892.43        705.65        26.29 o                         
  -3  11   4         15.98          1.67        15.73 o                         
  -2  11   4         41.48         62.61        18.76 o                         
  -1  11   4         92.74         62.45        34.86 o                         
   0  11   4         11.16         15.57        22.03 o                         
   1  11   4         10.75         11.11        21.36 o                         
   2  11   4         32.56         40.02        27.81 o                         
   3  11   4        117.36         87.16        32.88 o                         
   4  11   4         36.55         36.67        37.12 o                         
 -13  12   4         31.49         30.49        44.94 o                         
 -12  12   4         96.15        113.82        32.26 o                         
 -11  12   4         17.26         10.22        20.45 o                         
 -10  12   4        171.08        206.22        28.10 o                         
  -9  12   4        134.53        189.48        26.93 o                         
  -8  12   4         28.35         39.25        19.35 o                         
  -7  12   4        937.08        812.45        37.98 o                         
  -6  12   4         11.85         12.88        16.64 o                         
  -5  12   4        444.05        493.08        30.23 o                         
  -4  12   4         35.15        109.96        19.34 o                         
  -3  12   4          1.60          2.66        17.30 o                         
  -2  12   4         38.00         70.69        24.29 o                         
  -1  12   4         70.61         66.03        25.66 o                         
   0  12   4        795.10        881.30        45.36 o                         
   1  12   4         96.63         51.11        31.47 o                         
   2  12   4        109.17        122.66        35.13 o                         
   3  12   4         50.64         63.31        39.10 o                         
 -12  13   4        103.49         93.93        26.32 o                         
 -11  13   4         25.47         44.26        24.88 o                         
 -10  13   4        116.25         96.00        31.92 o                         
  -9  13   4         38.77         17.75        29.01 o                         
  -8  13   4          1.70          1.31        23.80 o                         
  -7  13   4         90.42         90.77        26.98 o                         
  -6  13   4        355.39        362.40        25.46 o                         
  -5  13   4        249.48        344.24        25.66 o                         
  -4  13   4          1.06          4.48        18.28 o                         
  -3  13   4        130.72        125.07        23.75 o                         
  -2  13   4          0.22         -0.66        23.77 o                         
  -1  13   4          2.14          3.68        27.01 o                         
   0  13   4          0.11          4.35        46.01 o                         
   1  13   4         84.20        122.26        38.85 o                         
   2  13   4          2.61         -4.56        58.80 o                         
 -11  14   4         52.96         44.97        35.20 o                         
 -10  14   4          0.17          3.36        33.82 o                         
  -9  14   4         46.50         71.52        30.06 o                         
  -8  14   4          0.42         -9.49        27.40 o                         
  -7  14   4         39.15         23.49        28.16 o                         
  -6  14   4        359.59        441.54        29.06 o                         
  -5  14   4        297.74        319.10        28.72 o                         
  -4  14   4         72.95         68.06        22.09 o                         
  -3  14   4          3.74         -0.63        26.59 o                         
  -2  14   4         41.79         58.47        30.04 o                         
  -1  14   4         23.56         31.61        33.76 o                         
   0  14   4         51.21         33.40        54.23 o                         
 -10  15   4          4.89          7.17        40.13 o                         
  -9  15   4          1.92         -4.28        32.35 o                         
  -8  15   4         37.68          5.18        31.43 o                         
  -7  15   4          4.20          1.39        32.06 o                         
  -6  15   4        305.46        338.53        31.45 o                         
  -5  15   4         17.51          6.50        25.22 o                         
  -4  15   4         15.74          4.89        26.67 o                         
  -3  15   4         41.47         46.50        33.09 o                         
  -2  15   4         91.93        101.25        35.43 o                         
  -1  15   4          7.88         15.71        61.16 o                         
  -8  16   4         12.85         42.83        52.08 o                         
  -7  16   4         13.05         20.99        39.28 o                         
  -6  16   4          1.70         13.98        29.75 o                         
  -5  16   4          0.11          5.12        57.29 o                         
  -4  16   4          3.99         19.37        63.92 o                         
   2 -18   5        113.19         87.16        53.67 o                         
   3 -18   5        126.18         80.74        35.58 o                         
   4 -18   5          3.00         -1.86        30.99 o                         
   5 -18   5         12.88          6.20        30.63 o                         
   6 -18   5         78.61         81.78        34.16 o                         
   7 -18   5        181.52        116.59        39.94 o                         
  -1 -17   5         27.62         26.56        54.23 o                         
   0 -17   5         10.41          1.34        35.87 o                         
   1 -17   5         72.11         30.81        33.71 o                         
   2 -17   5        391.48        314.57        41.32 o                         
   3 -17   5        292.74        336.79        39.27 o                         
   4 -17   5         36.94         32.42        28.65 o                         
   5 -17   5          0.10         -0.21        25.67 o                         
   6 -17   5        468.86        517.12        49.67 o                         
   7 -17   5        103.62        143.11        31.40 o                         
   8 -17   5         33.63         26.24        28.95 o                         
   9 -17   5        266.40        274.97        39.04 o                         
  -2 -16   5          0.81          9.39        26.84 o                         
  -1 -16   5          4.42         -2.70        23.41 o                         
   0 -16   5         26.81         53.02        20.60 o                         
   1 -16   5         15.95         30.68        19.30 o                         
   2 -16   5         21.66         33.30        27.02 o                         
   3 -16   5        112.95        133.23        38.85 o                         
   4 -16   5         25.45         33.79        24.25 o                         
   5 -16   5         32.77         36.25        24.72 o                         
   6 -16   5          7.06         24.39        22.63 o                         
   7 -16   5        124.21        103.33        25.83 o                         
   8 -16   5          0.12          0.45        24.34 o                         
   9 -16   5         32.81         17.88        26.78 o                         
  10 -16   5         45.24         83.53        29.10 o                         
  11 -16   5        100.49         95.80        60.35 o                         
  -4 -15   5         61.64         59.62        43.00 o                         
  -3 -15   5          6.21          8.04        26.32 o                         
  -2 -15   5         15.50         13.86        22.32 o                         
  -1 -15   5         46.84         53.05        19.29 o                         
   0 -15   5          0.49         -1.06        16.01 o                         
   1 -15   5        155.73        181.40        24.44 o                         
   2 -15   5        188.95        226.62        27.11 o                         
   3 -15   5         57.69        110.57        24.97 o                         
   4 -15   5         54.44         49.53        22.02 o                         
   5 -15   5          0.04          0.91        19.03 o                         
   6 -15   5          1.28          0.81        18.84 o                         
   7 -15   5         36.77         33.00        20.66 o                         
   8 -15   5         31.14         44.24        22.86 o                         
   9 -15   5         36.52         45.46        24.84 o                         
  10 -15   5         12.08         35.21        47.73 o                         
  11 -15   5          0.97          0.86        38.74 o                         
  -5 -14   5         96.15        127.35        39.64 o                         
  -4 -14   5          3.68          5.62        25.75 o                         
  -3 -14   5         45.76         51.67        23.97 o                         
  -2 -14   5        547.53        545.12        31.29 o                         
  -1 -14   5          1.33          2.26        15.41 o                         
   0 -14   5         36.53         21.74        14.16 o                         
   1 -14   5          1.08         10.40        16.71 o                         
   2 -14   5         42.50         69.28        17.61 o                         
   3 -14   5         45.71         60.76        17.48 o                         
   4 -14   5        599.78        554.66        29.33 o                         
   5 -14   5         36.22         52.82        19.48 o                         
   6 -14   5        200.01        213.97        23.50 o                         
   7 -14   5          0.04         -0.69        15.85 o                         
   8 -14   5          0.00          9.97        18.49 o                         
   9 -14   5         16.85         27.46        40.46 o                         
  10 -14   5          0.26         10.35        33.48 o                         
  11 -14   5         97.85         98.87        40.13 o                         
  12 -14   5          8.30         14.65        44.16 o                         
  -6 -13   5          0.77         -2.94        32.38 o                         
  -5 -13   5         28.88         17.69        24.87 o                         
  -4 -13   5        166.37        189.23        26.84 o                         
  -3 -13   5         96.81        116.34        22.68 o                         
  -2 -13   5         12.46         12.46        15.50 o                         
  -1 -13   5        122.07        130.76        17.21 o                         
   0 -13   5         32.46          5.12        11.87 o                         
   1 -13   5          1.81         17.62        11.43 o                         
   2 -13   5         68.56         50.70        14.36 o                         
   3 -13   5        132.01        131.51        17.76 o                         
   4 -13   5        263.72        170.76        17.92 o                         
   5 -13   5        397.78        334.02        26.15 o                         
   6 -13   5          1.85          9.12        14.74 o                         
   7 -13   5        137.54        127.48        19.41 o                         
   8 -13   5        310.33        288.81        48.08 o                         
   9 -13   5         22.76         31.21        37.27 o                         
  10 -13   5         48.42         64.04        30.80 o                         
  11 -13   5         12.93         23.26        36.98 o                         
  12 -13   5          0.06        -13.32        41.61 o                         
  -7 -12   5        224.96        184.35        73.26 o                         
  -6 -12   5         87.35        105.78        29.16 o                         
  -5 -12   5          9.61          7.59        21.61 o                         
  -4 -12   5        124.03        139.00        22.63 o                         
  -3 -12   5          7.93         10.22        16.28 o                         
  -2 -12   5         95.35         76.17        14.77 o                         
  -1 -12   5        398.21        347.65        18.53 o                         
   0 -12   5        288.62        185.15        15.12 o                         
   1 -12   5          9.42          7.93        10.15 o                         
   2 -12   5         71.23         73.02        14.49 o                         
   3 -12   5         13.48          0.57        11.16 o                         
   4 -12   5        261.39        261.42        16.51 o                         
   5 -12   5         43.76         46.31        12.92 o                         
   6 -12   5          0.07          9.04        13.49 o                         
   7 -12   5         28.76         66.33        31.55 o                         
   8 -12   5         28.82         50.36        34.18 o                         
   9 -12   5         70.71         69.62        22.45 o                         
  10 -12   5        174.80        159.20        26.29 o                         
  11 -12   5          5.87        -13.93        25.14 o                         
  12 -12   5          0.14        -11.05        37.38 o                         
  -7 -11   5          0.64         14.24        32.26 o                         
  -6 -11   5         44.42         41.90        23.48 o                         
  -5 -11   5         22.03         31.77        20.04 o                         
  -4 -11   5          3.79         -2.44        17.18 o                         
  -3 -11   5        120.69        117.51        25.99 o                         
  -2 -11   5          9.53          8.50        11.49 o                         
  -1 -11   5        121.17        112.45        13.89 o                         
   0 -11   5        164.86        136.30        13.56 o                         
   1 -11   5         86.48        140.08        11.78 o                         
   2 -11   5        238.95        246.15        15.84 o                         
   3 -11   5        116.94        109.45        13.71 o                         
   4 -11   5         51.33         81.30        12.37 o                         
   5 -11   5          0.88          1.71         9.21 o                         
   6 -11   5        173.26        100.85        29.27 o                         
   7 -11   5        314.39        301.53        26.07 o                         
   8 -11   5        208.45        195.46        26.71 o                         
   9 -11   5          1.83         -4.85        17.72 o                         
  10 -11   5        139.68        113.37        23.82 o                         
  11 -11   5         63.27         51.90        26.12 o                         
  12 -11   5         73.88         66.51        36.65 o                         
  13 -11   5         80.42         91.67        29.35 o                         
  -8 -10   5         50.26         42.23        34.70 o                         
  -7 -10   5          7.72          1.86        28.41 o                         
  -6 -10   5        202.82        203.69        35.70 o                         
  -5 -10   5          6.70         10.39        17.64 o                         
  -4 -10   5        431.41        536.77        25.98 o                         
  -3 -10   5          2.98         -1.01        11.49 o                         
  -2 -10   5        441.16        443.59        18.02 o                         
  -1 -10   5        201.01        157.19        12.99 o                         
   0 -10   5        385.32        250.06        13.07 o                         
   1 -10   5        207.27        277.62        12.90 o                         
   2 -10   5        166.68        175.36        13.02 o                         
   3 -10   5        382.01        351.54        15.37 o                         
   4 -10   5          1.57          2.54         8.43 o                         
   5 -10   5        565.10        560.92        19.40 o                         
   6 -10   5         61.76         47.50        11.55 o                         
   7 -10   5         23.22         18.99        13.94 o                         
   8 -10   5          0.08          0.13        14.53 o                         
   9 -10   5          1.60         -2.50        17.88 o                         
  10 -10   5         58.03         49.10        22.27 o                         
  11 -10   5        308.95        286.23        38.89 o                         
  12 -10   5        122.34        137.49        24.74 o                         
  13 -10   5         29.60         11.93        26.90 o                         
  -9  -9   5         28.70         14.48        29.73 o                         
  -8  -9   5          0.00          1.63        23.46 o                         
  -7  -9   5        257.65        306.12        36.31 o                         
  -6  -9   5        143.21        124.33        21.91 o                         
  -5  -9   5         11.98          6.97        16.40 o                         
  -4  -9   5        113.71        124.27        15.62 o                         
  -3  -9   5         21.86         38.99        11.78 o                         
  -2  -9   5        349.08        357.73        15.58 o                         
  -1  -9   5          6.82         39.36         9.05 o                         
   0  -9   5        120.74        155.63        10.56 o                         
   1  -9   5        516.50        469.68        20.31 o                         
   2  -9   5       1766.75       1746.72        35.22 o                         
   3  -9   5          8.83          3.81         5.73 o                         
   4  -9   5        359.34        313.32        10.57 o                         
   5  -9   5          6.65         14.03         8.76 o                         
   6  -9   5       1198.24       1190.90        22.82 o                         
   7  -9   5         73.52         92.34        12.20 o                         
   8  -9   5        170.34        154.55        17.27 o                         
   9  -9   5        143.40        132.05        21.37 o                         
  10  -9   5          0.09         -2.85        24.52 o                         
  11  -9   5        192.86        168.84        21.43 o                         
  12  -9   5          4.02         15.98        21.72 o                         
  13  -9   5          3.87          4.19        27.06 o                         
 -10  -8   5        339.71        374.72        39.50 o                         
  -9  -8   5         22.27         41.25        26.60 o                         
  -8  -8   5         32.98         34.61        21.91 o                         
  -7  -8   5        480.48        442.01        29.03 o                         
  -6  -8   5          0.01          0.95        14.13 o                         
  -5  -8   5         17.42         27.80        13.65 o                         
  -4  -8   5        139.45        117.72        14.14 o                         
  -3  -8   5        521.80        458.60        26.57 o                         
  -2  -8   5        199.36        223.68        14.31 o                         
  -1  -8   5       1484.53       1238.84        53.16 o                         
   0  -8   5       1023.58       1058.63        27.23 o                         
   1  -8   5        641.11        685.99        16.43 o                         
   2  -8   5         46.00         56.90         5.47 o                         
   3  -8   5       1274.52       1352.33        15.41 o                         
   4  -8   5        695.19        533.92        14.40 o                         
   5  -8   5         95.08        104.74        10.64 o                         
   6  -8   5        600.90        446.46        18.74 o                         
   7  -8   5        296.44        293.49        16.07 o                         
   8  -8   5        164.13        164.62        17.09 o                         
   9  -8   5        429.27        528.59        30.03 o                         
  10  -8   5          0.02          3.68        14.53 o                         
  11  -8   5         75.70         52.46        18.21 o                         
  12  -8   5         82.00         66.37        23.56 o                         
  13  -8   5         11.39         19.29        27.16 o                         
 -11  -7   5         10.22         17.15        54.59 o                         
 -10  -7   5          1.90          8.43        26.60 o                         
  -9  -7   5          3.66          4.11        21.79 o                         
  -8  -7   5          4.98         10.10        18.76 o                         
  -7  -7   5         25.72         33.27        17.28 o                         
  -6  -7   5          0.15          1.25        12.71 o                         
  -5  -7   5        519.15        510.34        19.51 o                         
  -4  -7   5        211.49        155.44        11.84 o                         
  -3  -7   5        516.34        559.74        26.68 o                         
  -2  -7   5          0.03          3.23         6.57 o                         
  -1  -7   5         12.24         37.83         7.46 o                         
   0  -7   5       2060.03       2357.22        41.17 o                         
   1  -7   5        769.66        888.25        16.56 o                         
   2  -7   5        116.69        108.82         5.59 o                         
   3  -7   5       5269.59       5414.92       425.16 o                         
   4  -7   5       1349.00       1307.75        35.65 o                         
   5  -7   5         15.63         28.69         9.97 o                         
   6  -7   5        133.77        119.57        12.28 o                         
   7  -7   5         47.98         46.04        12.02 o                         
   8  -7   5        450.79        446.18        23.87 o                         
   9  -7   5          7.70          2.58        11.55 o                         
  10  -7   5          0.30          6.05        15.35 o                         
  11  -7   5         30.89         11.17        18.96 o                         
  12  -7   5         77.52         64.73        23.51 o                         
  13  -7   5         87.67         89.67        31.23 o                         
 -11  -6   5         18.77         11.17        27.43 o                         
 -10  -6   5         24.90         17.18        23.70 o                         
  -9  -6   5         18.67          8.97        19.18 o                         
  -8  -6   5         24.49         43.68        19.18 o                         
  -7  -6   5          5.44          4.23        14.63 o                         
  -6  -6   5        253.86        168.35        15.91 o                         
  -5  -6   5         64.00         45.93         9.05 o                         
  -4  -6   5         92.10        110.12         8.47 o                         
  -3  -6   5        986.61        898.61        23.27 o                         
  -2  -6   5        494.01        407.45        13.38 o                         
  -1  -6   5       3861.06       4461.63        92.14 o                         
   0  -6   5        558.14        465.31        12.38 o                         
   1  -6   5        270.25        326.22         7.54 o                         
   2  -6   5         61.53         61.83         6.14 o                         
   3  -6   5       1111.54       1349.75        21.56 o                         
   4  -6   5       1419.69       1358.97        35.29 o                         
   5  -6   5       1154.02       1235.93        53.71 o                         
   6  -6   5         53.54         41.74        10.06 o                         
   7  -6   5        132.08        155.07        16.69 o                         
   8  -6   5        118.09        121.61        12.99 o                         
   9  -6   5          0.33          0.23        11.89 o                         
  10  -6   5         13.18         31.46        14.90 o                         
  11  -6   5          5.68          6.50        18.97 o                         
  12  -6   5         45.35         43.95        22.21 o                         
  13  -6   5         18.33          0.34        60.17 o                         
 -12  -5   5        110.21         83.97        57.42 o                         
 -11  -5   5         13.05         10.83        25.42 o                         
 -10  -5   5         97.94         90.79        23.83 o                         
  -9  -5   5        176.47        188.48        23.44 o                         
  -8  -5   5          4.03          0.89        15.80 o                         
  -7  -5   5          9.14         18.35        11.41 o                         
  -6  -5   5          0.29         -0.80         8.42 o                         
  -5  -5   5          5.23          4.99         6.76 o                         
  -4  -5   5         27.85         20.98         6.11 o                         
  -3  -5   5       2518.65       2215.89        28.96 o                         
  -2  -5   5        234.82        183.93         6.37 o                         
  -1  -5   5        927.96       1057.76        24.47 o                         
   0  -5   5       1255.05       1239.55        44.51 o                         
   1  -5   5        199.26        215.59         5.67 o                         
   2  -5   5         22.86         29.17         5.14 o                         
   3  -5   5       2062.46       2401.83        55.29 o                         
   4  -5   5       2138.28       2286.83        72.96 o                         
   5  -5   5        119.08        116.91        10.47 o                         
   6  -5   5         65.55         85.69        13.18 o                         
   7  -5   5        323.45        327.35        13.69 o                         
   8  -5   5        464.93        392.29        16.74 o                         
   9  -5   5        141.50        142.51        15.75 o                         
  10  -5   5         86.80         69.39        16.45 o                         
  11  -5   5         53.96         55.02        17.18 o                         
  12  -5   5         15.78         17.28        22.41 o                         
  13  -5   5          0.45         10.93        78.04 o                         
 -12  -4   5          0.06         -2.03        26.81 o                         
 -11  -4   5         80.49         72.20        23.96 o                         
 -10  -4   5         43.45         28.14        19.65 o                         
  -9  -4   5        199.92        182.38        17.70 o                         
  -8  -4   5         23.13         20.84        11.82 o                         
  -7  -4   5         31.71         43.15        10.63 o                         
  -6  -4   5         31.93         23.31         8.37 o                         
  -5  -4   5        233.82        224.57        10.93 o                         
  -4  -4   5         73.41        100.55         7.03 o                         
  -3  -4   5        512.88        524.12        14.98 o                         
  -2  -4   5        665.28        651.92        17.65 o                         
  -1  -4   5         62.97         74.99         5.12 o                         
   0  -4   5       2829.74       3246.79        53.27 o                         
   1  -4   5        889.59        986.86         9.22 o                         
   2  -4   5        517.69        531.74        10.45 o                         
   3  -4   5       1444.20       1629.05        26.07 o                         
   4  -4   5          1.87          1.37         5.78 o                         
   5  -4   5         22.00         27.99         9.73 o                         
   6  -4   5         10.00         13.22         7.80 o                         
   7  -4   5         42.67         15.66         9.56 o                         
   8  -4   5        288.05        309.68        17.23 o                         
   9  -4   5          5.24          0.26        12.02 o                         
  10  -4   5          7.62         12.36        14.29 o                         
  11  -4   5         82.70         71.38        18.61 o                         
  12  -4   5         65.05         50.30        22.18 o                         
 -12  -3   5          5.95         20.94        25.33 o                         
 -11  -3   5         35.39         43.17        18.62 o                         
 -10  -3   5         29.61         41.93        14.62 o                         
  -9  -3   5         25.97         42.18        13.23 o                         
  -8  -3   5         23.07         32.81        11.37 o                         
  -7  -3   5        219.84        180.90        12.46 o                         
  -6  -3   5        176.32        157.08         9.85 o                         
  -5  -3   5        117.20        103.53         7.41 o                         
  -4  -3   5        202.57        219.10         7.48 o                         
  -3  -3   5       2952.76       3380.16       117.92 o                         
  -2  -3   5         69.87         79.37         4.79 o                         
  -1  -3   5        907.14        837.76        19.48 o                         
   0  -3   5        224.79        223.21         5.70 o                         
   1  -3   5       3633.62       4083.52        67.71 o                         
   2  -3   5          1.08         12.73         3.16 o                         
   3  -3   5         73.64         43.33         5.30 o                         
   4  -3   5       2131.30       2108.96        57.28 o                         
   5  -3   5        586.97        583.28        14.68 o                         
   6  -3   5         63.85         65.84         9.39 o                         
   7  -3   5        487.99        486.60        15.77 o                         
   8  -3   5          3.54          6.59        11.03 o                         
   9  -3   5        225.52        242.55        17.80 o                         
  10  -3   5         30.53         28.40        15.21 o                         
  11  -3   5         38.78         44.40        18.79 o                         
  12  -3   5          2.10         -1.19        22.42 o                         
 -13  -2   5          4.35         11.75        29.04 o                         
 -12  -2   5          0.25         -1.43        20.68 o                         
 -11  -2   5         36.60         26.99        15.67 o                         
 -10  -2   5        101.06        114.86        15.48 o                         
  -9  -2   5        260.06        266.91        16.21 o                         
  -8  -2   5        221.54        214.99        13.85 o                         
  -7  -2   5       1292.92       1298.60        44.07 o                         
  -6  -2   5         39.96         35.39         7.50 o                         
  -5  -2   5          0.07          3.16         5.24 o                         
  -4  -2   5         72.64         64.66         5.78 o                         
  -3  -2   5       5310.17       6207.03       171.89 o                         
  -2  -2   5        395.38        356.04        12.13 o                         
  -1  -2   5         25.08         25.91         3.53 o                         
   0  -2   5        485.79        595.12        14.05 o                         
   1  -2   5       3017.16       3409.62        56.71 o                         
   2  -2   5       1996.79       1999.65        26.44 o                         
   3  -2   5          1.33          1.71         4.31 o                         
   4  -2   5        982.42       1091.18        30.69 o                         
   5  -2   5        273.24        254.30        10.96 o                         
   6  -2   5          9.84         10.10         8.41 o                         
   7  -2   5        351.39        372.26        15.89 o                         
   8  -2   5          4.50          3.68        11.41 o                         
   9  -2   5         32.73         31.11        14.04 o                         
  10  -2   5          6.61          2.09        15.69 o                         
  11  -2   5         68.93         79.17        20.76 o                         
  12  -2   5          0.29         -3.80        25.49 o                         
 -13  -1   5          7.75          8.43        22.41 o                         
 -12  -1   5          4.04         20.09        19.02 o                         
 -11  -1   5        112.37         93.02        17.98 o                         
 -10  -1   5        187.56        176.40        16.23 o                         
  -9  -1   5       1122.72       1254.33        43.31 o                         
  -8  -1   5          6.31         10.83         9.41 o                         
  -7  -1   5        192.09        154.64        11.00 o                         
  -6  -1   5         75.82         67.26         7.04 o                         
  -5  -1   5       1768.35       1847.80        52.95 o                         
  -4  -1   5        559.21        617.23        17.80 o                         
  -3  -1   5        269.31        250.38         7.39 o                         
  -2  -1   5       3034.82       3179.04       110.12 o                         
  -1  -1   5       2491.27       2630.20        83.44 o                         
   0  -1   5        288.57        239.26        21.88 o                         
   1  -1   5         43.37         43.14         3.81 o                         
   2  -1   5       1244.68       1186.57        26.69 o                         
   3  -1   5         51.18         33.66         4.14 o                         
   4  -1   5        752.10        778.31        20.59 o                         
   5  -1   5        307.78        274.51        14.63 o                         
   6  -1   5         62.00         47.01         9.97 o                         
   7  -1   5        417.75        489.82        17.37 o                         
   8  -1   5        411.32        503.63        19.73 o                         
   9  -1   5        202.59        241.01        19.64 o                         
  10  -1   5        134.03        158.32        20.45 o                         
  11  -1   5         15.95          9.90        20.33 o                         
  12  -1   5          6.70         -3.87        57.07 o                         
 -13   0   5         13.74          2.96        20.36 o                         
 -12   0   5          1.07         -3.82        17.21 o                         
 -11   0   5          6.97          0.81        14.37 o                         
 -10   0   5          4.17          4.97        11.51 o                         
  -9   0   5        233.90        268.86        14.64 o                         
  -8   0   5         31.39         41.78         9.55 o                         
  -7   0   5        465.38        415.11        18.16 o                         
  -6   0   5         60.47         59.28         6.51 o                         
  -5   0   5       1890.29       1959.58        71.93 o                         
  -4   0   5        427.06        359.12        22.33 o                         
  -3   0   5        211.01        246.40         7.66 o                         
  -2   0   5       1969.61       1940.23        47.60 o                         
  -1   0   5       2650.32       3208.14        78.62 o                         
   0   0   5       2635.32       2962.02        80.17 o                         
   1   0   5       2743.82       2956.94        73.01 o                         
   2   0   5        504.41        576.28        11.19 o                         
   3   0   5          1.18          6.10         4.83 o                         
   4   0   5        412.77        418.41        13.64 o                         
   5   0   5        500.63        606.66        18.38 o                         
   6   0   5         18.47          8.97         7.51 o                         
   7   0   5        472.19        461.45        18.30 o                         
   8   0   5        153.08        149.32        16.81 o                         
   9   0   5         29.26         44.43        15.96 o                         
  10   0   5          4.73          6.89        18.04 o                         
  11   0   5          1.54         12.15        25.41 o                         
 -14   1   5         58.82         70.30        40.98 o                         
 -13   1   5          3.72          0.56        18.93 o                         
 -12   1   5         32.84         18.13        16.69 o                         
 -11   1   5         12.18          2.52        13.79 o                         
 -10   1   5         72.33         65.98        13.63 o                         
  -9   1   5        649.74        716.35        22.05 o                         
  -8   1   5         92.76        102.23        10.81 o                         
  -7   1   5       4542.85       4883.50       187.12 o                         
  -6   1   5        794.67        870.07        45.22 o                         
  -5   1   5       4694.50       5252.58       177.69 o                         
  -4   1   5        129.05        137.09         6.80 o                         
  -3   1   5        232.73        273.75        12.65 o                         
  -2   1   5       1001.95       1164.48        42.32 o                         
  -1   1   5         68.83         69.73         4.43 o                         
   0   1   5       3932.15       4365.88        85.28 o                         
   1   1   5         87.56         88.74         5.97 o                         
   2   1   5        355.29        317.04        11.59 o                         
   3   1   5        204.02        186.42         8.30 o                         
   4   1   5        571.31        462.41        31.94 o                         
   5   1   5          0.54          1.75         7.34 o                         
   6   1   5        363.68        312.70        13.18 o                         
   7   1   5       1260.00       1299.92        37.80 o                         
   8   1   5        129.57        112.38        13.29 o                         
   9   1   5        168.18        258.78        22.37 o                         
  10   1   5         20.59         15.03        20.61 o                         
  11   1   5        131.54        104.88        30.19 o                         
 -14   2   5          0.52         -7.18        30.26 o                         
 -13   2   5          3.06          9.93        25.34 o                         
 -12   2   5          0.52         -1.97        15.20 o                         
 -11   2   5         15.79         12.75        13.57 o                         
 -10   2   5         26.54         16.13        11.86 o                         
  -9   2   5        982.94       1010.66        29.29 o                         
  -8   2   5          0.06         -0.61         9.13 o                         
  -7   2   5          7.79         17.76         7.04 o                         
  -6   2   5         41.99         45.79         6.39 o                         
  -5   2   5        266.19        336.42        14.88 o                         
  -4   2   5        450.78        427.33        19.17 o                         
  -3   2   5         56.24         50.68         4.15 o                         
  -2   2   5        347.29        443.30        18.53 o                         
  -1   2   5        344.33        327.46        10.07 o                         
   0   2   5         85.93         66.88         5.30 o                         
   1   2   5        130.55        156.83         7.81 o                         
   2   2   5        228.05        192.59         8.36 o                         
   3   2   5         64.00         49.23         7.73 o                         
   4   2   5        356.92        328.95        12.46 o                         
   5   2   5        594.95        612.37        19.70 o                         
   6   2   5        146.67        128.98        13.23 o                         
   7   2   5          6.52         10.02        11.68 o                         
   8   2   5        284.87        268.54        18.49 o                         
   9   2   5          3.45          3.13        14.54 o                         
  10   2   5          6.61         -5.51        27.98 o                         
 -14   3   5          0.11         -8.55        29.18 o                         
 -13   3   5         39.29         53.87        25.35 o                         
 -12   3   5         25.19         16.92        19.90 o                         
 -11   3   5          9.67          7.38        12.93 o                         
 -10   3   5        497.79        416.66        23.53 o                         
  -9   3   5        199.58        154.51        13.86 o                         
  -8   3   5         35.33         45.23        10.45 o                         
  -7   3   5         61.67         56.00         9.49 o                         
  -6   3   5        731.38        610.09        25.06 o                         
  -5   3   5       3491.38       3976.58       152.45 o                         
  -4   3   5       1500.74       1333.10        59.81 o                         
  -3   3   5        880.37        886.28        35.64 o                         
  -2   3   5         21.16         27.01         4.59 o                         
  -1   3   5        175.28        204.88        10.62 o                         
   0   3   5       1416.51       1441.15        43.59 o                         
   1   3   5       2186.76       2679.21        66.17 o                         
   2   3   5       2074.12       2145.28        46.41 o                         
   3   3   5         32.90         25.54         8.47 o                         
   4   3   5        271.41        281.06        13.44 o                         
   5   3   5        419.98        400.25        16.31 o                         
   6   3   5         63.46         81.61        13.52 o                         
   7   3   5         34.80         30.34        13.20 o                         
   8   3   5          1.92         -4.16        14.68 o                         
   9   3   5        156.57        174.38        20.99 o                         
  10   3   5         29.68         45.95        21.78 o                         
 -14   4   5          6.58          1.34        28.74 o                         
 -13   4   5          0.31         -3.32        23.64 o                         
 -12   4   5          9.76         10.47        20.68 o                         
 -11   4   5         53.19         75.84        18.73 o                         
 -10   4   5         27.87         55.01        12.72 o                         
  -9   4   5        106.82         88.11        12.73 o                         
  -8   4   5         27.63         27.96         9.82 o                         
  -7   4   5        100.52         93.35         9.97 o                         
  -6   4   5          2.58         22.87         7.03 o                         
  -5   4   5        871.18        939.79        51.31 o                         
  -4   4   5          5.14          6.21         5.50 o                         
  -3   4   5       2434.91       2731.91        97.90 o                         
  -2   4   5          0.05          0.37         4.48 o                         
  -1   4   5        293.51        399.59        14.96 o                         
   0   4   5        895.38        946.29        26.67 o                         
   1   4   5       1202.07       1245.29        41.95 o                         
   2   4   5       1517.06       1555.72        45.21 o                         
   3   4   5         21.84         27.84         9.54 o                         
   4   4   5        295.56        348.41        15.69 o                         
   5   4   5         14.46         16.68        11.81 o                         
   6   4   5          1.70          3.21        12.88 o                         
   7   4   5        228.56        266.87        19.21 o                         
   8   4   5          0.88          4.71        16.17 o                         
   9   4   5          9.73          5.81        20.87 o                         
 -14   5   5         32.52         58.02        31.53 o                         
 -13   5   5         89.25         89.42        26.32 o                         
 -12   5   5          1.23         -8.63        17.92 o                         
 -11   5   5         10.58         14.33        16.99 o                         
 -10   5   5         10.64         12.69        16.24 o                         
  -9   5   5         97.89         91.33        12.83 o                         
  -8   5   5         24.88         21.07         8.85 o                         
  -7   5   5          7.72          1.26         7.59 o                         
  -6   5   5       2031.57       2145.93       100.12 o                         
  -5   5   5         49.05         26.28         7.54 o                         
  -4   5   5       1651.90       1640.31        66.05 o                         
  -3   5   5         23.55         35.41         5.82 o                         
  -2   5   5        546.34        357.94        13.48 o                         
  -1   5   5        190.61        212.30         8.77 o                         
   0   5   5        690.58        583.62        18.93 o                         
   1   5   5         36.42         41.60         8.05 o                         
   2   5   5        452.37        476.27        14.27 o                         
   3   5   5        218.82        271.11        15.09 o                         
   4   5   5        459.83        431.55        17.96 o                         
   5   5   5          5.89          7.80        13.27 o                         
   6   5   5         47.33         28.49        15.27 o                         
   7   5   5        103.52        100.06        19.67 o                         
   8   5   5         77.74         73.97        22.17 o                         
 -14   6   5         14.39         21.16        29.25 o                         
 -13   6   5          2.38         -2.48        21.36 o                         
 -12   6   5         26.25         19.63        19.74 o                         
 -11   6   5        160.92        135.45        22.67 o                         
 -10   6   5         34.14         28.85        17.56 o                         
  -9   6   5        269.93        283.00        14.46 o                         
  -8   6   5          1.28          4.01         8.78 o                         
  -7   6   5         45.38         38.76         9.05 o                         
  -6   6   5        114.86         78.18        10.62 o                         
  -5   6   5        115.25         76.94         9.98 o                         
  -4   6   5       2465.04       2558.50        68.49 o                         
  -3   6   5        248.95        297.39        17.40 o                         
  -2   6   5          6.92         74.84         7.74 o                         
  -1   6   5        407.89        484.80        16.14 o                         
   0   6   5        110.95        120.85         9.55 o                         
   1   6   5        152.29        129.87        11.33 o                         
   2   6   5        429.43        359.15        14.72 o                         
   3   6   5         33.65         12.12        11.98 o                         
   4   6   5         19.26         23.31        15.18 o                         
   5   6   5          5.81         19.53        16.81 o                         
   6   6   5         84.05         76.60        19.89 o                         
   7   6   5         53.98         41.98        24.74 o                         
   8   6   5         19.42          3.53        28.60 o                         
 -14   7   5         10.15         20.97        30.05 o                         
 -13   7   5         50.58         25.90        24.15 o                         
 -12   7   5          8.21         45.30        21.61 o                         
 -11   7   5        170.24        230.18        25.43 o                         
 -10   7   5         13.43         16.03        15.19 o                         
  -9   7   5         31.97         25.20        16.61 o                         
  -8   7   5         72.34         49.81        10.54 o                         
  -7   7   5        513.73        627.16        23.34 o                         
  -6   7   5         27.61         24.22         9.93 o                         
  -5   7   5         32.84         20.77         9.13 o                         
  -4   7   5        814.75        898.51        44.13 o                         
  -3   7   5       1204.44        781.90        41.02 o                         
  -2   7   5        885.36        761.26        25.78 o                         
  -1   7   5         43.06         71.89         9.69 o                         
   0   7   5        363.82        348.57        14.27 o                         
   1   7   5        155.18        135.16        13.36 o                         
   2   7   5         33.21          7.84        12.74 o                         
   3   7   5         12.90          2.27        14.09 o                         
   4   7   5         25.84         64.74        17.59 o                         
   5   7   5          0.01          5.01        19.81 o                         
   6   7   5        108.43        161.69        27.81 o                         
   7   7   5          0.02          4.15        29.52 o                         
 -14   8   5          0.35         -5.25        27.58 o                         
 -13   8   5         29.25         37.19        25.71 o                         
 -12   8   5         30.23         34.60        21.82 o                         
 -11   8   5         18.99          6.68        17.18 o                         
 -10   8   5        667.21        737.43        32.50 o                         
  -9   8   5        344.39        273.33        19.13 o                         
  -8   8   5        263.69        353.81        16.59 o                         
  -7   8   5         98.10         53.29        12.15 o                         
  -6   8   5       2559.09       2770.71        86.56 o                         
  -5   8   5        246.67        221.93        14.13 o                         
  -4   8   5       2078.51       2269.86        90.54 o                         
  -3   8   5          0.08         -0.18        10.01 o                         
  -2   8   5         25.04         22.54         9.73 o                         
  -1   8   5        339.02        332.74        22.53 o                         
   0   8   5          5.39          6.16        11.14 o                         
   1   8   5         29.27         39.18        12.80 o                         
   2   8   5         15.70          5.90        14.46 o                         
   3   8   5        255.53        290.65        24.88 o                         
   4   8   5         53.71         36.28        20.90 o                         
   5   8   5         15.03          2.25        22.81 o                         
   6   8   5         23.34         22.00        27.77 o                         
 -14   9   5         18.12         27.99        35.51 o                         
 -13   9   5         38.77         33.20        26.57 o                         
 -12   9   5          3.60         -4.03        19.98 o                         
 -11   9   5        134.94        152.60        21.88 o                         
 -10   9   5          0.07          6.07        15.53 o                         
  -9   9   5        200.37        194.81        20.04 o                         
  -8   9   5        129.02        167.68        15.09 o                         
  -7   9   5        197.69        169.84        14.56 o                         
  -6   9   5        816.87        624.10        23.10 o                         
  -5   9   5         83.68         75.52        13.08 o                         
  -4   9   5        129.64        117.78        14.38 o                         
  -3   9   5       1072.83       1313.25        57.27 o                         
  -2   9   5        523.00        585.01        21.00 o                         
  -1   9   5         69.24         46.81        15.93 o                         
   0   9   5        148.24        154.27        20.74 o                         
   1   9   5         72.78         78.02        19.60 o                         
   2   9   5        197.64        183.30        24.46 o                         
   3   9   5        353.92        369.22        29.50 o                         
   4   9   5         75.77         57.56        23.57 o                         
   5   9   5         30.47         20.39        26.15 o                         
   6   9   5         29.43         16.53        49.46 o                         
 -13  10   5         21.47         32.82        28.64 o                         
 -12  10   5         70.43         81.84        23.37 o                         
 -11  10   5        187.36        151.08        27.58 o                         
 -10  10   5        149.76        204.21        21.76 o                         
  -9  10   5        487.03        448.71        27.36 o                         
  -8  10   5        173.94        137.35        15.60 o                         
  -7  10   5        555.48        632.28        20.61 o                         
  -6  10   5        151.10        259.76        17.48 o                         
  -5  10   5       2264.22       2294.13        54.65 o                         
  -4  10   5        691.90        520.45        20.67 o                         
  -3  10   5          0.40          4.72        13.01 o                         
  -2  10   5        836.80        857.21        36.71 o                         
  -1  10   5         91.83         99.81        34.39 o                         
   0  10   5          6.10          0.23        18.09 o                         
   1  10   5         10.71         19.12        20.56 o                         
   2  10   5         28.30         19.85        25.57 o                         
   3  10   5         70.04         45.03        29.97 o                         
   4  10   5          7.41         22.53        26.91 o                         
   5  10   5         95.07        118.41        40.67 o                         
 -13  11   5          0.95         -0.27        26.07 o                         
 -12  11   5         32.30         20.14        23.26 o                         
 -11  11   5          7.10          1.01        19.33 o                         
 -10  11   5        132.51        101.47        20.75 o                         
  -9  11   5         71.48         80.83        21.95 o                         
  -8  11   5          3.86          2.01        19.25 o                         
  -7  11   5        149.96         79.04        15.02 o                         
  -6  11   5        375.72        477.22        20.91 o                         
  -5  11   5        913.68       1118.24        39.34 o                         
  -4  11   5          0.02          3.50        16.17 o                         
  -3  11   5          0.85          3.87        16.95 o                         
  -2  11   5        634.27        714.34        35.60 o                         
  -1  11   5        268.77        306.44        31.90 o                         
   0  11   5         78.70         84.99        29.36 o                         
   1  11   5          8.28          8.49        22.87 o                         
   2  11   5          2.66         -4.61        29.42 o                         
   3  11   5         21.87         21.19        34.34 o                         
   4  11   5          1.10         -9.07        41.11 o                         
 -13  12   5         44.13         36.93        57.07 o                         
 -12  12   5          4.52         16.74        32.07 o                         
 -11  12   5          8.06          0.16        21.07 o                         
 -10  12   5          5.04          7.71        23.14 o                         
  -9  12   5         87.72        116.38        25.14 o                         
  -8  12   5          0.32          5.73        19.23 o                         
  -7  12   5        515.79        569.38        25.46 o                         
  -6  12   5        113.99        155.71        21.12 o                         
  -5  12   5        154.12        139.41        21.43 o                         
  -4  12   5         22.99          7.23        18.32 o                         
  -3  12   5        348.67        349.87        31.79 o                         
  -2  12   5         23.20         32.60        23.94 o                         
  -1  12   5        162.65        177.27        31.23 o                         
   0  12   5         28.91         33.96        43.99 o                         
   1  12   5        231.05        218.36        40.20 o                         
   2  12   5          5.90        -19.24        55.35 o                         
   3  12   5         13.94         15.25        42.12 o                         
 -12  13   5          7.60         -2.38        27.50 o                         
 -11  13   5          4.38          2.79        25.33 o                         
 -10  13   5         25.23          4.25        30.10 o                         
  -9  13   5          1.65         12.94        31.51 o                         
  -8  13   5          5.48          4.31        24.93 o                         
  -7  13   5        156.35        118.41        20.86 o                         
  -6  13   5        104.25         99.55        21.10 o                         
  -5  13   5          5.15         13.36        20.72 o                         
  -4  13   5        194.11        267.58        27.60 o                         
  -3  13   5         12.53         11.58        25.52 o                         
  -2  13   5        195.54        251.10        34.83 o                         
  -1  13   5          0.00         -8.80        29.47 o                         
   0  13   5         40.66         32.02        48.90 o                         
   1  13   5          3.30          6.67        41.13 o                         
 -11  14   5         13.53         24.13        38.03 o                         
 -10  14   5         29.27         23.81        37.02 o                         
  -9  14   5          0.05          9.58        36.12 o                         
  -8  14   5          4.22         36.06        30.50 o                         
  -7  14   5          0.21          5.52        20.64 o                         
  -6  14   5         67.62         74.77        23.16 o                         
  -5  14   5        241.47        172.59        27.95 o                         
  -4  14   5        157.57        131.00        29.81 o                         
  -3  14   5         47.79         61.34        31.57 o                         
  -2  14   5        307.24        338.04        41.28 o                         
  -1  14   5        305.10        386.36        48.10 o                         
   0  14   5         45.06         22.21        59.48 o                         
  -9  15   5         35.19         19.97        35.23 o                         
  -8  15   5         80.01         33.94        35.46 o                         
  -7  15   5         74.24         59.47        36.60 o                         
  -6  15   5          7.50         -6.84        24.64 o                         
  -5  15   5         43.87         88.86        33.63 o                         
  -4  15   5          0.27         15.32        29.77 o                         
  -3  15   5          3.09         13.63        41.18 o                         
   1 -18   6        123.95         87.38        54.23 o                         
   2 -18   6          9.49          4.96        35.22 o                         
   3 -18   6          5.97          9.09        32.96 o                         
   4 -18   6          7.98         10.59        31.92 o                         
   5 -18   6        205.47        190.11        36.24 o                         
   6 -18   6          0.33         11.85        29.72 o                         
   7 -18   6         69.40         62.59        37.34 o                         
   8 -18   6        336.88        300.91        91.38 o                         
  -1 -17   6        122.84        151.08        60.04 o                         
   0 -17   6         81.98         73.29        30.37 o                         
   1 -17   6         28.27         24.69        33.22 o                         
   2 -17   6          0.03         -2.77        29.09 o                         
   3 -17   6         43.94         77.36        30.18 o                         
   4 -17   6         14.53          5.58        26.21 o                         
   5 -17   6         66.14         48.19        27.83 o                         
   6 -17   6         12.91          0.89        24.99 o                         
   7 -17   6         26.92         47.63        28.23 o                         
   8 -17   6         13.33          8.10        26.91 o                         
   9 -17   6         11.19         30.82        30.52 o                         
  -3 -16   6          0.05         18.12        54.45 o                         
  -2 -16   6         39.75         27.55        25.45 o                         
  -1 -16   6        211.80        251.57        26.67 o                         
   0 -16   6         92.84         95.77        20.34 o                         
   1 -16   6        212.00        218.58        27.85 o                         
   2 -16   6         55.63         48.19        25.61 o                         
   3 -16   6         15.32         16.86        23.89 o                         
   4 -16   6         56.52         67.63        25.91 o                         
   5 -16   6        111.08        183.33        29.01 o                         
   6 -16   6         34.95          4.51        22.36 o                         
   7 -16   6         18.57         62.77        23.11 o                         
   8 -16   6         92.47        121.76        26.34 o                         
   9 -16   6        106.69        125.25        29.35 o                         
  10 -16   6          2.31          9.00        55.61 o                         
  -4 -15   6          0.57          6.91        34.15 o                         
  -3 -15   6          2.04         -6.17        24.24 o                         
  -2 -15   6          0.05          1.60        22.37 o                         
  -1 -15   6         73.24         77.59        18.81 o                         
   0 -15   6         16.42          9.24        15.28 o                         
   1 -15   6        178.08        172.84        23.48 o                         
   2 -15   6         16.28          4.58        17.14 o                         
   3 -15   6         76.12         67.68        21.76 o                         
   4 -15   6         28.61         60.88        21.54 o                         
   5 -15   6         49.09         59.84        21.37 o                         
   6 -15   6         31.14         28.10        19.26 o                         
   7 -15   6          0.32          1.52        18.36 o                         
   8 -15   6         65.39         80.78        22.10 o                         
   9 -15   6        115.35        175.70        52.86 o                         
  10 -15   6          0.42         18.35        37.35 o                         
  11 -15   6          5.63         -2.19        41.46 o                         
  -5 -14   6         32.50         31.69        28.48 o                         
  -4 -14   6          0.01         -3.52        23.59 o                         
  -3 -14   6         14.63          9.46        22.00 o                         
  -2 -14   6         63.09         45.24        17.97 o                         
  -1 -14   6        133.85        166.04        19.33 o                         
   0 -14   6         28.61         18.18        13.30 o                         
   1 -14   6         32.14         19.41        15.53 o                         
   2 -14   6        136.32        118.11        18.44 o                         
   3 -14   6          0.42         12.34        13.75 o                         
   4 -14   6         12.63          5.71        16.82 o                         
   5 -14   6        197.02        237.68        23.62 o                         
   6 -14   6        537.74        581.24        41.30 o                         
   7 -14   6          8.75          9.82        16.21 o                         
   8 -14   6        277.23        242.33        50.49 o                         
   9 -14   6        108.75        101.75        44.42 o                         
  10 -14   6         10.24          5.24        31.41 o                         
  11 -14   6          0.81          3.54        39.00 o                         
  12 -14   6         21.14          9.70        47.61 o                         
  -6 -13   6         16.17         13.27        28.80 o                         
  -5 -13   6         91.01         85.28        26.07 o                         
  -4 -13   6          0.33          0.16        20.23 o                         
  -3 -13   6         40.71         57.24        20.09 o                         
  -2 -13   6         17.48         10.62        14.70 o                         
  -1 -13   6          1.47         13.66        13.53 o                         
   0 -13   6          1.84          3.45        11.61 o                         
   1 -13   6         72.74         64.66        16.65 o                         
   2 -13   6         61.66         75.00        16.05 o                         
   3 -13   6        528.63        406.29        66.83 o                         
   4 -13   6         14.64          2.66        12.13 o                         
   5 -13   6          2.43         -1.70        12.39 o                         
   6 -13   6          6.94         21.11        14.76 o                         
   7 -13   6         12.48         11.49        31.46 o                         
   8 -13   6         25.71         40.33        38.18 o                         
   9 -13   6         70.51         73.12        29.87 o                         
  10 -13   6         81.96         72.78        32.45 o                         
  11 -13   6         42.64          9.08        35.62 o                         
  12 -13   6         38.80         25.74        68.48 o                         
  -7 -12   6          0.19         -0.97        36.16 o                         
  -6 -12   6         44.03         45.00        25.67 o                         
  -5 -12   6         69.25         63.36        22.89 o                         
  -4 -12   6          0.27         -0.42        18.04 o                         
  -3 -12   6        120.74        139.92        18.01 o                         
  -2 -12   6        235.56        212.85        18.01 o                         
  -1 -12   6         73.60        110.47        14.85 o                         
   0 -12   6        111.99        115.86        13.92 o                         
   1 -12   6        475.16        560.24        24.83 o                         
   2 -12   6         76.49        102.84        15.42 o                         
   3 -12   6         63.22         62.23        13.54 o                         
   4 -12   6        302.91        298.23        17.23 o                         
   5 -12   6        255.86        239.55        16.20 o                         
   6 -12   6        431.08        439.76        41.02 o                         
   7 -12   6         25.78         26.99        30.09 o                         
   8 -12   6          3.41         10.37        31.89 o                         
   9 -12   6         34.76         -3.78        24.15 o                         
  10 -12   6         43.87         70.79        25.26 o                         
  11 -12   6         95.81         61.37        28.42 o                         
  12 -12   6         92.44        126.94        44.13 o                         
  -8 -11   6          4.27         13.81        40.45 o                         
  -7 -11   6         20.70         11.06        32.31 o                         
  -6 -11   6          8.17          7.82        22.07 o                         
  -5 -11   6         55.09         49.81        20.86 o                         
  -4 -11   6         39.05         28.29        17.62 o                         
  -3 -11   6        169.95        181.62        17.76 o                         
  -2 -11   6         82.09         66.52        13.44 o                         
  -1 -11   6         52.26         57.42        12.02 o                         
   0 -11   6        170.92        212.35        13.91 o                         
   1 -11   6          6.24          8.19        11.06 o                         
   2 -11   6       1398.53       1338.37        43.17 o                         
   3 -11   6          2.61          2.67         9.81 o                         
   4 -11   6         51.55         89.09        12.17 o                         
   5 -11   6        130.83        108.76        20.39 o                         
   6 -11   6       1746.23       1566.11        46.66 o                         
   7 -11   6        583.61        564.37        31.27 o                         
   8 -11   6        134.33        178.08        23.47 o                         
   9 -11   6        752.25        833.49        33.27 o                         
  10 -11   6         91.65        107.37        25.20 o                         
  11 -11   6          0.59          4.99        32.09 o                         
  12 -11   6        179.49        140.76        41.96 o                         
  -8 -10   6        153.74        117.35        37.17 o                         
  -7 -10   6         51.56         38.82        29.84 o                         
  -6 -10   6        267.56        302.18        27.39 o                         
  -5 -10   6        541.31        602.42        28.84 o                         
  -4 -10   6          1.95         -5.59        13.05 o                         
  -3 -10   6         29.29         24.36        12.53 o                         
  -2 -10   6       1722.38       1913.79        53.42 o                         
  -1 -10   6        420.85        374.01        15.15 o                         
   0 -10   6        207.32        244.50        12.91 o                         
   1 -10   6          5.23         15.44        10.20 o                         
   2 -10   6         87.77         50.89        10.95 o                         
   3 -10   6         26.14         54.52        10.57 o                         
   4 -10   6        152.39        124.90        11.57 o                         
   5 -10   6        534.97        514.66        20.15 o                         
   6 -10   6       3073.28       3157.57        68.93 o                         
   7 -10   6         36.28         29.32        12.89 o                         
   8 -10   6        483.86        432.76        24.74 o                         
   9 -10   6        419.41        345.47        26.70 o                         
  10 -10   6          6.88         -5.65        26.34 o                         
  11 -10   6        116.52        122.35        34.55 o                         
  12 -10   6        160.49        116.79        38.03 o                         
  13 -10   6         55.46         16.40       104.38 o                         
  -9  -9   6         87.00         96.19        30.69 o                         
  -8  -9   6         15.36         12.42        29.91 o                         
  -7  -9   6          0.98         -4.52        23.59 o                         
  -6  -9   6        247.96        290.43        25.93 o                         
  -5  -9   6         68.00         74.01        18.29 o                         
  -4  -9   6        103.66        114.24        15.42 o                         
  -3  -9   6        377.93        329.87        16.56 o                         
  -2  -9   6          0.25          1.33         9.26 o                         
  -1  -9   6         78.88        103.75        11.06 o                         
   0  -9   6        194.33        177.85        10.87 o                         
   1  -9   6        109.21        127.57        19.07 o                         
   2  -9   6       2302.78       2000.97        26.52 o                         
   3  -9   6        847.03        913.70        13.14 o                         
   4  -9   6        282.22        307.63        13.18 o                         
   5  -9   6        239.29        276.37        14.08 o                         
   6  -9   6         74.82         83.42        12.72 o                         
   7  -9   6         23.81         17.92        12.05 o                         
   8  -9   6        844.09        857.75        42.78 o                         
   9  -9   6        207.13        223.78        25.41 o                         
  10  -9   6        644.00        678.38        59.48 o                         
  11  -9   6        103.65        105.28        21.03 o                         
  12  -9   6         70.55         38.27        23.10 o                         
 -10  -8   6         12.72         13.09        29.55 o                         
  -9  -8   6          7.81          9.33        23.99 o                         
  -8  -8   6        124.78         86.80        22.78 o                         
  -7  -8   6        318.55        410.16        27.36 o                         
  -6  -8   6        434.04        423.50        26.10 o                         
  -5  -8   6        625.69        703.42        39.40 o                         
  -4  -8   6        685.41        695.73        29.94 o                         
  -3  -8   6          0.04          2.58         9.12 o                         
  -2  -8   6         71.91         87.88        10.77 o                         
  -1  -8   6         12.71          9.05         7.30 o                         
   0  -8   6       2489.01       2571.18        51.74 o                         
   1  -8   6        876.38        804.18        28.86 o                         
   2  -8   6       2086.71       2281.54        18.24 o                         
   3  -8   6        845.53        992.67        18.38 o                         
   4  -8   6          9.45          1.91         6.96 o                         
   5  -8   6         17.29         10.32         9.01 o                         
   6  -8   6          4.65         -2.99        10.17 o                         
   7  -8   6        408.79        442.84        18.72 o                         
   8  -8   6        911.78       1005.88        45.14 o                         
   9  -8   6         19.15         13.39        17.91 o                         
  10  -8   6        390.68        380.73        22.15 o                         
  11  -8   6        154.74        184.10        23.20 o                         
  12  -8   6          2.74         -3.33        21.72 o                         
 -11  -7   6         12.63         14.82        35.78 o                         
 -10  -7   6          5.76         13.43        25.59 o                         
  -9  -7   6         45.36         35.14        21.61 o                         
  -8  -7   6          6.42         11.39        18.77 o                         
  -7  -7   6        380.80        307.04        23.81 o                         
  -6  -7   6         57.51         73.33        14.40 o                         
  -5  -7   6        862.57        831.40        21.70 o                         
  -4  -7   6         24.56         14.17         8.99 o                         
  -3  -7   6         44.18         28.17         8.31 o                         
  -2  -7   6        525.93        404.10        18.94 o                         
  -1  -7   6        256.50        324.91        14.90 o                         
   0  -7   6        202.43        262.14         8.92 o                         
   1  -7   6          1.13          3.24         5.20 o                         
   2  -7   6        874.27        992.39        11.89 o                         
   3  -7   6        152.49        151.46         8.73 o                         
   4  -7   6        267.01        229.01        10.38 o                         
   5  -7   6         85.09        102.36        12.75 o                         
   6  -7   6        122.75         97.66        12.51 o                         
   7  -7   6        192.83        172.33        15.80 o                         
   8  -7   6          1.15          1.08        15.62 o                         
   9  -7   6         99.48         82.00        14.02 o                         
  10  -7   6          2.09          2.23        14.16 o                         
  11  -7   6        176.26        206.15        23.02 o                         
  12  -7   6          3.59          0.75        23.50 o                         
 -11  -6   6         33.82         28.01        26.96 o                         
 -10  -6   6         21.28         27.82        23.33 o                         
  -9  -6   6        157.76        121.32        23.06 o                         
  -8  -6   6         14.05         16.46        17.17 o                         
  -7  -6   6         17.92          7.24        14.74 o                         
  -6  -6   6         14.78          3.66        11.12 o                         
  -5  -6   6          2.25         15.18         9.12 o                         
  -4  -6   6       2108.39       1942.73        46.48 o                         
  -3  -6   6         80.08         96.53         7.22 o                         
  -2  -6   6         34.36         18.13         6.45 o                         
  -1  -6   6         23.30         60.86         7.45 o                         
   0  -6   6         49.33         41.93         4.60 o                         
   1  -6   6        781.53        695.92        10.19 o                         
   2  -6   6        344.68        381.62        11.92 o                         
   3  -6   6         16.90         54.45         7.03 o                         
   4  -6   6        197.24        230.51        15.64 o                         
   5  -6   6        491.11        518.50        15.63 o                         
   6  -6   6         80.26         91.15        11.15 o                         
   7  -6   6         12.89          9.52        13.49 o                         
   8  -6   6         74.10         78.10        14.88 o                         
   9  -6   6          5.75         11.20        12.03 o                         
  10  -6   6         29.15         18.66        14.40 o                         
  11  -6   6        126.91        143.81        20.08 o                         
  12  -6   6         85.09         84.08        26.94 o                         
 -12  -5   6          0.01          8.53        42.42 o                         
 -11  -5   6         61.00         70.70        25.57 o                         
 -10  -5   6          8.07          4.88        20.04 o                         
  -9  -5   6         27.97         16.27        17.65 o                         
  -8  -5   6         35.44         20.27        15.78 o                         
  -7  -5   6        300.64        253.95        16.83 o                         
  -6  -5   6         11.46         12.27         8.98 o                         
  -5  -5   6        330.44        351.55        16.15 o                         
  -4  -5   6        252.74        189.07         8.69 o                         
  -3  -5   6        230.54        269.77         8.25 o                         
  -2  -5   6          1.24         28.14         5.18 o                         
  -1  -5   6        802.80        700.35        18.76 o                         
   0  -5   6       3712.01       3826.66        52.85 o                         
   1  -5   6         62.00         71.42         5.01 o                         
   2  -5   6       1071.65       1177.47        39.80 o                         
   3  -5   6         64.95        101.61         8.22 o                         
   4  -5   6        559.68        697.69        13.62 o                         
   5  -5   6        329.70        313.87        12.30 o                         
   6  -5   6        104.26        112.26        12.80 o                         
   7  -5   6         36.84         35.82         9.76 o                         
   8  -5   6          1.64          9.02        10.68 o                         
   9  -5   6        249.49        235.99        17.25 o                         
  10  -5   6        296.35        263.72        19.51 o                         
  11  -5   6         34.67         25.62        17.83 o                         
  12  -5   6          3.20          9.63        27.13 o                         
 -12  -4   6          2.83         -5.57        26.28 o                         
 -11  -4   6          1.39         -0.36        21.15 o                         
 -10  -4   6        159.61        168.17        23.70 o                         
  -9  -4   6          5.53          1.15        13.93 o                         
  -8  -4   6          9.42         17.49        11.26 o                         
  -7  -4   6         33.79         32.09        10.74 o                         
  -6  -4   6          1.35          4.53         8.02 o                         
  -5  -4   6          7.69          9.54         6.31 o                         
  -4  -4   6          7.72          1.42         5.24 o                         
  -3  -4   6       1119.62        916.34        36.97 o                         
  -2  -4   6        128.32        102.38         5.81 o                         
  -1  -4   6         86.99         92.53         5.65 o                         
   0  -4   6         51.48         49.84         4.06 o                         
   1  -4   6          6.01          7.50         3.61 o                         
   2  -4   6        133.19        128.71         5.42 o                         
   3  -4   6         71.70         37.26         6.34 o                         
   4  -4   6        627.33        716.44        30.95 o                         
   5  -4   6         20.51         36.26         6.24 o                         
   6  -4   6        129.95         99.40        10.15 o                         
   7  -4   6        389.82        335.10        14.46 o                         
   8  -4   6        280.91        277.31        16.05 o                         
   9  -4   6         71.25         62.92        14.45 o                         
  10  -4   6         24.74         28.02        15.84 o                         
  11  -4   6         45.30         58.71        21.58 o                         
  12  -4   6          1.51         -4.02        23.81 o                         
 -12  -3   6         15.26         20.88        29.82 o                         
 -11  -3   6         51.17         88.62        19.18 o                         
 -10  -3   6          2.13          0.13        14.25 o                         
  -9  -3   6         27.96         35.08        12.67 o                         
  -8  -3   6          5.15          3.41        10.43 o                         
  -7  -3   6         64.72         34.65         9.90 o                         
  -6  -3   6        437.36        379.14        12.17 o                         
  -5  -3   6        152.89        166.32         8.28 o                         
  -4  -3   6       2374.42       2454.56        62.55 o                         
  -3  -3   6         51.70         70.43         5.71 o                         
  -2  -3   6        316.50        229.17         6.27 o                         
  -1  -3   6        762.84        976.68        21.78 o                         
   0  -3   6        553.86        675.31        13.55 o                         
   1  -3   6         75.21         97.08         5.17 o                         
   2  -3   6         18.22          3.05         4.30 o                         
   3  -3   6       1606.85       1563.14        29.72 o                         
   4  -3   6          0.49         -0.04         5.23 o                         
   5  -3   6       2404.43       2322.93        49.02 o                         
   6  -3   6          0.56          2.91         8.46 o                         
   7  -3   6        190.30        171.04        13.70 o                         
   8  -3   6        287.02        291.54        16.80 o                         
   9  -3   6          0.27         -8.54        12.99 o                         
  10  -3   6        133.18        118.95        18.40 o                         
  11  -3   6          3.00         -1.04        20.66 o                         
  12  -3   6         12.14         13.84        41.15 o                         
 -13  -2   6         20.23         18.82        28.15 o                         
 -12  -2   6         36.66         51.52        24.27 o                         
 -11  -2   6         67.55         64.31        16.51 o                         
 -10  -2   6         10.70          2.97        13.02 o                         
  -9  -2   6         33.08         38.44        11.95 o                         
  -8  -2   6          3.85         10.11        10.00 o                         
  -7  -2   6         96.30        114.37        11.40 o                         
  -6  -2   6         30.28         23.72         6.69 o                         
  -5  -2   6       1387.45       1465.18        41.48 o                         
  -4  -2   6       1089.73       1115.34        32.61 o                         
  -3  -2   6        154.37        121.21         5.71 o                         
  -2  -2   6       1173.65       1397.34        38.52 o                         
  -1  -2   6       1378.21       1277.26        33.77 o                         
   0  -2   6        465.45        445.08        13.46 o                         
   1  -2   6          3.99         12.07         3.77 o                         
   2  -2   6       1031.23       1102.35        32.05 o                         
   3  -2   6         25.21         23.78         5.70 o                         
   4  -2   6        620.38        713.13        12.61 o                         
   5  -2   6         37.88         47.87         8.59 o                         
   6  -2   6          4.38          6.24         8.87 o                         
   7  -2   6        212.66        223.99        14.82 o                         
   8  -2   6          4.91          4.90        12.28 o                         
   9  -2   6        236.61        236.26        19.36 o                         
  10  -2   6        108.97        110.15        20.37 o                         
  11  -2   6          4.20          9.31        22.48 o                         
  12  -2   6         88.31         59.70        60.95 o                         
 -13  -1   6          4.72         12.52        25.86 o                         
 -12  -1   6         28.01         11.99        18.86 o                         
 -11  -1   6          0.82          3.95        15.48 o                         
 -10  -1   6        313.53        338.03        18.87 o                         
  -9  -1   6         28.80         32.26        11.31 o                         
  -8  -1   6        807.40        757.79        18.37 o                         
  -7  -1   6         78.58         75.10         9.61 o                         
  -6  -1   6        177.01        138.98         8.30 o                         
  -5  -1   6          3.73          6.27         4.96 o                         
  -4  -1   6        444.11        459.52        20.31 o                         
  -3  -1   6       7240.10       8190.73       263.52 o                         
  -2  -1   6       1746.68       1961.41        44.13 o                         
  -1  -1   6       4619.79       4861.90       184.47 o                         
   0  -1   6       3915.40       4564.19       122.37 o                         
   1  -1   6        385.65        410.15        12.59 o                         
   2  -1   6        246.25        262.38        10.64 o                         
   3  -1   6       1585.76       1884.55        41.79 o                         
   4  -1   6        121.48        104.88         9.48 o                         
   5  -1   6        876.45        854.64        21.58 o                         
   6  -1   6       2766.24       2886.65        66.40 o                         
   7  -1   6          4.65          4.29        11.50 o                         
   8  -1   6          2.26         -2.42        13.18 o                         
   9  -1   6        264.82        323.79        21.56 o                         
  10  -1   6         84.23        111.88        22.84 o                         
  11  -1   6          0.09          8.71        25.72 o                         
 -14   0   6          8.25         11.16        41.23 o                         
 -13   0   6         33.75         45.21        22.18 o                         
 -12   0   6          0.00         -4.78        16.61 o                         
 -11   0   6        113.38         99.10        17.53 o                         
 -10   0   6         22.81         16.43        13.07 o                         
  -9   0   6          1.96         -2.39         9.96 o                         
  -8   0   6        216.93        228.17        12.97 o                         
  -7   0   6         90.18        105.58        10.36 o                         
  -6   0   6       4388.70       4850.14       244.90 o                         
  -5   0   6       2290.78       2490.43        86.41 o                         
  -4   0   6        416.19        348.52        13.46 o                         
  -3   0   6        145.73        207.01         6.28 o                         
  -2   0   6        230.55        246.89         6.99 o                         
  -1   0   6          1.17          2.22         3.98 o                         
   0   0   6         36.76         58.14         6.64 o                         
   1   0   6        479.84        439.12        11.09 o                         
   2   0   6        334.68        333.22        10.92 o                         
   3   0   6        859.95        938.14        18.07 o                         
   4   0   6          3.26          3.20         6.52 o                         
   5   0   6         30.37         16.33         7.59 o                         
   6   0   6       1339.98       1458.99        33.31 o                         
   7   0   6         17.93          6.23        12.62 o                         
   8   0   6         54.41         74.20        15.81 o                         
   9   0   6        103.00         66.61        18.98 o                         
  10   0   6          2.16          0.64        22.20 o                         
  11   0   6         11.21          6.03        27.83 o                         
 -14   1   6         17.17          5.61        25.38 o                         
 -13   1   6         17.60         18.00        19.31 o                         
 -12   1   6        117.37        120.07        18.95 o                         
 -11   1   6         59.28         46.64        15.12 o                         
 -10   1   6         73.69         66.46        14.01 o                         
  -9   1   6         21.60         14.29        12.13 o                         
  -8   1   6        626.67        674.85        16.32 o                         
  -7   1   6         96.70         97.14         9.50 o                         
  -6   1   6       3251.24       3286.96       123.23 o                         
  -5   1   6        168.99        112.98         6.74 o                         
  -4   1   6        366.70        364.42        14.79 o                         
  -3   1   6        831.43        876.03        32.41 o                         
  -2   1   6         55.31         53.46         4.75 o                         
  -1   1   6         11.15         47.00         4.56 o                         
   0   1   6          4.52          6.44         4.31 o                         
   1   1   6       2130.83       2208.30        44.18 o                         
   2   1   6         34.19         36.97         6.31 o                         
   3   1   6          0.81          5.76         6.49 o                         
   4   1   6        284.47        316.58        12.05 o                         
   5   1   6        302.64        337.48        15.68 o                         
   6   1   6        227.76        224.33        14.05 o                         
   7   1   6         87.97         80.74        12.95 o                         
   8   1   6        109.12        136.85        20.31 o                         
   9   1   6          2.48         -0.78        22.16 o                         
  10   1   6          8.10         28.51        28.35 o                         
 -14   2   6         50.35         29.97        30.60 o                         
 -13   2   6         62.97         48.01        19.47 o                         
 -12   2   6         22.69         13.47        15.88 o                         
 -11   2   6        160.03        135.28        16.97 o                         
 -10   2   6         11.76         14.77        13.28 o                         
  -9   2   6          9.11         -0.21        10.97 o                         
  -8   2   6         70.14         58.70        11.18 o                         
  -7   2   6        611.93        558.30        32.31 o                         
  -6   2   6        378.89        562.90        30.19 o                         
  -5   2   6        224.55        274.49        12.41 o                         
  -4   2   6        720.59        763.16        37.52 o                         
  -3   2   6       2520.36       2644.59        88.96 o                         
  -2   2   6          2.77         16.24         4.57 o                         
  -1   2   6        984.70        974.13        33.00 o                         
   0   2   6         18.29         12.23         4.92 o                         
   1   2   6        786.86        793.17        27.45 o                         
   2   2   6         30.45         42.18         6.97 o                         
   3   2   6       1189.47       1033.58        25.56 o                         
   4   2   6         51.32         44.18         9.40 o                         
   5   2   6        670.76        567.59        18.86 o                         
   6   2   6          3.75          3.21        10.48 o                         
   7   2   6          9.51          3.93        11.70 o                         
   8   2   6          3.50          6.44        14.13 o                         
   9   2   6          3.12         -4.49        24.57 o                         
  10   2   6          0.39          0.04        29.91 o                         
 -14   3   6          8.02         -3.03        29.66 o                         
 -13   3   6         18.26         14.68        25.19 o                         
 -12   3   6         16.67         12.85        15.46 o                         
 -11   3   6         67.18         79.60        14.58 o                         
 -10   3   6        343.76        375.99        18.65 o                         
  -9   3   6         70.49         68.51        12.25 o                         
  -8   3   6       1254.99       1341.79        91.98 o                         
  -7   3   6        329.00        387.10        36.16 o                         
  -6   3   6        237.87        233.95        11.19 o                         
  -5   3   6       1099.70       1483.09        58.53 o                         
  -4   3   6        550.27        682.98        27.04 o                         
  -3   3   6         29.56         36.42         5.26 o                         
  -2   3   6          4.36          3.31         4.55 o                         
  -1   3   6         51.07         77.19         6.31 o                         
   0   3   6       1758.98       1918.45        39.34 o                         
   1   3   6        258.02        326.14        17.08 o                         
   2   3   6        386.16        455.30        21.38 o                         
   3   3   6         58.90         69.94        10.21 o                         
   4   3   6         91.45         65.87        11.06 o                         
   5   3   6         12.22          9.35        10.81 o                         
   6   3   6          1.08          3.69        11.77 o                         
   7   3   6         47.19         34.97        13.95 o                         
   8   3   6        191.68        164.71        20.27 o                         
   9   3   6          1.33          4.05        19.75 o                         
 -14   4   6         15.32          8.11        30.46 o                         
 -13   4   6         28.96          6.23        24.59 o                         
 -12   4   6          3.68         -3.63        20.28 o                         
 -11   4   6         46.21         33.37        13.43 o                         
 -10   4   6        107.34        125.58        15.63 o                         
  -9   4   6          7.30          8.74        11.11 o                         
  -8   4   6        204.25        158.74        12.52 o                         
  -7   4   6        109.99         83.62         9.91 o                         
  -6   4   6        667.26        576.30        31.66 o                         
  -5   4   6         12.52         18.50         7.21 o                         
  -4   4   6          0.40          1.71         5.91 o                         
  -3   4   6       3100.08       3454.99       113.55 o                         
  -2   4   6       1025.59       1275.86        45.09 o                         
  -1   4   6          0.11         -0.04         5.88 o                         
   0   4   6          3.34          1.16         5.81 o                         
   1   4   6        936.51        855.71        31.66 o                         
   2   4   6        415.70        384.05        16.22 o                         
   3   4   6          2.43         -4.98         9.11 o                         
   4   4   6        454.12        370.58        16.56 o                         
   5   4   6        624.28        568.45        27.03 o                         
   6   4   6         64.18         99.88        15.73 o                         
   7   4   6        282.39        290.41        26.70 o                         
   8   4   6          0.38          6.74        19.08 o                         
   9   4   6         11.76         37.27        60.60 o                         
 -14   5   6         10.64         19.74        30.00 o                         
 -13   5   6          0.53          6.30        24.91 o                         
 -12   5   6         78.40         81.89        21.61 o                         
 -11   5   6          0.58         -0.77        13.27 o                         
 -10   5   6        112.85        132.69        16.05 o                         
  -9   5   6        132.15        108.42        12.91 o                         
  -8   5   6          3.31         10.38         9.61 o                         
  -7   5   6        692.82        635.70        25.85 o                         
  -6   5   6        120.30        106.76        11.20 o                         
  -5   5   6        516.36        359.14        18.69 o                         
  -4   5   6         14.02          4.91         6.83 o                         
  -3   5   6         11.71         14.79         6.06 o                         
  -2   5   6          3.98          2.37         5.90 o                         
  -1   5   6        254.84        203.73         9.95 o                         
   0   5   6         56.66         39.64         7.53 o                         
   1   5   6        533.09        517.75        16.54 o                         
   2   5   6        751.79        676.49        23.86 o                         
   3   5   6        296.38        402.59        17.47 o                         
   4   5   6        386.36        439.03        19.40 o                         
   5   5   6         30.86         69.85        15.04 o                         
   6   5   6         42.59         49.89        16.24 o                         
   7   5   6         29.40         40.00        29.40 o                         
   8   5   6          8.69         22.33        24.86 o                         
 -14   6   6         21.54         31.37        30.27 o                         
 -13   6   6          1.11         -2.34        22.58 o                         
 -12   6   6         94.67         88.24        23.12 o                         
 -11   6   6        264.63        327.31        26.60 o                         
 -10   6   6        157.68        147.94        16.08 o                         
  -9   6   6        781.60        817.30        39.93 o                         
  -8   6   6        622.94        589.05        17.05 o                         
  -7   6   6          6.03          8.18         9.22 o                         
  -6   6   6         59.77         75.07        11.29 o                         
  -5   6   6        298.71        314.51        21.55 o                         
  -4   6   6         75.51         59.74        10.19 o                         
  -3   6   6        162.52        152.21         9.47 o                         
  -2   6   6       1011.26       1081.08        28.08 o                         
  -1   6   6       1128.82       1094.70        42.05 o                         
   0   6   6        380.60        348.20        17.20 o                         
   1   6   6       1302.76       1448.04        43.88 o                         
   2   6   6        727.35        576.58        19.50 o                         
   3   6   6          0.16          0.76        13.46 o                         
   4   6   6        206.80        229.05        21.24 o                         
   5   6   6        178.42        197.33        22.78 o                         
   6   6   6         11.32          9.95        20.46 o                         
   7   6   6         54.01         62.83        29.29 o                         
 -14   7   6         20.41         16.04        28.02 o                         
 -13   7   6         32.35         13.06        24.20 o                         
 -12   7   6         18.62         21.30        22.67 o                         
 -11   7   6        104.08        113.69        22.82 o                         
 -10   7   6        130.74        122.00        14.47 o                         
  -9   7   6        110.57        112.87        15.15 o                         
  -8   7   6        195.44        213.04        14.01 o                         
  -7   7   6         10.45          8.23        10.79 o                         
  -6   7   6        116.95        130.30        13.94 o                         
  -5   7   6         40.61         43.30        10.61 o                         
  -4   7   6        256.94        267.39        14.49 o                         
  -3   7   6        175.93        124.14        12.95 o                         
  -2   7   6        127.27        119.44        10.69 o                         
  -1   7   6          3.30         -0.73         9.82 o                         
   0   7   6        875.48        811.39        19.99 o                         
   1   7   6        119.74        177.31        15.47 o                         
   2   7   6         20.88         16.80        14.21 o                         
   3   7   6         22.05          6.39        15.42 o                         
   4   7   6          2.10          0.91        16.95 o                         
   5   7   6        348.97        345.45        35.34 o                         
   6   7   6          4.47         -3.70        25.46 o                         
   7   7   6          8.95         11.84        52.17 o                         
 -14   8   6          4.53         -6.29        29.39 o                         
 -13   8   6          0.30         -7.67        24.92 o                         
 -12   8   6          8.27          8.80        23.07 o                         
 -11   8   6        158.24        192.80        23.22 o                         
 -10   8   6         28.27         61.25        21.04 o                         
  -9   8   6        149.01        211.41        15.40 o                         
  -8   8   6        191.81        218.41        16.26 o                         
  -7   8   6        998.46        960.69        43.88 o                         
  -6   8   6         27.66          3.69        10.96 o                         
  -5   8   6         36.57         12.42        11.00 o                         
  -4   8   6        942.25       1042.12        39.26 o                         
  -3   8   6         66.49         29.91        12.07 o                         
  -2   8   6        228.52        206.74        16.65 o                         
  -1   8   6         67.97         80.10        16.06 o                         
   0   8   6        249.49        299.50        17.44 o                         
   1   8   6         14.10          5.28        13.22 o                         
   2   8   6        489.68        590.39        25.06 o                         
   3   8   6         34.60         22.24        20.44 o                         
   4   8   6        201.77        205.96        27.60 o                         
   5   8   6         44.70         38.15        30.64 o                         
   6   8   6         17.66         11.57        31.13 o                         
 -14   9   6         91.04         56.51        64.26 o                         
 -13   9   6          1.23          7.25        27.03 o                         
 -12   9   6         65.97         72.55        22.91 o                         
 -11   9   6         13.77         16.62        18.65 o                         
 -10   9   6        658.33        572.15        27.70 o                         
  -9   9   6         12.89         18.89        12.61 o                         
  -8   9   6         40.54         35.18        13.57 o                         
  -7   9   6         34.11         13.85        12.79 o                         
  -6   9   6         33.39         44.35        13.15 o                         
  -5   9   6        350.66        346.96        18.28 o                         
  -4   9   6         66.96         28.70        12.39 o                         
  -3   9   6        142.85         70.93        14.41 o                         
  -2   9   6         10.31         29.65        14.74 o                         
  -1   9   6        296.79        295.73        27.90 o                         
   0   9   6        253.11        248.60        24.00 o                         
   1   9   6        194.39        115.80        27.38 o                         
   2   9   6        145.63         92.84        22.95 o                         
   3   9   6         42.59         36.42        23.51 o                         
   4   9   6         14.12          9.70        30.16 o                         
   5   9   6         15.74          6.82        30.78 o                         
 -13  10   6         66.03         94.15        33.27 o                         
 -12  10   6         18.00          6.94        22.68 o                         
 -11  10   6          7.93          6.54        24.43 o                         
 -10  10   6         81.83         74.17        18.70 o                         
  -9  10   6        591.38        731.72        31.67 o                         
  -8  10   6        361.73        387.53        20.77 o                         
  -7  10   6        133.43        155.04        16.87 o                         
  -6  10   6         33.87         36.14        13.52 o                         
  -5  10   6        226.88        282.05        19.24 o                         
  -4  10   6         17.96         -2.63        13.61 o                         
  -3  10   6        254.46        262.09        19.82 o                         
  -2  10   6         13.63         19.84        20.75 o                         
  -1  10   6         87.02         86.25        25.15 o                         
   0  10   6        244.39        201.46        33.39 o                         
   1  10   6         12.84         58.64        28.72 o                         
   2  10   6        102.97         98.34        32.12 o                         
   3  10   6          3.61          9.27        31.81 o                         
   4  10   6          0.01          3.78        35.54 o                         
 -13  11   6         53.92         23.93        28.80 o                         
 -12  11   6        201.32        225.71        29.61 o                         
 -11  11   6         22.08         33.75        21.22 o                         
 -10  11   6        112.32         90.42        21.63 o                         
  -9  11   6          0.02          0.52        20.66 o                         
  -8  11   6        155.33        172.18        19.37 o                         
  -7  11   6          3.00          4.27        14.40 o                         
  -6  11   6         31.24         26.52        14.75 o                         
  -5  11   6        437.99        530.86        24.94 o                         
  -4  11   6         57.54         63.52        19.15 o                         
  -3  11   6          2.38         -3.87        21.56 o                         
  -2  11   6          1.20          3.73        22.20 o                         
  -1  11   6        175.71        209.30        32.55 o                         
   0  11   6          4.72         18.68        40.12 o                         
   1  11   6          5.62         18.34        44.42 o                         
   2  11   6         36.81         21.96        37.90 o                         
   3  11   6          9.11         -7.06        53.07 o                         
 -12  12   6          8.89          0.57        33.24 o                         
 -11  12   6          5.21          0.50        22.51 o                         
 -10  12   6         55.44         47.76        25.16 o                         
  -9  12   6         57.54         44.76        25.22 o                         
  -8  12   6          3.00         11.36        17.18 o                         
  -7  12   6         79.01         50.54        18.78 o                         
  -6  12   6        947.69       1055.25        48.92 o                         
  -5  12   6        200.91        201.89        25.73 o                         
  -4  12   6        263.88        269.78        31.24 o                         
  -3  12   6          7.87         -6.16        23.82 o                         
  -2  12   6          0.30          2.90        25.05 o                         
  -1  12   6        117.43        149.60        33.23 o                         
   0  12   6         38.20         46.49        46.36 o                         
   1  12   6        184.12        177.72        61.51 o                         
 -12  13   6          0.82        -10.37        62.11 o                         
 -11  13   6         30.50         23.96        27.93 o                         
 -10  13   6         61.53         59.04        34.25 o                         
  -9  13   6         30.11         57.82        35.04 o                         
  -8  13   6         15.39          3.48        20.13 o                         
  -7  13   6        104.34        179.23        24.80 o                         
  -6  13   6         10.13          3.28        20.21 o                         
  -5  13   6          1.39         -6.99        22.08 o                         
  -4  13   6          0.75          5.19        25.49 o                         
  -3  13   6         24.09         20.78        28.64 o                         
  -2  13   6         45.81         44.92        30.23 o                         
  -1  13   6          3.13         -0.46        33.70 o                         
   0  13   6        112.94        160.34        42.27 o                         
 -10  14   6         45.82         21.07        39.48 o                         
  -9  14   6        114.51        121.61        42.13 o                         
  -8  14   6         58.66         13.65        32.28 o                         
  -7  14   6          0.09          5.85        22.55 o                         
  -6  14   6         50.94         75.51        25.51 o                         
  -5  14   6         16.78         58.91        31.85 o                         
  -4  14   6         60.72         51.09        29.59 o                         
  -3  14   6        207.58        274.77        41.53 o                         
  -2  14   6         27.69         35.03        34.93 o                         
  -1  14   6          0.57         -2.50        59.35 o                         
  -8  15   6        143.88        146.71        42.13 o                         
  -7  15   6         94.21        100.13        34.96 o                         
  -6  15   6        128.39        135.45        62.76 o                         
  -5  15   6        173.53        116.43        63.57 o                         
  -4  15   6         66.05         70.76        62.88 o                         
   1 -18   7         56.50         60.39        53.67 o                         
   2 -18   7         87.50        119.54        38.12 o                         
   3 -18   7         69.38         91.21        35.82 o                         
   4 -18   7          0.60          0.81        30.41 o                         
   5 -18   7         11.36         16.14        30.12 o                         
   6 -18   7        166.49        228.59        38.80 o                         
   7 -18   7         26.88         30.34        35.04 o                         
   8 -18   7        162.10         97.88        63.10 o                         
  -1 -17   7          8.61         11.92        27.08 o                         
   0 -17   7          0.57          1.79        26.49 o                         
   1 -17   7        137.53        200.87        38.33 o                         
   2 -17   7        107.12        125.11        32.15 o                         
   3 -17   7          3.68         -2.07        26.57 o                         
   4 -17   7          3.75         11.56        27.12 o                         
   5 -17   7          1.80          7.95        26.48 o                         
   6 -17   7          2.10          3.45        25.06 o                         
   7 -17   7        229.64        247.28        33.78 o                         
   8 -17   7          0.04         -8.80        26.84 o                         
   9 -17   7         50.90         68.87        31.65 o                         
  -3 -16   7          1.71          0.22        48.08 o                         
  -2 -16   7         33.75         40.10        25.65 o                         
  -1 -16   7          2.84         -5.90        19.21 o                         
   0 -16   7          5.68          2.29        17.02 o                         
   1 -16   7        434.06        648.42        51.58 o                         
   2 -16   7         31.94         14.43        19.53 o                         
   3 -16   7        229.55        246.06        30.91 o                         
   4 -16   7        248.92        258.14        30.54 o                         
   5 -16   7         12.94         11.80        22.51 o                         
   6 -16   7         31.53         14.56        22.54 o                         
   7 -16   7          2.86          0.50        21.14 o                         
   8 -16   7          6.56         22.98        22.90 o                         
   9 -16   7        167.95        190.25        60.82 o                         
  10 -16   7         41.89         15.07        43.04 o                         
  -4 -15   7         53.01         59.55        29.41 o                         
  -3 -15   7          5.98         17.22        25.16 o                         
  -2 -15   7         65.19         65.26        20.58 o                         
  -1 -15   7         36.34         17.62        15.94 o                         
   0 -15   7        548.36        417.70        22.08 o                         
   1 -15   7        109.59         86.48        19.98 o                         
   2 -15   7         20.90         40.19        18.00 o                         
   3 -15   7        144.46        191.22        21.88 o                         
   4 -15   7         15.01         19.65        19.17 o                         
   5 -15   7        111.08        171.81        24.74 o                         
   6 -15   7         22.18         23.05        19.32 o                         
   7 -15   7         23.04         27.89        19.38 o                         
   8 -15   7        201.18        137.39        48.90 o                         
   9 -15   7          0.52         -9.47        43.52 o                         
  10 -15   7        107.63         99.56        38.20 o                         
  11 -15   7         12.15          6.87        44.89 o                         
  -5 -14   7          9.98          9.31        25.98 o                         
  -4 -14   7         34.24         47.00        25.13 o                         
  -3 -14   7         26.22         27.15        22.17 o                         
  -2 -14   7        182.04        180.73        20.87 o                         
  -1 -14   7        181.95        132.05        18.27 o                         
   0 -14   7         17.49          2.60        12.95 o                         
   1 -14   7         64.61         42.07        17.41 o                         
   2 -14   7         35.53         46.62        16.63 o                         
   3 -14   7          0.15          0.80        14.46 o                         
   4 -14   7         19.00          3.56        14.12 o                         
   5 -14   7         83.05         51.40        16.87 o                         
   6 -14   7          4.19          9.89        15.60 o                         
   7 -14   7        177.24        195.07        45.11 o                         
   8 -14   7          1.09         13.77        40.33 o                         
   9 -14   7          3.59          1.46        39.86 o                         
  10 -14   7         57.16         68.87        35.68 o                         
  11 -14   7          9.20         13.71        39.49 o                         
  -6 -13   7         20.90         15.62        27.71 o                         
  -5 -13   7         81.67         89.59        25.44 o                         
  -4 -13   7         26.65          9.31        19.68 o                         
  -3 -13   7        125.55        139.94        19.06 o                         
  -2 -13   7        158.18        162.35        18.88 o                         
  -1 -13   7         66.78         72.87        14.97 o                         
   0 -13   7        116.41         92.21        13.84 o                         
   1 -13   7        146.75        141.47        19.18 o                         
   2 -13   7          6.92          9.26        13.82 o                         
   3 -13   7        234.91        214.05        18.55 o                         
   4 -13   7        293.94        376.27        20.00 o                         
   5 -13   7          3.22          3.81        12.51 o                         
   6 -13   7          4.39          6.14        12.67 o                         
   7 -13   7        386.96        377.78        47.60 o                         
   8 -13   7         84.67         86.34        40.20 o                         
   9 -13   7         26.37         12.26        26.04 o                         
  10 -13   7          3.93          3.23        32.61 o                         
  11 -13   7         94.74         82.78        41.42 o                         
  -7 -12   7          3.72          4.64        28.70 o                         
  -6 -12   7         90.64         50.88        24.73 o                         
  -5 -12   7         92.36         83.34        23.44 o                         
  -4 -12   7        204.33        186.81        23.70 o                         
  -3 -12   7         86.09        135.48        17.61 o                         
  -2 -12   7          2.82         17.96        13.01 o                         
  -1 -12   7          0.06          3.18        11.83 o                         
   0 -12   7         72.70        110.66        13.44 o                         
   1 -12   7        270.17        221.23        18.00 o                         
   2 -12   7        347.29        326.71        18.43 o                         
   3 -12   7        258.72        183.04        15.93 o                         
   4 -12   7        286.11        271.83        16.56 o                         
   5 -12   7          6.53         21.27        11.82 o                         
   6 -12   7        268.76        228.80        26.10 o                         
   7 -12   7        207.34        183.10        41.58 o                         
   8 -12   7        447.28        462.31        49.54 o                         
   9 -12   7        273.64        386.82        37.16 o                         
  10 -12   7         58.66         21.18        24.45 o                         
  11 -12   7        207.15        185.97        40.86 o                         
  12 -12   7          6.71          6.09        40.06 o                         
  -8 -11   7          0.08          3.44        37.37 o                         
  -7 -11   7          1.12         -0.77        24.90 o                         
  -6 -11   7         95.39         92.72        24.30 o                         
  -5 -11   7          3.01         -3.77        18.92 o                         
  -4 -11   7         36.08         62.66        18.62 o                         
  -3 -11   7          5.95         17.14        13.32 o                         
  -2 -11   7          7.42          1.58        11.08 o                         
  -1 -11   7        226.60        281.11        15.42 o                         
   0 -11   7        488.34        454.72        16.22 o                         
   1 -11   7        226.58        274.67        17.49 o                         
   2 -11   7          0.20          0.29        10.58 o                         
   3 -11   7        736.79        693.02        30.12 o                         
   4 -11   7        238.16        229.04        14.64 o                         
   5 -11   7       2788.07       2679.66       137.63 o                         
   6 -11   7         73.52         59.91        16.14 o                         
   7 -11   7        280.19        233.90        18.87 o                         
   8 -11   7        221.63        204.63        23.34 o                         
   9 -11   7        228.47        206.99        26.94 o                         
  10 -11   7         28.30         23.85        24.12 o                         
  11 -11   7        205.53        189.74        32.30 o                         
  12 -11   7        123.59        102.45        41.68 o                         
  -9 -10   7         14.12         10.43        43.90 o                         
  -8 -10   7        289.16        334.91        43.44 o                         
  -7 -10   7          9.81         10.52        22.50 o                         
  -6 -10   7         30.37         43.04        20.79 o                         
  -5 -10   7        124.14         75.95        19.67 o                         
  -4 -10   7        314.07        278.84        18.96 o                         
  -3 -10   7          2.51         -1.06        11.18 o                         
  -2 -10   7         59.27         43.97        11.59 o                         
  -1 -10   7       1409.01       1337.64        46.80 o                         
   0 -10   7         52.24         95.81        11.10 o                         
   1 -10   7         10.88          5.77         9.80 o                         
   2 -10   7         85.50         75.70        11.97 o                         
   3 -10   7        704.01        713.58        33.60 o                         
   4 -10   7         49.78         36.73        15.99 o                         
   5 -10   7         41.02         64.95        10.67 o                         
   6 -10   7       3466.16       3345.18        33.67 o                         
   7 -10   7        134.05        147.28        15.37 o                         
   8 -10   7        434.17        427.19        19.96 o                         
   9 -10   7         96.49        153.29        24.28 o                         
  10 -10   7          9.27          1.93        22.71 o                         
  11 -10   7          8.28         15.95        28.93 o                         
  12 -10   7          0.21        -16.26        36.65 o                         
 -10  -9   7         18.27         16.31        60.52 o                         
  -9  -9   7          5.68         29.12        35.05 o                         
  -8  -9   7          8.53         14.70        27.97 o                         
  -7  -9   7         68.87         79.67        21.90 o                         
  -6  -9   7        199.96        216.03        24.02 o                         
  -5  -9   7        107.91        110.45        18.93 o                         
  -4  -9   7         28.94         34.65        12.49 o                         
  -3  -9   7        116.24        121.87        13.86 o                         
  -2  -9   7          3.56          9.49         9.21 o                         
  -1  -9   7        386.86        463.02        14.78 o                         
   0  -9   7        659.80        680.11        17.95 o                         
   1  -9   7        224.73        248.66        13.69 o                         
   2  -9   7        741.56        611.40        16.80 o                         
   3  -9   7        657.00        602.42        11.77 o                         
   4  -9   7          4.90          9.32         8.18 o                         
   5  -9   7       2980.69       2840.21        43.74 o                         
   6  -9   7         99.55         65.73        11.61 o                         
   7  -9   7        104.73         92.97        13.52 o                         
   8  -9   7         54.42         81.82        14.89 o                         
   9  -9   7          7.45          4.68        16.45 o                         
  10  -9   7        103.67         97.47        24.71 o                         
  11  -9   7         73.91        115.37        34.39 o                         
  12  -9   7          5.26         -1.04        23.96 o                         
 -10  -8   7         20.08         24.96        29.03 o                         
  -9  -8   7         24.59         39.02        24.81 o                         
  -8  -8   7         14.36         17.01        20.64 o                         
  -7  -8   7          0.03         -1.13        18.69 o                         
  -6  -8   7         16.50         11.13        16.15 o                         
  -5  -8   7        578.29        601.28        38.98 o                         
  -4  -8   7          5.77         22.54        11.55 o                         
  -3  -8   7         68.12         72.29        11.34 o                         
  -2  -8   7         28.94         15.37         8.66 o                         
  -1  -8   7        159.92        110.45         9.73 o                         
   0  -8   7         93.21         73.40         7.19 o                         
   1  -8   7        865.82        833.46        18.28 o                         
   2  -8   7       1345.59       1417.41        15.36 o                         
   3  -8   7        347.45        381.55        11.90 o                         
   4  -8   7         35.75         23.17         8.00 o                         
   5  -8   7        273.65        261.08        12.89 o                         
   6  -8   7        178.13        161.89        12.99 o                         
   7  -8   7        382.25        479.42        17.99 o                         
   8  -8   7        118.67        122.39        17.57 o                         
   9  -8   7          3.24         -1.24        16.11 o                         
  10  -8   7          7.35          8.20        14.47 o                         
  11  -8   7          3.96          5.88        20.20 o                         
  12  -8   7         14.83         10.28        25.29 o                         
 -11  -7   7          0.02          3.01        36.97 o                         
 -10  -7   7        153.21        138.11        28.06 o                         
  -9  -7   7         22.39         25.07        21.56 o                         
  -8  -7   7         15.98          9.01        18.24 o                         
  -7  -7   7         31.43         22.00        15.04 o                         
  -6  -7   7          4.60          1.04        12.09 o                         
  -5  -7   7         40.47         78.05        12.13 o                         
  -4  -7   7         80.78         57.59        10.78 o                         
  -3  -7   7         37.47         30.31         9.22 o                         
  -2  -7   7       1029.01       1029.94        36.75 o                         
  -1  -7   7       1878.42       1814.29        45.62 o                         
   0  -7   7         83.81         99.78         6.80 o                         
   1  -7   7        449.39        368.93         9.34 o                         
   2  -7   7         20.44         42.08         5.64 o                         
   3  -7   7        122.35         86.89         8.39 o                         
   4  -7   7        363.86        382.33        13.88 o                         
   5  -7   7        157.29        119.24        10.58 o                         
   6  -7   7       1380.57       1425.23        30.78 o                         
   7  -7   7        136.94        152.86        16.38 o                         
   8  -7   7        357.06        348.67        21.14 o                         
   9  -7   7          1.99          3.96        12.52 o                         
  10  -7   7          2.64          1.99        14.98 o                         
  11  -7   7         19.54          6.43        21.03 o                         
  12  -7   7         63.82         69.39        28.02 o                         
 -11  -6   7         41.08         33.39        29.02 o                         
 -10  -6   7         10.08          4.82        22.04 o                         
  -9  -6   7         12.44          6.07        19.14 o                         
  -8  -6   7          0.26         -1.47        16.52 o                         
  -7  -6   7        354.48        354.02        20.02 o                         
  -6  -6   7        156.68        113.59        14.37 o                         
  -5  -6   7         57.40         63.79        10.44 o                         
  -4  -6   7          0.10         -1.44         6.75 o                         
  -3  -6   7        360.31        337.95        10.12 o                         
  -2  -6   7         91.81         76.17         6.93 o                         
  -1  -6   7       2135.06       2210.79        46.84 o                         
   0  -6   7        774.26        890.81        17.22 o                         
   1  -6   7         13.01         17.53         4.85 o                         
   2  -6   7         54.34         63.56         5.71 o                         
   3  -6   7        477.74        395.91        16.91 o                         
   4  -6   7         35.59         49.18         7.96 o                         
   5  -6   7        312.73        303.15        12.73 o                         
   6  -6   7        342.72        368.83        17.28 o                         
   7  -6   7        109.06        107.56        15.26 o                         
   8  -6   7        572.01        511.83        17.57 o                         
   9  -6   7        196.87        182.79        16.80 o                         
  10  -6   7          2.03          7.75        16.17 o                         
  11  -6   7         19.28         14.90        19.82 o                         
  12  -6   7        110.09         82.21        28.74 o                         
 -12  -5   7          0.76         -8.44        32.91 o                         
 -11  -5   7         12.05          6.89        24.51 o                         
 -10  -5   7         14.69         20.30        20.27 o                         
  -9  -5   7         82.77         71.11        19.84 o                         
  -8  -5   7        425.92        442.05        24.52 o                         
  -7  -5   7        351.95        332.16        16.39 o                         
  -6  -5   7        481.11        460.12        18.34 o                         
  -5  -5   7        137.31        106.78         9.27 o                         
  -4  -5   7        203.94        213.03         8.97 o                         
  -3  -5   7        111.03        160.23         7.72 o                         
  -2  -5   7       1296.04       1614.90        38.73 o                         
  -1  -5   7         27.62         16.27         4.65 o                         
   0  -5   7       2605.93       2548.38        55.45 o                         
   1  -5   7         34.54         67.17         5.72 o                         
   2  -5   7         85.46         90.81         5.97 o                         
   3  -5   7        634.06        568.38        11.84 o                         
   4  -5   7         63.70         75.23         8.75 o                         
   5  -5   7        301.04        301.69        14.68 o                         
   6  -5   7         37.16         26.73         8.79 o                         
   7  -5   7        175.91        201.77        13.52 o                         
   8  -5   7        479.41        485.94        18.35 o                         
   9  -5   7          9.69         13.78        13.74 o                         
  10  -5   7        472.28        571.60        29.99 o                         
  11  -5   7         18.03         13.26        20.39 o                         
  12  -5   7         77.22         49.25        30.44 o                         
 -12  -4   7         26.16         15.78        33.17 o                         
 -11  -4   7          4.80         10.34        21.97 o                         
 -10  -4   7          6.28         11.04        18.11 o                         
  -9  -4   7         22.24          9.77        13.99 o                         
  -8  -4   7         19.95         17.28        13.04 o                         
  -7  -4   7        689.18        568.29        40.86 o                         
  -6  -4   7        179.66        160.88        11.02 o                         
  -5  -4   7       1346.82       1444.10        40.22 o                         
  -4  -4   7         41.07         30.64         6.05 o                         
  -3  -4   7         52.18         65.13         6.20 o                         
  -2  -4   7        703.29        763.08        37.42 o                         
  -1  -4   7         98.90         61.78         5.82 o                         
   0  -4   7         96.67         92.07         5.17 o                         
   1  -4   7        250.56        347.50        11.46 o                         
   2  -4   7         49.52         36.79         4.72 o                         
   3  -4   7        250.00        211.02         7.81 o                         
   4  -4   7          3.77          4.97         5.55 o                         
   5  -4   7          1.67          2.06         7.25 o                         
   6  -4   7         31.76         36.78         9.37 o                         
   7  -4   7        218.49        222.61        14.20 o                         
   8  -4   7          3.54          5.18        11.74 o                         
   9  -4   7         13.03         16.15        14.91 o                         
  10  -4   7         43.80         27.75        17.81 o                         
  11  -4   7        210.52        209.31        25.88 o                         
  12  -4   7          0.01          3.40        55.27 o                         
 -12  -3   7         34.11         45.97        30.47 o                         
 -11  -3   7         14.42          8.30        18.08 o                         
 -10  -3   7          0.94          2.97        14.90 o                         
  -9  -3   7        116.15        130.30        15.08 o                         
  -8  -3   7         81.80        105.43        13.24 o                         
  -7  -3   7       1367.85       1318.89        33.92 o                         
  -6  -3   7         29.13         26.99         7.41 o                         
  -5  -3   7       2431.66       2430.15        75.71 o                         
  -4  -3   7        437.00        445.68        16.01 o                         
  -3  -3   7        354.28        353.71        10.35 o                         
  -2  -3   7        149.73        156.36         6.33 o                         
  -1  -3   7        431.38        452.40        15.98 o
[truncated: 448,822 more chars]
